# Supplementary material for: Identification of Phosphorus Stress Related Proteins in the Seedlings of Dongxiang Wild Rice (Oryza Rufipogon Griff.) Using Label-Free Quantitative Proteomic Analysis
Source: Genes (Basel). 2022 Jan 4;13(1):108. doi: 10.3390/genes13010108 (PMC8774503; doi:10.3390/genes13010108)
Supplement: Supplementary file 1 [file genes-13-00108-s001.zip]

Archive with 6 entries (6 files):
- Supplementary Figure S1.pdf
- Supplementary Table S1.pdf
- Supplementary Table S2.xlsx
- Supplementary Table S3.xlsx
- Supplementary Table S4.xlsx
- Supplementary Table S5.xlsx
