# Supplementary material for: Identification of Phosphorus Stress Related Proteins in the Seedlings of Dongxiang Wild Rice (Oryza Rufipogon Griff.) Using Label-Free Quantitative Proteomic Analysis
Source: Genes (Basel). 2022 Jan 4;13(1):108. doi: 10.3390/genes13010108 (PMC8774503; doi:10.3390/genes13010108)
Supplement: Supplementary file 1 [file genes-13-00108-s001.zip › Supplementary Table S2.xlsx]

## Sheet: 蛋白质鉴定列表
Protein IDs	Fasta headers	Number of proteins	Peptides	Razor + unique peptides	Unique peptides	Sequence coverage [%]	Mol. weight [kDa]	Potential contaminant	LFQ intensity A-1	LFQ intensity A-2	LFQ intensity A-3	LFQ intensity B-1	LFQ intensity B-2	LFQ intensity B-3
Q2QX49;A0A023H7V6;B9GC28;B8BND6	tr|Q2QX49|Q2QX49_ORYSJ CBS domain-containing protein, putative, expressed OS=Oryza sativa subsp. japonica GN=LOC_Os12g07190 PE=4 SV=1;tr|A0A023H7V6|A0A023H7V6_ORYSI CBS domain containing protein CBSCBSPB4 OS=Oryza sativa subsp. indica PE=2 SV=1;tr|B9GC28|B	4	3	3	3	8.5	58.303		14499000	0	0	0	0	0
Q653F4;A0A023NDK3;A2YGE5;A0A0N7KMM2	sp|Q653F4|GT61_ORYSJ Probable glucuronosyltransferase Os06g0687900 OS=Oryza sativa subsp. japonica GN=Os06g0687900 PE=2 SV=1;tr|A0A023NDK3|A0A023NDK3_ORYSJ Glycosyltransferases OS=Oryza sativa subsp. japonica GN=GT43J PE=2 SV=1;tr|A2YGE5|A2YGE5_ORYSI Glyco	4	4	4	4	12.4	57.266		182570000	130330000	112210000	128800000	51937000	0
Q10MK5;A0A024FLK4;B8AMG4	tr|Q10MK5|Q10MK5_ORYSJ Argininosuccinate lyase OS=Oryza sativa subsp. japonica GN=OsASL1 PE=2 SV=1;tr|A0A024FLK4|A0A024FLK4_ORYSJ Argininosuccinate lyase OS=Oryza sativa subsp. japonica GN=OsASL1 PE=2 SV=1;tr|B8AMG4|B8AMG4_ORYSI Uncharacterized protein OS=	3	8	8	8	20	57.429		282420000	225660000	344850000	308520000	287260000	317600000
Q69SG5;B9G4R5;B8BDV4;A0A067Y1U2	sp|Q69SG5|GUN24_ORYSJ Endoglucanase 24 OS=Oryza sativa subsp. japonica GN=Os09g0533900 PE=2 SV=1;tr|B9G4R5|B9G4R5_ORYSJ Uncharacterized protein OS=Oryza sativa subsp. japonica GN=OsJ_30126 PE=3 SV=1;tr|B8BDV4|B8BDV4_ORYSI Uncharacterized protein OS=Oryza s	4	8	8	8	16.9	56.949		158970000	124120000	111490000	117000000	118550000	132870000
Q75I93;A0A067Y2M1;A3ALU8;A2X5K1;A0A0P0W1U0;A6MZR0	sp|Q75I93|BGL07_ORYSJ Beta-glucosidase 7 OS=Oryza sativa subsp. japonica GN=BGLU7 PE=1 SV=1;tr|A0A067Y2M1|A0A067Y2M1_ORYSJ Beta-glucosidase OS=Oryza sativa subsp. japonica PE=2 SV=1;tr|A3ALU8|A3ALU8_ORYSJ Uncharacterized protein OS=Oryza sativa subsp. japo	6	12	12	10	30	56.872		670560000	653380000	658510000	731550000	708680000	747680000
Q01859;A0A067Y2M2;B9FLI4;B8AWF8;A0A0P0WQ12	sp|Q01859|ATPBM_ORYSJ ATP synthase subunit beta, mitochondrial OS=Oryza sativa subsp. japonica GN=ATPB PE=1 SV=2;tr|A0A067Y2M2|A0A067Y2M2_ORYSJ ATP synthase subunit beta OS=Oryza sativa subsp. japonica PE=2 SV=1;tr|B9FLI4|B9FLI4_ORYSJ ATP synthase subunit	5	25	25	3	69.6	58.933		23965000000	25749000000	25315000000	24699000000	23812000000	24767000000
Q75M08;J7LG00;B8AYG0;A0A067Y3P4	sp|Q75M08|PDI21_ORYSJ Protein disulfide isomerase-like 2-1 OS=Oryza sativa subsp. japonica GN=PDIL2-1 PE=2 SV=2;tr|J7LG00|J7LG00_ORYSA Uncharacterized protein OS=Oryza sativa PE=2 SV=1;tr|B8AYG0|B8AYG0_ORYSI Uncharacterized protein OS=Oryza sativa subsp. i	4	15	13	9	41.5	39.912		2722100000	2917900000	2831000000	2769800000	2753100000	3006300000
A0A0P0X161;A1YQH8;Q0D9D0;Q01401;D0TZI4;A0A076FSW4;B8B2L2;B7EAH2;A3BFK1;A0A0P0X168;A3BFK2;E2GHS7;E2GHS6;E2GHS4;E2GHS3;E2GHS2;A0PIT1;A0PIS4	tr|A0A0P0X161|A0A0P0X161_ORYSJ Os06g0726400 protein (Fragment) OS=Oryza sativa subsp. japonica GN=Os06g0726400 PE=4 SV=1;tr|A1YQH8|A1YQH8_ORYSJ Starch-branching enzyme I OS=Oryza sativa subsp. japonica PE=2 SV=1;tr|Q0D9D0|Q0D9D0_ORYSJ Os06g0726400 protein	18	4	4	4	4.9	91.142		0	0	21796000	0	0	33469000
Q5JLH8;B8A9P0;A0A097NUQ1	tr|Q5JLH8|Q5JLH8_ORYSJ Os01g0534900 protein OS=Oryza sativa subsp. japonica GN=Os01g0534900 PE=2 SV=1;tr|B8A9P0|B8A9P0_ORYSI Uncharacterized protein OS=Oryza sativa subsp. indica GN=OsI_02298 PE=4 SV=1;tr|A0A097NUQ1|A0A097NUQ1_ORYSA Hyperosmolality-gated C	3	7	7	7	10.9	87.851		358330000	324520000	368470000	295610000	319330000	280080000
Q6ZLQ0;A2YI72;A0A097NUT9;A3BGL5	tr|Q6ZLQ0|Q6ZLQ0_ORYSJ Os07g0150100 protein OS=Oryza sativa subsp. japonica GN=Os07g0150100 PE=4 SV=1;tr|A2YI72|A2YI72_ORYSI Uncharacterized protein OS=Oryza sativa subsp. indica GN=OsI_24908 PE=4 SV=1;tr|A0A097NUT9|A0A097NUT9_ORYSA Hyperosmolality-gated C	4	15	15	15	20.7	82.113		1294000000	1142300000	1222400000	908040000	992540000	1170800000
Q75LK5;A2XNS0;A0A0A0QUT2	tr|Q75LK5|Q75LK5_ORYSJ Ferredoxin OS=Oryza sativa subsp. japonica GN=LOC_Os03g61960 PE=2 SV=1;tr|A2XNS0|A2XNS0_ORYSI Ferredoxin OS=Oryza sativa subsp. indica GN=OsI_14217 PE=3 SV=1;tr|A0A0A0QUT2|A0A0A0QUT2_ORYSA Ferredoxin OS=Oryza sativa PE=2 SV=1	3	2	2	2	28.8	16.209		0	0	307790000	0	0	0
B9EZL8;Q8LQ70;A2WUX7;A0A0B4U0L7	tr|B9EZL8|B9EZL8_ORYSJ Uncharacterized protein OS=Oryza sativa subsp. japonica GN=OsJ_03408 PE=4 SV=1;tr|Q8LQ70|Q8LQ70_ORYSJ Os01g0742300 protein OS=Oryza sativa subsp. japonica GN=Os01g0742300 PE=4 SV=1;tr|A2WUX7|A2WUX7_ORYSI Uncharacterized protein OS=Or	4	1	1	1	5.5	23.727		0	0	0	0	0	0
Q7XPW5;Q259G4;A0A0B4U0M1;B8ARV5;D8WNS0;D8WNY7;D8WNX4;D8WNU0;D8WNS8;D8WNR6;A0A0N7KJY2	sp|Q7XPW5|PMM_ORYSJ Phosphomannomutase OS=Oryza sativa subsp. japonica GN=PMM PE=2 SV=2;sp|Q259G4|PMM_ORYSI Phosphomannomutase OS=Oryza sativa subsp. indica GN=PMM PE=3 SV=1;tr|A0A0B4U0M1|A0A0B4U0M1_ORYSA Phosphomannomutase (Fragment) OS=Oryza sativa GN=LO	11	9	9	9	39.9	28.193		698100000	888260000	855710000	789830000	856860000	815780000
Q67WR2;A0A0B4U0M3;A2YFQ2;A6N029;REV__Q7XLT8;REV__Q7Y1L8;REV__Q75IV2;REV__Q10JK2	sp|Q67WR2|FCL1_ORYSJ Probable GDP-L-fucose synthase 1 OS=Oryza sativa subsp. japonica GN=Os06g0652400 PE=2 SV=1;tr|A0A0B4U0M3|A0A0B4U0M3_ORYSA Synthase (Fragment) OS=Oryza sativa GN=LOC_Os06g44270.1 PE=2 SV=1;tr|A2YFQ2|A2YFQ2_ORYSI Uncharacterized protein	8	13	13	13	55.8	35.715		593170000	518630000	521830000	658560000	665380000	758790000
Q9LI00;A0A0B4U151;A0A0N7KLE5;Q5VS01;B8B1K3;B8B1K2	sp|Q9LI00|6PGD1_ORYSJ 6-phosphogluconate dehydrogenase, decarboxylating 1 OS=Oryza sativa subsp. japonica GN=G6PGH1 PE=2 SV=1;tr|A0A0B4U151|A0A0B4U151_ORYSA 6-phosphogluconate dehydrogenase, decarboxylating (Fragment) OS=Oryza sativa GN=LOC_Os06g02144.1 PE	6	25	25	24	69.8	52.721		9280500000	8346200000	8817300000	10014000000	10007000000	10015000000
Q8W3J0;A0A0B4U157;B8AL25;Q10N94;A0A0P0VWQ0	tr|Q8W3J0|Q8W3J0_ORYSJ Os03g0278000 protein OS=Oryza sativa subsp. japonica GN=UXS-3 PE=2 SV=1;tr|A0A0B4U157|A0A0B4U157_ORYSA NAD-dependent epimerase/dehydratase family domain containing protein (Fragment) OS=Oryza sativa GN=LOC_Os03g16980.1 PE=2 SV=1;tr|B	5	18	18	17	75.7	39.309		7465300000	7071800000	7218800000	7007200000	6772700000	6977500000
Q9FRX7;A2YBK1;A0A0B4U1V7;Q9LLR2;A0A0P0WVJ1;Q6YWQ9;Q9LRI6;B8AI10;A6MZT7	tr|Q9FRX7|Q9FRX7_ORYSJ Aldehyde dehydrogenase ALDH2b OS=Oryza sativa subsp. japonica GN=Aldh2b PE=2 SV=1;tr|A2YBK1|A2YBK1_ORYSI Uncharacterized protein OS=Oryza sativa subsp. indica GN=OsI_22484 PE=3 SV=1;tr|A0A0B4U1V7|A0A0B4U1V7_ORYSA Aldehyde dehydrogena	9	20	20	20	44.4	59.306		2144200000	1847800000	1867500000	2135800000	2119700000	2129700000
A0A0P0VWN1;Q10N92;B8AL26;A0A0B4U1W1;Q10N91	tr|A0A0P0VWN1|A0A0P0VWN1_ORYSJ Os03g0278200 protein (Fragment) OS=Oryza sativa subsp. japonica GN=Os03g0278200 PE=4 SV=1;tr|Q10N92|Q10N92_ORYSJ Os03g0278200 protein OS=Oryza sativa subsp. japonica GN=LOC_Os03g17000 PE=4 SV=1;tr|B8AL26|B8AL26_ORYSI Uncharac	5	12	12	11	30.4	59.229		333620000	384990000	356370000	302580000	253340000	291580000
Q9AUV6;B8AK72;A0A0B4U1W3;Q10CK6	sp|Q9AUV6|UGDH3_ORYSJ UDP-glucose 6-dehydrogenase 3 OS=Oryza sativa subsp. japonica GN=UGD3 PE=2 SV=1;tr|B8AK72|B8AK72_ORYSI UDP-glucose 6-dehydrogenase OS=Oryza sativa subsp. indica GN=OsI_13603 PE=3 SV=1;tr|A0A0B4U1W3|A0A0B4U1W3_ORYSA UDP-glucose 6-dehyd	4	23	23	6	60.4	52.898		12561000000	11594000000	12361000000	11514000000	10553000000	11391000000
Q2QPB6;A2ZL97;A0A0B4U260	tr|Q2QPB6|Q2QPB6_ORYSJ Metalloenzyme superfamily protein, expressed OS=Oryza sativa subsp. japonica GN=LOC_Os12g35040 PE=2 SV=1;tr|A2ZL97|A2ZL97_ORYSI Uncharacterized protein OS=Oryza sativa subsp. indica GN=OsI_38597 PE=4 SV=1;tr|A0A0B4U260|A0A0B4U260_ORY	3	3	3	3	6.6	47.876		0	58941000	0	0	0	16586000
Q5Z8Y4;A2YGP6;A0A0B4U264;B9FQR0;B8B249	sp|Q5Z8Y4|USP_ORYSJ UDP-sugar pyrophosphorylase OS=Oryza sativa subsp. japonica GN=USP PE=2 SV=1;sp|A2YGP6|USP_ORYSI UDP-sugar pyrophosphorylase OS=Oryza sativa subsp. indica GN=USP PE=3 SV=2;tr|A0A0B4U264|A0A0B4U264_ORYSA UTP--glucose-1-phosphate uridylyl	5	4	4	4	9.3	67.508		6032700	0	0	5822800	5012400	4602000
Q8S9Z2;A0A0B4U270;A2WZI6	sp|Q8S9Z2|AXS_ORYSJ UDP-D-apiose/UDP-D-xylose synthase OS=Oryza sativa subsp. japonica GN=Os01g0969100 PE=2 SV=1;tr|A0A0B4U270|A0A0B4U270_ORYSA NAD-dependent epimerase/dehydratase family protein (Fragment) OS=Oryza sativa GN=LOC_Os01g73790.1 PE=2 SV=1;tr|A	3	7	7	7	21.9	44.332		257940000	324550000	380810000	192080000	164700000	331670000
Q0IPE5;A0A0B4U2B8;B8BNM6;Q84P87;A0A0N7KTR1;B8BNM7	tr|Q0IPE5|Q0IPE5_ORYSJ 2-dehydro-3-deoxyphosphooctonate aldolase, putative, expressed (Fragment) OS=Oryza sativa subsp. japonica GN=Os12g0210800 PE=3 SV=1;tr|A0A0B4U2B8|A0A0B4U2B8_ORYSA 2-dehydro-3-deoxyphosphooctonate aldolase (Fragment) OS=Oryza sativa G	6	3	3	3	12	31.579		79529000	103160000	84202000	144320000	99891000	130030000
Q2QS13;B8BPH5;A0A0B4U2C3;A3AK92;A2XJC2;B7F958	sp|Q2QS13|UGDH5_ORYSJ UDP-glucose 6-dehydrogenase 5 OS=Oryza sativa subsp. japonica GN=UGD5 PE=2 SV=1;tr|B8BPH5|B8BPH5_ORYSI UDP-glucose 6-dehydrogenase OS=Oryza sativa subsp. indica GN=OsI_38225 PE=3 SV=1;tr|A0A0B4U2C3|A0A0B4U2C3_ORYSA UDP-glucose 6-dehyd	6	23	9	5	58.1	52.918		1361700000	1086600000	1119600000	1170600000	1056900000	791090000
A3BG80;A2YHT8;A0A140GL55;A0A0D3QTE8;A0A0D3QSW1;Q6YT67;Q8LLU7;Q6YT69	tr|A3BG80|A3BG80_ORYSJ Uncharacterized protein OS=Oryza sativa subsp. japonica GN=OsJ_22958 PE=3 SV=1;tr|A2YHT8|A2YHT8_ORYSI Uncharacterized protein OS=Oryza sativa subsp. indica GN=OsI_24760 PE=3 SV=1;tr|A0A140GL55|A0A140GL55_ORYSA Pathogenesis-related 1	8	2	2	2	26.2	15.574		83802000	0	0	522410000	253100000	215910000
Q84P96;A2XB19;A0A0H3UP39;Q8W2F8;A6MZY4	tr|Q84P96|Q84P96_ORYSJ 3-ketoacyl-CoA thiolase-like protein OS=Oryza sativa subsp. japonica GN=Os02g0817700 PE=2 SV=1;tr|A2XB19|A2XB19_ORYSI Uncharacterized protein OS=Oryza sativa subsp. indica GN=OsI_09452 PE=3 SV=1;tr|A0A0H3UP39|A0A0H3UP39_ORYSJ 3-ketoa	5	15	15	14	50	46.829		2488400000	2372900000	2287700000	2262100000	2644000000	2300800000
Q7XM43;B8ARJ0;Q0JEK1;Q01HC8;A0A0K0K9A6;Q7XPB5;A2XWN2;Q9LWB9;A0A0P0WDS4	tr|Q7XM43|Q7XM43_ORYSJ OSJNBb0018J12.16 protein OS=Oryza sativa subsp. japonica GN=OSJNBb0018J12.16 PE=4 SV=1;tr|B8ARJ0|B8ARJ0_ORYSI Uncharacterized protein OS=Oryza sativa subsp. indica GN=OsI_15102 PE=4 SV=1;tr|Q0JEK1|Q0JEK1_ORYSJ Os04g0254000 protein OS	9	3	3	3	9.1	38.286		64743000	38401000	64894000	60488000	61294000	82487000
Q0PMC4;C5MRM9;C5MRL4;C5MRL2;Q8S6H1;Q0JEM7;P0C434;P0C433;P0C432;J7EYL8;A0A0N9E0Y6;A0A0N6WZT9;A0A0K0LK42	tr|Q0PMC4|Q0PMC4_ORYSI Q-B protein (Fragment) OS=Oryza sativa subsp. indica GN=psbA PE=2 SV=1;tr|C5MRM9|C5MRM9_ORYSJ PsbA (Fragment) OS=Oryza sativa subsp. japonica GN=psbA PE=3 SV=1;tr|C5MRL4|C5MRL4_ORYSI PsbA (Fragment) OS=Oryza sativa subsp. indica GN=p	13	1	1	1	19	6.6184		33041000	0	0	10844000	0	0
Q7XM78;Q339H5;Q108X8;Q7XK09;Q7F4T1;Q6Z1U4;P0C437;P0C436;P0C435;J7EYM0;A0A0N9E0N3;A0A0N9E0H2;A0A0K0LK47;E9KIM8	tr|Q7XM78|Q7XM78_ORYSJ OSJNBa0079C19.2 protein OS=Oryza sativa subsp. japonica GN=OSJNBa0079C19.2 PE=4 SV=3;tr|Q339H5|Q339H5_ORYSJ Photosystem II D2 protein, putative OS=Oryza sativa subsp. japonica GN=LOC_Os10g21210 PE=4 SV=1;tr|Q108X8|Q108X8_ORYSJ Photos	14	1	1	1	11.7	17.135		17412000	45486000	0	0	0	0
Q75HQ5;A0A0P0XTT3;Q8S6F3;P12085;P0C2Z8;P0C2Z7;J7EYN3;A0A0N9E113;A0A0N9E0V3;A0A0K0LR54;A0A0K0LKC4;Q0IPF8;A0A0P0Y832;Q2QW50;C7IXC8;Q10EJ0;Q5ZAS4	tr|Q75HQ5|Q75HQ5_ORYSJ ATP synthase subunit beta OS=Oryza sativa subsp. japonica GN=OSJNBa0044P19.19 PE=3 SV=1;tr|A0A0P0XTT3|A0A0P0XTT3_ORYSJ ATP synthase subunit beta OS=Oryza sativa subsp. japonica GN=Os10g0355800 PE=3 SV=1;tr|Q8S6F3|Q8S6F3_ORYSJ ATP syn	17	3	2	2	8.5	43.024		17410000	80093000	26486000	0	0	0
Q8S6G5;Q6Z1U5;P0C367;P0C366;P0C365;J3RPW4;E9KIM9;A0A0N9E0U7;A0A0N9E0P3;A0A0K0LKE7	tr|Q8S6G5|Q8S6G5_ORYSJ Photosystem II CP43 reaction center protein OS=Oryza sativa subsp. japonica GN=OSJNBb0075K12.22 PE=3 SV=1;tr|Q6Z1U5|Q6Z1U5_ORYSJ Photosystem II CP43 reaction center protein OS=Oryza sativa subsp. japonica GN=OSJNBa0022A24.61 PE=3 SV=	10	2	2	2	5.1	52.057		21742000	140800000	92046000	0	0	0
A0A0K0LKH6	tr|A0A0K0LKH6|A0A0K0LKH6_ORYSA Orf28 OS=Oryza sativa GN=orf28 PE=4 SV=1	1	1	1	1	46.4	3.4189		0	0	23247000	0	0	0
Q8S7T5;Q8S6F8;Q7DNB0;P0C2Z6;P0C2Z5;P0C2Z4;J3R7S9;A0A0N9E0P2;A0A0N9E0I1;A0A0K0LKP6;E9KIN8;Q8S6Z1;B8AR75	tr|Q8S7T5|Q8S7T5_ORYSJ ATP synthase subunit alpha OS=Oryza sativa subsp. japonica GN=LOC_Os10g38270 PE=3 SV=1;tr|Q8S6F8|Q8S6F8_ORYSJ ATP synthase subunit alpha OS=Oryza sativa subsp. japonica GN=OSJNBb0075K12.32 PE=3 SV=1;tr|Q7DNB0|Q7DNB0_ORYSJ ATP synthas	13	5	3	3	9.7	55.179		22021000	0	0	12823000	0	13510000
E9KIT5;P0C337;P0C336;P0C335;J3RG86;A0A0N9E0G9;A0A0N7EIU4;A0A0K0LRC8;A0A0K0LKX1	tr|E9KIT5|E9KIT5_ORYSJ NADH-plastoquinone oxidoreductase subunit 7 OS=Oryza sativa subsp. japonica GN=ndhH PE=4 SV=1;sp|P0C337|NDHH_ORYSJ NAD(P)H-quinone oxidoreductase subunit H, chloroplastic OS=Oryza sativa subsp. japonica GN=ndhH PE=3 SV=1;sp|P0C336|ND	9	1	1	1	4.7	40.12		34073000	0	0	40703000	29637000	16197000
Q5K3B1;P0C512;P0C511;P0C510;J7F213;A0A0P0Y838;A0A0N9E107;A0A0N7EIT9;A0A0K0LQW8;A0A0K0LL33;E9KIP7;A0A1C3HPR8;A0A1C3HPR7;Q32753;Q8S6F2;H5ZXH7;A0A088BVM4;A0A088BVM0;Q339G9;C7IXC7;A0A0P0V969;A0A141KRA2;Q37247;Q2QW49;Q0IPF7;R4I712;D3W4H3;Q0DB64;B9GCW1;C7J7V7;A0A140H518;A0A0F7EX29;A0A0K1CVQ8;A0A0R6DY16;Q0DI00;L7X352;C7IWD0;A0A0N7AZ13;Q2R389;A0A0P0VBL9;I7EGE7	tr|Q5K3B1|Q5K3B1_ORYSA Ribulose bisphosphate carboxylase large chain (Fragment) OS=Oryza sativa GN=rbcL PE=3 SV=1;sp|P0C512|RBL_ORYSJ Ribulose bisphosphate carboxylase large chain OS=Oryza sativa subsp. japonica GN=rbcL PE=1 SV=1;sp|P0C511|RBL_ORYSI Ribulo	41	9	9	8	18.9	52.793		558330000	1006800000	463210000	132790000	214000000	75863000
Q8LM62;C8TFD1;Q6E6T0;Q6Z505;Q2QW48;P0C314;P0C313;P0C312;J7EXM4;E9KIQ7;A0A0N9E0Y0;A0A0N9E0J7;A0A0K0LL46	tr|Q8LM62|Q8LM62_ORYSJ ATP-dependent Clp protease proteolytic subunit OS=Oryza sativa subsp. japonica GN=OSJNAb0075K12.29 PE=3 SV=1;tr|C8TFD1|C8TFD1_ORYSI ATP-dependent protease subunit-like OS=Oryza sativa subsp. indica GN=K0122H06.1 PE=4 SV=1;tr|Q6E6T0|Q	13	1	1	1	11.3	13.439		33623000	24827000	30562000	33782000	23232000	42767000
P0C361;P0C360;P0C359;J3RG68;E9KIT0;A0A0N9E110;A0A0N9E0W4;A0A0K0LL65	sp|P0C361|PSAC_ORYSJ Photosystem I iron-sulfur center OS=Oryza sativa subsp. japonica GN=psaC PE=3 SV=1;sp|P0C360|PSAC_ORYSI Photosystem I iron-sulfur center OS=Oryza sativa subsp. indica GN=psaC PE=3 SV=1;sp|P0C359|PSAC_ORYSA Photosystem I iron-sulfur cen	8	1	1	1	16	8.8993		0	67482000	0	0	0	0
Q6Z9X3;A2YV45;A0A0K0P0U2;B7EDS4;A0A0P0XFT2;Q01K09;A2XXI5	tr|Q6Z9X3|Q6Z9X3_ORYSJ Os08g0407200 protein OS=Oryza sativa subsp. japonica GN=P0453D01.16-1 PE=2 SV=1;tr|A2YV45|A2YV45_ORYSI Uncharacterized protein OS=Oryza sativa subsp. indica GN=OsI_29197 PE=4 SV=1;tr|A0A0K0P0U2|A0A0K0P0U2_ORYSI PAY1 OS=Oryza sativa s	7	4	4	4	9	63.496		32237000	17663000	0	22924000	0	19966000
B9G376;Q69QG3;B8BEW5;A0A0P0XMD7;A0A0K1TPW6;A0A0K1TQD2;Q0J296	tr|B9G376|B9G376_ORYSJ Uncharacterized protein OS=Oryza sativa subsp. japonica GN=OsJ_29093 PE=3 SV=1;tr|Q69QG3|Q69QG3_ORYSJ Putative syringolide-induced protein B13-1-1 OS=Oryza sativa subsp. japonica GN=P0441A12.23 PE=3 SV=1;tr|B8BEW5|B8BEW5_ORYSI Unchar	7	4	4	4	10.1	62.468		94920000	84791000	119670000	108100000	89901000	71723000
Q0J6X4;Q0DB66;Q8RU69;Q7G6A4;E9KIQ8;Q69VC8;P0C364;P0C363;P0C362;D0EKM6;D0EKM5;D0EKM1;D0EKL9;A0A0N9E0R7;A0A0N6WZV1;Q2QW47;Q6K455	tr|Q0J6X4|Q0J6X4_ORYSJ Os08g0252100 protein (Fragment) OS=Oryza sativa subsp. japonica GN=Os08g0252100 PE=4 SV=1;tr|Q0DB66|Q0DB66_ORYSJ Os06g0598100 protein (Fragment) OS=Oryza sativa subsp. japonica GN=Os06g0598100 PE=4 SV=2;tr|Q8RU69|Q8RU69_ORYSA Putativ	17	2	2	2	11.2	27.274		69581000	0	24320000	0	0	0
A0A0N7KCM0;B9EUJ0;B8AB16;Q9LGY7	tr|A0A0N7KCM0|A0A0N7KCM0_ORYSJ Os01g0232800 protein (Fragment) OS=Oryza sativa subsp. japonica GN=Os01g0232800 PE=4 SV=1;tr|B9EUJ0|B9EUJ0_ORYSJ Uncharacterized protein OS=Oryza sativa subsp. japonica GN=OsJ_01003 PE=4 SV=1;tr|B8AB16|B8AB16_ORYSI Uncharacte	4	1	1	1	2.4	51.9		30762000	0	19875000	22439000	26442000	47328000
B9EXE3;A0A0N7KD41	tr|B9EXE3|B9EXE3_ORYSJ Uncharacterized protein OS=Oryza sativa subsp. japonica GN=OsJ_02123 PE=4 SV=1;tr|A0A0N7KD41|A0A0N7KD41_ORYSJ Os01g0540400 protein OS=Oryza sativa subsp. japonica GN=Os01g0540400 PE=4 SV=1	2	1	1	1	2.5	41.581		0	0	0	0	0	0
A0A0N7KDA9;A2WSH6;Q8GU89;A2ZVA3;B8ABL2;B8A7I2;B8BAB8;B9EWA2;Q8LQX2;Q6YW62;A0A0P0V544;A0A0P0V522;A2ZV99;Q0JLC5;A2WSH0	tr|A0A0N7KDA9|A0A0N7KDA9_ORYSJ Os01g0609900 protein (Fragment) OS=Oryza sativa subsp. japonica GN=Os01g0609900 PE=3 SV=1;tr|A2WSH6|A2WSH6_ORYSI Uncharacterized protein OS=Oryza sativa subsp. indica GN=OsI_02816 PE=3 SV=1;sp|Q8GU89|AB37G_ORYSJ ABC transport	15	8	8	5	6.8	156.11		128210000	215520000	206940000	166310000	173230000	187890000
Q5SN02;A0A0N7KDF9	tr|Q5SN02|Q5SN02_ORYSJ Myosin heavy chain-like OS=Oryza sativa subsp. japonica GN=Os01g0656600 PE=4 SV=1;tr|A0A0N7KDF9|A0A0N7KDF9_ORYSJ Os01g0656600 protein (Fragment) OS=Oryza sativa subsp. japonica GN=Os01g0656600 PE=4 SV=1	2	8	3	3	15.1	80.302		0	49927000	54717000	63607000	0	0
Q0E3F2;A0A0N7KET0;B9F3D5;Q6ETN0	tr|Q0E3F2|Q0E3F2_ORYSJ Os02g0177900 protein (Fragment) OS=Oryza sativa subsp. japonica GN=Os02g0177900 PE=4 SV=1;tr|A0A0N7KET0|A0A0N7KET0_ORYSJ Os02g0177900 protein (Fragment) OS=Oryza sativa subsp. japonica GN=Os02g0177900 PE=4 SV=1;tr|B9F3D5|B9F3D5_ORYSJ	4	2	2	2	6	37.652		13426000	9175800	8635500	15082000	10027000	6348600
A0A0N7KF99;B8AHJ8;A3A6R3;Q6K6N7;Q53KD6;A2XRW0;Q2RBJ6;A2ZAN9;A3C7U9;B9G055;Q8H4S6;A2YMQ6;Q2R637;A2WVU5;A3ASB2;A0A0P0Y6C4;Q7XW27;Q01LN1;B9GBG4;Q6ZKL8;Q2QYR8;A2ZHB7	tr|A0A0N7KF99|A0A0N7KF99_ORYSJ Os02g0471500 protein (Fragment) OS=Oryza sativa subsp. japonica GN=Os02g0471500 PE=4 SV=1;tr|B8AHJ8|B8AHJ8_ORYSI Uncharacterized protein OS=Oryza sativa subsp. indica GN=OsI_07171 PE=4 SV=1;tr|A3A6R3|A3A6R3_ORYSJ Uncharacteri	22	2	2	2	8.1	26.695		0	0	0	0	0	0
A0A0N7KFH5;Q0E0D1;Q8LPA1;Q6YVX5;B8ADX8;Q8LPA0	tr|A0A0N7KFH5|A0A0N7KFH5_ORYSJ Chloride channel protein (Fragment) OS=Oryza sativa subsp. japonica GN=Os02g0558100 PE=3 SV=1;tr|Q0E0D1|Q0E0D1_ORYSJ Chloride channel protein (Fragment) OS=Oryza sativa subsp. japonica GN=Os02g0558100 PE=3 SV=1;tr|Q8LPA1|Q8LP	6	4	2	2	18	34.933		33855000	0	0	0	0	0
B9F542;Q5N8G6;Q6KAC2;B9EUZ8;B9F0L7;B8A7C1;B8ADZ4;B7FAD8;A0A0N7KFI2;Q6Z7F0	tr|B9F542|B9F542_ORYSJ Uncharacterized protein OS=Oryza sativa subsp. japonica GN=OsJ_06335 PE=4 SV=1;tr|Q5N8G6|Q5N8G6_ORYSJ Os01g0886600 protein OS=Oryza sativa subsp. japonica GN=Os01g0886600 PE=4 SV=1;tr|Q6KAC2|Q6KAC2_ORYSJ Putative ATP-dependent Clp pr	10	1	1	1	2.7	51.301		39261000	0	0	0	42650000	93415000
Q6K1X2;A2X725;A0A0N7KFN3	tr|Q6K1X2|Q6K1X2_ORYSJ Os02g0609200 protein OS=Oryza sativa subsp. japonica GN=Os02g0609200 PE=4 SV=1;tr|A2X725|A2X725_ORYSI Uncharacterized protein OS=Oryza sativa subsp. indica GN=OsI_08015 PE=4 SV=1;tr|A0A0N7KFN3|A0A0N7KFN3_ORYSJ Os02g0609200 protein (F	3	3	3	3	37.2	8.6339		138250000	201480000	194020000	189270000	168640000	114940000
A0A0N7KFQ4;A0A0P0VLY5;A6MZG1	tr|A0A0N7KFQ4|A0A0N7KFQ4_ORYSJ Os02g0626400 protein (Fragment) OS=Oryza sativa subsp. japonica GN=Os02g0626400 PE=3 SV=1;tr|A0A0P0VLY5|A0A0P0VLY5_ORYSJ Os02g0626400 protein (Fragment) OS=Oryza sativa subsp. japonica GN=Os02g0626400 PE=3 SV=1	3	25	1	1	54.6	56.129		0	0	0	35182000	0	18068000
Q5SNL5;A0A0N7KFT0;Q949E8;Q6H8G6;A2X7W4	tr|Q5SNL5|Q5SNL5_ORYSJ Putative uclacyanin 3 OS=Oryza sativa subsp. japonica GN=P0491E01.30-2 PE=4 SV=1;tr|A0A0N7KFT0|A0A0N7KFT0_ORYSJ Os02g0653200 protein (Fragment) OS=Oryza sativa subsp. japonica GN=Os02g0653200 PE=4 SV=1;tr|Q949E8|Q949E8_ORYSA Uclacyan	5	1	1	1	10.7	13.663		0	0	0	0	0	0
Q6H697;A0A0N7KFT8	tr|Q6H697|Q6H697_ORYSJ Os02g0661000 protein OS=Oryza sativa subsp. japonica GN=Os02g0661000 PE=4 SV=1;tr|A0A0N7KFT8|A0A0N7KFT8_ORYSJ Os02g0661000 protein OS=Oryza sativa subsp. japonica GN=Os02g0661000 PE=4 SV=1	2	2	2	2	12.6	26.833		20551000	23666000	21655000	32131000	22873000	27942000
Q6EPN6;A3AA47;A2X8B7;A0A0N7KFV8	sp|Q6EPN6|ISPF_ORYSJ 2-C-methyl-D-erythritol 2,4-cyclodiphosphate synthase, chloroplastic OS=Oryza sativa subsp. japonica GN=ISPF PE=2 SV=1;tr|A3AA47|A3AA47_ORYSJ 2-C-methyl-D-erythritol 2,4-cyclodiphosphate synthase OS=Oryza sativa subsp. japonica GN=OsJ_	4	2	2	2	15.8	23.524		0	0	0	0	28717000	39372000
Q6Z670;A0A0N7KG02;Q6Z671;A2X915;B9F2E7	tr|Q6Z670|Q6Z670_ORYSJ Putative chloroplast nucleoid DNA-binding protein cnd41 OS=Oryza sativa subsp. japonica GN=P0654B04.7-2 PE=3 SV=1;tr|A0A0N7KG02|A0A0N7KG02_ORYSJ Os02g0720900 protein (Fragment) OS=Oryza sativa subsp. japonica GN=Os02g0720900 PE=3 SV=	5	7	7	7	37.2	34.409		1543000000	1329900000	1397200000	1233500000	1360700000	1513900000
A0A0N7KGD8;Q6K9T1;B9F4N9;B8AF81;A0A0P0VRN6;A0A0P0VRM6;A0A0P0VRM4	tr|A0A0N7KGD8|A0A0N7KGD8_ORYSJ Os02g0830100 protein OS=Oryza sativa subsp. japonica GN=Os02g0830100 PE=3 SV=1;tr|Q6K9T1|Q6K9T1_ORYSJ Oligopeptidase A-like OS=Oryza sativa subsp. japonica GN=Os02g0830100 PE=2 SV=1;tr|B9F4N9|B9F4N9_ORYSJ Uncharacterized prot	7	25	25	25	44.4	78.594		979660000	1039900000	1049600000	904540000	959170000	901000000
A0A0N7KGG6;A0A0P0XWX2;Q10SP9;Q337A9;Q9FWD6;B8BHW5;Q8GZW6;A2XBQ9	tr|A0A0N7KGG6|A0A0N7KGG6_ORYSJ Os03g0114800 protein (Fragment) OS=Oryza sativa subsp. japonica GN=Os03g0114800 PE=4 SV=1;tr|A0A0P0XWX2|A0A0P0XWX2_ORYSJ Os10g0519600 protein (Fragment) OS=Oryza sativa subsp. japonica GN=Os10g0519600 PE=4 SV=1;tr|Q10SP9|Q10S	8	1	1	1	3	32.716		66234000	51296000	78450000	43709000	41711000	46453000
Q9AV77;A2Z8B9;A0A0N7KGJ7;A0A0P0VRI0;A3ADX8;B8AMV3;B8AMV2;Q10S10;A2XCA9;A6N167	tr|Q9AV77|Q9AV77_ORYSJ 60S ribosomal protein L17 OS=Oryza sativa subsp. japonica GN=OSJNBa0006L06.7 PE=2 SV=1;tr|A2Z8B9|A2Z8B9_ORYSI Uncharacterized protein OS=Oryza sativa subsp. indica GN=OsI_09417 PE=3 SV=1;tr|A0A0N7KGJ7|A0A0N7KGJ7_ORYSJ Os03g0139100 pr	10	8	8	8	68.6	15.031		1102900000	737050000	877520000	813330000	760620000	982650000
A0A0N7KGS3;Q10QD6;A3AF61;A2XDL6	tr|A0A0N7KGS3|A0A0N7KGS3_ORYSJ SURF1-like protein (Fragment) OS=Oryza sativa subsp. japonica GN=Os03g0200700 PE=3 SV=1;tr|Q10QD6|Q10QD6_ORYSJ SURF1-like protein OS=Oryza sativa subsp. japonica GN=Os03g0200700 PE=2 SV=1;tr|A3AF61|A3AF61_ORYSJ SURF1-like pro	4	1	1	1	3.7	33.624		0	0	9037500	0	0	0
A0A0N7KHM2;Q6AUZ7	tr|A0A0N7KHM2|A0A0N7KHM2_ORYSJ Os03g0603400 protein OS=Oryza sativa subsp. japonica GN=Os03g0603400 PE=4 SV=1;tr|Q6AUZ7|Q6AUZ7_ORYSJ Uncharacterized protein OSJNBa0004G03.3 OS=Oryza sativa subsp. japonica GN=OSJNBa0004G03.3 PE=4 SV=1	2	1	1	1	11.3	10.685		0	0	0	0	0	0
A0A0N7KHP6;Q75J37;A2XJX3	tr|A0A0N7KHP6|A0A0N7KHP6_ORYSJ Os03g0637600 protein (Fragment) OS=Oryza sativa subsp. japonica GN=Os03g0637600 PE=4 SV=1;tr|Q75J37|Q75J37_ORYSJ Leucine Rich Repeat family protein, expressed OS=Oryza sativa subsp. japonica GN=Os03g0637600 PE=2 SV=1;tr|A2XJX	3	2	2	2	8.9	32.448		45378000	45113000	0	44453000	0	56017000
Q0DP72;Q10E21;Q53RI9;A0A0N7KHX3	tr|Q0DP72|Q0DP72_ORYSJ Os03g0710900 protein OS=Oryza sativa subsp. japonica GN=Os03g0710900 PE=4 SV=1;tr|Q10E21|Q10E21_ORYSJ Expressed protein OS=Oryza sativa subsp. japonica GN=LOC_Os03g50300 PE=4 SV=1;tr|Q53RI9|Q53RI9_ORYSJ CASP C terminal, putative OS=O	4	5	5	5	8.3	76.325		35658000	91480000	93607000	0	23987000	38409000
A0A0N7KI36;A2XM89;Q8W5H8;Q10ET8	tr|A0A0N7KI36|A0A0N7KI36_ORYSJ Peroxidase OS=Oryza sativa subsp. japonica GN=Os03g0762300 PE=3 SV=1;tr|A2XM89|A2XM89_ORYSI Peroxidase OS=Oryza sativa subsp. indica GN=OsI_13636 PE=3 SV=1;tr|Q8W5H8|Q8W5H8_ORYSJ Peroxidase OS=Oryza sativa subsp. japonica GN=	4	7	7	7	37.2	29.538		333310000	512890000	370650000	332270000	381560000	344930000
Q8S7V4;A2XCZ4;A0A0N7KI76	tr|Q8S7V4|Q8S7V4_ORYSJ Os03g0168900 protein OS=Oryza sativa subsp. japonica GN=OSJNBa0091P11.11 PE=2 SV=1;tr|A2XCZ4|A2XCZ4_ORYSI Uncharacterized protein OS=Oryza sativa subsp. indica GN=OsI_10179 PE=4 SV=1;tr|A0A0N7KI76|A0A0N7KI76_ORYSJ Os03g0796350 protei	3	1	1	1	8	11.618		0	0	0	0	0	0
Q0DM59;A0A0N7KIB6;Q94GF2;A2XNK4;A6N0Q7	tr|Q0DM59|Q0DM59_ORYSJ Os03g0826600 protein OS=Oryza sativa subsp. japonica GN=Os03g0826600 PE=4 SV=2;tr|A0A0N7KIB6|A0A0N7KIB6_ORYSJ Os03g0826600 protein (Fragment) OS=Oryza sativa subsp. japonica GN=Os03g0826600 PE=4 SV=1;tr|Q94GF2|Q94GF2_ORYSJ Os03g08266	5	5	4	4	17.6	46.173		55919000	49196000	51765000	77533000	58172000	48417000
A0A0N7KII2	tr|A0A0N7KII2|A0A0N7KII2_ORYSJ Os04g0128200 protein OS=Oryza sativa subsp. japonica GN=Os04g0128200 PE=4 SV=1	1	1	1	1	11.7	13.751		94082000	1863500000	693840000	0	0	0
A0A0N7KIK0;Q01MK4;A2WQJ0;B9G7X4;Q7XS27;C7J0S6	tr|A0A0N7KIK0|A0A0N7KIK0_ORYSJ Os04g0156200 protein (Fragment) OS=Oryza sativa subsp. japonica GN=Os04g0156200 PE=4 SV=1;tr|Q01MK4|Q01MK4_ORYSA OSIGBa0093M15.1 protein OS=Oryza sativa GN=OSIGBa0093M15.1 PE=4 SV=1;tr|A2WQJ0|A2WQJ0_ORYSI Uncharacterized prot	6	1	1	1	1.4	72.625		0	0	0	0	0	0
A0A0N7KIR1;Q7XWV7;B9FE55;B8ARK4;Q0JEI2;A0A0P0VIM8;A2X4H6;Q0E1E8;Q6K3A6;B9EZT8;A0A0P0W8Q9	tr|A0A0N7KIR1|A0A0N7KIR1_ORYSJ Os04g0270100 protein (Fragment) OS=Oryza sativa subsp. japonica GN=Os04g0270100 PE=4 SV=1;tr|Q7XWV7|Q7XWV7_ORYSJ OSJNBb0067G11.10 protein OS=Oryza sativa subsp. japonica GN=OSJNBb0067G11.10 PE=4 SV=2;tr|B9FE55|B9FE55_ORYSJ Un	11	10	10	10	22.4	51.186		293350000	385480000	490890000	513100000	308650000	293730000
A0A0N7KJ32;Q7XQB5;B9FFA0;B8AU06	tr|A0A0N7KJ32|A0A0N7KJ32_ORYSJ Os04g0433900 protein OS=Oryza sativa subsp. japonica GN=Os04g0433900 PE=4 SV=1;tr|Q7XQB5|Q7XQB5_ORYSJ OSJNBa0088K19.9 protein OS=Oryza sativa subsp. japonica GN=OSJNBa0088K19.9 PE=4 SV=2;tr|B9FFA0|B9FFA0_ORYSJ Uncharacterized	4	1	1	1	1	155.3		0	0	0	460660000	0	0
A0A0N7KJN6;A0A0P0WET2;Q01JE0;A3AX84;A2XXB5;Q0JAB0;A0A0P0WEN1;Q7XPF0	tr|A0A0N7KJN6|A0A0N7KJN6_ORYSJ Os04g0608400 protein (Fragment) OS=Oryza sativa subsp. japonica GN=Os04g0608400 PE=4 SV=1;tr|A0A0P0WET2|A0A0P0WET2_ORYSJ Os04g0608400 protein (Fragment) OS=Oryza sativa subsp. japonica GN=Os04g0608400 PE=4 SV=1;tr|Q01JE0|Q01J	8	1	1	1	1.3	82.41		0	0	14371000	0	0	0
B8ARW1;B9FCP5;Q7XN58;Q0J9U5;A0A0N7KJR7;B9FCP4;A0A0P0WFB9;Q5JQX5;Q5JQW9;Q25A19;A2XXX2;Q25A25;Q0J9U6;B8ARW0;A2Z8J7;Q5JQX6;Q25A24	tr|B8ARW1|B8ARW1_ORYSI Uncharacterized protein OS=Oryza sativa subsp. indica GN=OsI_18040 PE=4 SV=1;tr|B9FCP5|B9FCP5_ORYSJ Uncharacterized protein OS=Oryza sativa subsp. japonica GN=OsJ_16283 PE=4 SV=1;tr|Q7XN58|Q7XN58_ORYSJ OSJNBa0089N06.26 protein OS=Ory	17	1	1	1	9.1	10.54		21706000	0	34912000	33656000	34145000	0
Q7XKE6;A0A0N7KJX8;Q259D7;A3AYP1;A2XZ07	tr|Q7XKE6|Q7XKE6_ORYSJ OSJNBb0017I01.8 protein OS=Oryza sativa subsp. japonica GN=OSJNBb0017I01.8 PE=4 SV=2;tr|A0A0N7KJX8|A0A0N7KJX8_ORYSJ Os04g0679400 protein OS=Oryza sativa subsp. japonica GN=Os04g0679400 PE=4 SV=1;tr|Q259D7|Q259D7_ORYSA H0801D08.15 pro	5	4	4	4	23.7	16.34		61864000	0	0	84660000	61663000	82724000
B9FDE6;Q7XPT8;B8ART3;A0A0N7KJY7;Q259N6	tr|B9FDE6|B9FDE6_ORYSJ Uncharacterized protein OS=Oryza sativa subsp. japonica GN=OsJ_16696 PE=4 SV=1;tr|Q7XPT8|Q7XPT8_ORYSJ OSJNBa0088H09.18 protein OS=Oryza sativa subsp. japonica GN=Os04g0685600 PE=4 SV=1;tr|B8ART3|B8ART3_ORYSI Uncharacterized protein O	5	4	4	4	8.6	62.927		0	47792000	37218000	47007000	42418000	45248000
B9FMB1;Q5U1M4;A2Y049;A0A0N7KK39	tr|B9FMB1|B9FMB1_ORYSJ Peroxidase OS=Oryza sativa subsp. japonica GN=OsJ_17025 PE=3 SV=1;tr|Q5U1M4|Q5U1M4_ORYSJ Peroxidase OS=Oryza sativa subsp. japonica GN=prx69 PE=2 SV=1;tr|A2Y049|A2Y049_ORYSI Peroxidase OS=Oryza sativa subsp. indica GN=OsI_18356 PE=3	4	3	2	2	9.6	33.335		91814000	70594000	90591000	92165000	93261000	117540000
A0A0N7KK97;Q9LST8;A2Y157	tr|A0A0N7KK97|A0A0N7KK97_ORYSJ Os05g0187000 protein (Fragment) OS=Oryza sativa subsp. japonica GN=Os05g0187000 PE=4 SV=1;tr|Q9LST8|Q9LST8_ORYSJ Proteasome subunit beta type OS=Oryza sativa subsp. japonica GN=OsPBB1 PE=2 SV=1;tr|A2Y157|A2Y157_ORYSI Proteaso	3	4	4	4	19	21.514		524010000	614040000	599510000	522920000	498340000	634560000
Q0DJW8;Q84VF7;B8AZ90;Q60E30;A0A0N7KKC7;B9FJ25;B9FVE7;A3AN69;Q8H8M5;A2XMG6;Q9AYA6;A2XIN9;Q6ZE12;A2YHZ8;A0A0P0X2B3;Q10DK1;B9F6K9;Q10I10;A0A0P0VUY2;B8AJK7	tr|Q0DJW8|Q0DJW8_ORYSJ Os05g0218400 protein (Fragment) OS=Oryza sativa subsp. japonica GN=Os05g0218400 PE=3 SV=1;tr|Q84VF7|Q84VF7_ORYSJ Putative receptor protein kinase (Fragment) OS=Oryza sativa subsp. japonica PE=2 SV=1;tr|B8AZ90|B8AZ90_ORYSI Uncharacter	20	5	5	4	16.9	43.286		80909000	41633000	87512000	86346000	51552000	64696000
B8B398;B9FRQ2;Q0DE86;A0A0N7KLL5;Q5VRG1	tr|B8B398|B8B398_ORYSI Uncharacterized protein OS=Oryza sativa subsp. indica GN=OsI_21829 PE=4 SV=1;tr|B9FRQ2|B9FRQ2_ORYSJ Uncharacterized protein OS=Oryza sativa subsp. japonica GN=OsJ_20265 PE=4 SV=1;tr|Q0DE86|Q0DE86_ORYSJ Os06g0168000 protein OS=Oryza s	5	2	2	2	6.9	33.335		0	0	0	0	0	0
B9FVB5;B8B754;A0A0N7KMW0;Q9FE57;Q7FP72;Q6YSF8;A0N0C1	tr|B9FVB5|B9FVB5_ORYSJ Uncharacterized protein OS=Oryza sativa subsp. japonica GN=OsJ_22957 PE=3 SV=1;tr|B8B754|B8B754_ORYSI Uncharacterized protein OS=Oryza sativa subsp. indica GN=OsI_24759 PE=3 SV=1;tr|A0A0N7KMW0|A0A0N7KMW0_ORYSJ Os07g0129200 protein (F	7	4	4	4	47	15.698		259750000	305930000	316330000	762680000	613070000	648130000
Q5QLP3;A0A0N7KN28;B9FW01;Q6ZKZ6;A2YJ38	tr|Q5QLP3|Q5QLP3_ORYSJ Hexosyltransferase OS=Oryza sativa subsp. japonica GN=OJ1715_A07.11-2 PE=3 SV=1;tr|A0A0N7KN28|A0A0N7KN28_ORYSJ Hexosyltransferase (Fragment) OS=Oryza sativa subsp. japonica GN=Os07g0194800 PE=3 SV=1;tr|B9FW01|B9FW01_ORYSJ Uncharacter	5	1	1	1	3.4	51.664		0	286860000	101740000	0	0	0
Q7EZ58;A0A0N7KNJ2;A3BKC8;A2YLV2;C7J4X9	tr|Q7EZ58|Q7EZ58_ORYSJ RNA Binding Protein-like OS=Oryza sativa subsp. japonica GN=OSJNBa0036M16.109-1 PE=4 SV=1;tr|A0A0N7KNJ2|A0A0N7KNJ2_ORYSJ Os07g0516900 protein OS=Oryza sativa subsp. japonica GN=Os07g0516900 PE=4 SV=1;tr|A3BKC8|A3BKC8_ORYSJ Uncharacte	5	4	4	4	18	22.54		0	0	0	22587000	15112000	0
Q7F0J0;B8B8L5;B7EN18;A0A0N7KNV5	sp|Q7F0J0|CML13_ORYSJ Probable calcium-binding protein CML13 OS=Oryza sativa subsp. japonica GN=CML13 PE=2 SV=1;tr|B8B8L5|B8B8L5_ORYSI Uncharacterized protein OS=Oryza sativa subsp. indica GN=OsI_26889 PE=4 SV=1;tr|B7EN18|B7EN18_ORYSJ cDNA clone:J033074L14	4	2	2	1	16.6	19.459		84006000	77515000	72268000	53499000	84108000	56559000
B9FUE6;A0A0N7KNW9;B8B4X3;Q7XI53	tr|B9FUE6|B9FUE6_ORYSJ Uncharacterized protein OS=Oryza sativa subsp. japonica GN=OsJ_25251 PE=3 SV=1;tr|A0A0N7KNW9|A0A0N7KNW9_ORYSJ Os07g0632800 protein (Fragment) OS=Oryza sativa subsp. japonica GN=Os07g0632800 PE=3 SV=1;tr|B8B4X3|B8B4X3_ORYSI Uncharacte	4	6	6	6	19.2	44.541		189910000	239850000	217180000	235200000	267020000	210350000
B8BA48;A0A0N7KP57;Q6ZC66	tr|B8BA48|B8BA48_ORYSI Uncharacterized protein OS=Oryza sativa subsp. indica GN=OsI_27550 PE=4 SV=1;tr|A0A0N7KP57|A0A0N7KP57_ORYSJ Os08g0109600 protein OS=Oryza sativa subsp. japonica GN=Os08g0109600 PE=4 SV=1;tr|Q6ZC66|Q6ZC66_ORYSJ Uncharacterized protein	3	1	1	1	5.4	31.584		17139000	0	14739000	21164000	0	25565000
A2YRI8;A0A0N7KPB6;Q84S52;Q6F2F2;Q75G93;B8BAZ0	tr|A2YRI8|A2YRI8_ORYSI Uncharacterized protein OS=Oryza sativa subsp. indica GN=OsI_27931 PE=4 SV=1;tr|A0A0N7KPB6|A0A0N7KPB6_ORYSJ Os08g0163200 protein (Fragment) OS=Oryza sativa subsp. japonica GN=Os08g0163200 PE=4 SV=1;tr|Q84S52|Q84S52_ORYSJ Mob4A protei	6	1	1	1	15.6	11.345		51147000	26401000	26633000	55896000	34622000	55417000
A0A0P0XJ91;Q0J328;A0A0N7KQG4;A2YZ57;B9G2G8	tr|A0A0P0XJ91|A0A0P0XJ91_ORYSJ Os09g0267600 protein OS=Oryza sativa subsp. japonica GN=Os09g0267600 PE=3 SV=1;tr|Q0J328|Q0J328_ORYSJ Os09g0267600 protein OS=Oryza sativa subsp. japonica GN=Os09g0267600 PE=2 SV=1;tr|A0A0N7KQG4|A0A0N7KQG4_ORYSJ Os09g0267600	5	3	3	1	19.9	21.121		103850000	129290000	117620000	150830000	145380000	105440000
A0A0P0XVT5;A0A0N7KS02;Q9FXT4;B9G6F0;B8BHM9;A0A0P0XW07;A0A0P0XVP1;Q109H1;A2YKW3;B9FX12;Q9FWV8;B8BHM7;Q84Q36;A0A0P0X580	tr|A0A0P0XVT5|A0A0P0XVT5_ORYSJ Alpha-galactosidase (Fragment) OS=Oryza sativa subsp. japonica GN=Os10g0493600 PE=3 SV=1;tr|A0A0N7KS02|A0A0N7KS02_ORYSJ Alpha-galactosidase (Fragment) OS=Oryza sativa subsp. japonica GN=Os10g0493600 PE=3 SV=1;sp|Q9FXT4|AGAL_O	14	11	11	10	34.1	40.874		742730000	573200000	634100000	727410000	727500000	788580000
B8ABG6;A0A0N7KS14;B9G6I2;Q9FVZ0;Q337F3;B8BHR0	tr|B8ABG6|B8ABG6_ORYSI Uncharacterized protein OS=Oryza sativa subsp. indica GN=OsI_01134 PE=4 SV=1;tr|A0A0N7KS14|A0A0N7KS14_ORYSJ Os10g0503200 protein OS=Oryza sativa subsp. japonica GN=Os10g0503200 PE=4 SV=1;tr|B9G6I2|B9G6I2_ORYSJ Uncharacterized protein	6	1	1	1	23.2	6.3094		31988000	28017000	18754000	26244000	31456000	43389000
B9G947;B8BP01;Q2QYF8;B8BIT2;A0A0N7KSC9;Q2RB65;Q0IV05	tr|B9G947|B9G947_ORYSJ Uncharacterized protein OS=Oryza sativa subsp. japonica GN=OsJ_32765 PE=4 SV=1;tr|B8BP01|B8BP01_ORYSI Uncharacterized protein OS=Oryza sativa subsp. indica GN=OsI_37278 PE=4 SV=1;tr|Q2QYF8|Q2QYF8_ORYSJ Cytidylyltransferase family pro	7	5	5	5	19.9	40.715		61337000	87284000	111910000	84235000	75711000	88774000
A0A0N7KSM3;Q2R8U5;B8BJP8	tr|A0A0N7KSM3|A0A0N7KSM3_ORYSJ Pyruvate kinase (Fragment) OS=Oryza sativa subsp. japonica GN=Os11g0216000 PE=3 SV=1;tr|Q2R8U5|Q2R8U5_ORYSJ Pyruvate kinase OS=Oryza sativa subsp. japonica GN=LOC_Os11g10980 PE=2 SV=1;tr|B8BJP8|B8BJP8_ORYSI Pyruvate kinase OS	3	2	2	2	8.3	52.148		22081000	31913000	0	0	42528000	22828000
A0A0N7KSP9	tr|A0A0N7KSP9|A0A0N7KSP9_ORYSJ Os11g0247300 protein (Fragment) OS=Oryza sativa subsp. japonica GN=Os11g0247300 PE=4 SV=1	1	3	1	1	100	4.7497		130600000	247030000	294730000	161620000	170200000	161110000
A0A0N7KSQ1;Q53JL6;A2ZD39;Q33B10;Q7XGR3;B8BFR8;Q0ITI7	tr|A0A0N7KSQ1|A0A0N7KSQ1_ORYSJ Os11g0250000 protein OS=Oryza sativa subsp. japonica GN=Os11g0250000 PE=4 SV=1;tr|Q53JL6|Q53JL6_ORYSJ RNA recognition motif family protein, expressed OS=Oryza sativa subsp. japonica GN=LOC_Os11g14430 PE=4 SV=1;tr|A2ZD39|A2ZD3	7	6	6	6	15.6	48.446		202660000	138940000	175430000	143140000	144980000	202760000
A0A0N7KT78;Q2R175	tr|A0A0N7KT78|A0A0N7KT78_ORYSJ Os11g0615400 protein OS=Oryza sativa subsp. japonica GN=Os11g0615400 PE=4 SV=1;tr|Q2R175|Q2R175_ORYSJ NIN-like protein 2, putative OS=Oryza sativa subsp. japonica GN=LOC_Os11g40110 PE=4 SV=1	2	1	1	1	5.9	16.633		0	0	0	418170000	0	0
A0A0N7KTH4;Q2QYI6;A2ZHH3;A2ZAV1	tr|A0A0N7KTH4|A0A0N7KTH4_ORYSJ Os12g0117800 protein (Fragment) OS=Oryza sativa subsp. japonica GN=Os12g0117800 PE=4 SV=1;tr|Q2QYI6|Q2QYI6_ORYSJ Expressed protein OS=Oryza sativa subsp. japonica GN=LOC_Os11g02630 PE=2 SV=1;tr|A2ZHH3|A2ZHH3_ORYSI Uncharacter	4	2	2	2	8.1	33.036		0	0	0	0	0	20831000
Q2QYA9;A0A0N7KTI3;B8BLU1	tr|Q2QYA9|Q2QYA9_ORYSJ Uncharacterized protein OS=Oryza sativa subsp. japonica GN=LOC_Os12g03280 PE=4 SV=1;tr|A0A0N7KTI3|A0A0N7KTI3_ORYSJ Os12g0126100 protein OS=Oryza sativa subsp. japonica GN=Os12g0126100 PE=4 SV=1;tr|B8BLU1|B8BLU1_ORYSI Uncharacterized	3	1	1	1	7.2	30.618		26927000	0	0	0	32316000	59885000
A0A0N7KTS9;Q2QVC1;A2ZJA1;A6MZE7;A0A0P0Y1E8;Q53QJ9;A0A0P0Y908;A6N0P4	tr|A0A0N7KTS9|A0A0N7KTS9_ORYSJ Os12g0235800 protein (Fragment) OS=Oryza sativa subsp. japonica GN=Os12g0235800 PE=3 SV=1;tr|Q2QVC1|Q2QVC1_ORYSJ Argininosuccinate synthase, chloroplast, putative, expressed OS=Oryza sativa subsp. japonica GN=LOC_Os12g13320 P	8	19	19	19	52.9	38.877		1579300000	1525800000	1565100000	1631400000	1567000000	1547300000
A0A0P0UXI8;Q0JR54;Q5ZDT6;B9EZ85;B8ACY4	tr|A0A0P0UXI8|A0A0P0UXI8_ORYSJ Os01g0118400 protein OS=Oryza sativa subsp. japonica GN=Os01g0118400 PE=4 SV=1;tr|Q0JR54|Q0JR54_ORYSJ Os01g0118400 protein OS=Oryza sativa subsp. japonica GN=Os01g0118400 PE=4 SV=1;tr|Q5ZDT6|Q5ZDT6_ORYSJ Putative HGA6 OS=Oryz	5	5	5	5	11.8	64.182		72359000	0	0	116800000	86461000	28644000
A2ZPA4;A0A0P0UY99;Q5ZED1;B8ADA5;A6N084	tr|A2ZPA4|A2ZPA4_ORYSJ Uncharacterized protein OS=Oryza sativa subsp. japonica GN=OsJ_00385 PE=4 SV=1;tr|A0A0P0UY99|A0A0P0UY99_ORYSJ Os01g0150000 protein (Fragment) OS=Oryza sativa subsp. japonica GN=Os01g0150000 PE=4 SV=1;tr|Q5ZED1|Q5ZED1_ORYSJ Os01g01500	5	4	4	4	15.1	29.051		113730000	88412000	108650000	91621000	85276000	108080000
A0A0P0UZ45;Q5VR89;A2XWG5	tr|A0A0P0UZ45|A0A0P0UZ45_ORYSJ Os01g0182200 protein OS=Oryza sativa subsp. japonica GN=Os01g0182200 PE=3 SV=1;sp|Q5VR89|SIP11_ORYSJ Aquaporin SIP1-1 OS=Oryza sativa subsp. japonica GN=SIP1-1 PE=2 SV=2;tr|A2XWG5|A2XWG5_ORYSI Uncharacterized protein OS=Oryza	3	2	2	2	8.1	25.135		57159000	0	0	40641000	41645000	36051000
A0A0P0UZH3;Q43007;B8ADH7;A0A0P0UYT9;A0A0P0UZ65	tr|A0A0P0UZH3|A0A0P0UZH3_ORYSJ Os01g0172400 protein (Fragment) OS=Oryza sativa subsp. japonica GN=Os01g0172400 PE=4 SV=1;sp|Q43007|PLDA1_ORYSJ Phospholipase D alpha 1 OS=Oryza sativa subsp. japonica GN=PLD1 PE=1 SV=2;tr|B8ADH7|B8ADH7_ORYSI Phospholipase D	5	27	27	22	51	85.198		3818600000	3384600000	3568200000	3609700000	3488700000	3819600000
A0A0P0V0B8;C7IWY7;Q5QNL0;A2WM33;Q5QNK1;B8AAJ8;A2ZQN9;A0A0P0UZM4	tr|A0A0P0V0B8|A0A0P0V0B8_ORYSJ Os01g0216500 protein OS=Oryza sativa subsp. japonica GN=Os01g0216500 PE=4 SV=1;tr|C7IWY7|C7IWY7_ORYSJ Os01g0216900 protein OS=Oryza sativa subsp. japonica GN=Os01g0216900 PE=4 SV=1;tr|Q5QNL0|Q5QNL0_ORYSJ Putative esterase OS=	8	1	1	1	4	41.132		17883000	5648500	7992300	0	0	8213200
A0A0P0V066;Q5N7Y5;A2WMD4	tr|A0A0P0V066|A0A0P0V066_ORYSJ Os01g0229200 protein (Fragment) OS=Oryza sativa subsp. japonica GN=Os01g0229200 PE=4 SV=1;tr|Q5N7Y5|Q5N7Y5_ORYSJ Os01g0229200 protein OS=Oryza sativa subsp. japonica GN=Os01g0229200 PE=2 SV=1;tr|A2WMD4|A2WMD4_ORYSI Uncharacte	3	1	1	1	3	65.392		13234000	0	0	0	0	0
B8AC57;A0A0P0V197;B9EV25;Q5NAR8;Q0JNW9	tr|B8AC57|B8AC57_ORYSI Uncharacterized protein OS=Oryza sativa subsp. indica GN=OsI_01264 PE=4 SV=1;tr|A0A0P0V197|A0A0P0V197_ORYSJ Os01g0260700 protein OS=Oryza sativa subsp. japonica GN=Os01g0260700 PE=4 SV=1;tr|B9EV25|B9EV25_ORYSJ Uncharacterized protein	5	9	9	9	36.4	33.304		340300000	356370000	313070000	336290000	374420000	355070000
A0A0P0V1C4;Q5JNT6;A2ZS25;A2WNQ4	tr|A0A0P0V1C4|A0A0P0V1C4_ORYSJ Os01g0290600 protein OS=Oryza sativa subsp. japonica GN=Os01g0290600 PE=4 SV=1;sp|Q5JNT6|LCYD2_ORYSJ Putative L-cysteine desulfhydrase 2 OS=Oryza sativa subsp. japonica GN=Os01g0290600 PE=3 SV=1;tr|A2ZS25|A2ZS25_ORYSJ Unchara	4	4	3	3	12.4	50.929		54030000	92714000	79435000	30711000	65725000	0
A0A0P0V1Q7;Q9AWQ0;B8A738;A0A0P0WFT4;A0A0P0VW07;Q60EZ1;B8AZ54;Q7XTD3;Q01KL9;A2XYF3;B9FPS6;B9G6R0;Q94E23;A2WTI0;Q0JL16;B8ACA3;B8AYK6;Q8LN36;B8BI03;Q10SE3;A2XBY6;B9FAV1;Q6I5K7;A0A0P0WMV7;C7J7P1;A0A0P0XWN1;Q10NK4;B8AKN4;A0A0P0V0V5;Q5NBQ2;Q6ZF83;Q40713;Q651J1;A0A0U3JA94;A0A0U3J4L6;A0A0U3IQZ6;A0A0U3HQ50;Q0DC23;D7F606;A0A1W5TAX4;Q851M7;A2XNU0;B9FTE6;Q5VPA8;B9EV01;B8ABT3	tr|A0A0P0V1Q7|A0A0P0V1Q7_ORYSJ Os01g0323000 protein (Fragment) OS=Oryza sativa subsp. japonica GN=Os01g0323000 PE=4 SV=1;tr|Q9AWQ0|Q9AWQ0_ORYSJ Os01g0323000 protein OS=Oryza sativa subsp. japonica GN=Os01g0323000 PE=4 SV=1;tr|B8A738|B8A738_ORYSI Uncharacte	46	2	2	2	6.4	34.875		0	10178000	18451000	15963000	16991000	18579000
Q655P5;A0A0P0V1X3;B8A748;B9EVS6	tr|Q655P5|Q655P5_ORYSJ Pectinesterase OS=Oryza sativa subsp. japonica GN=Os01g0312500 PE=2 SV=1;tr|A0A0P0V1X3|A0A0P0V1X3_ORYSJ Pectinesterase (Fragment) OS=Oryza sativa subsp. japonica GN=Os01g0312500 PE=4 SV=1;tr|B8A748|B8A748_ORYSI Pectinesterase OS=Oryz	4	2	2	2	6.6	46.148		0	31106000	27864000	0	0	0
A0A0P0V3J2;Q0JM76;A0A1L1Z6T1;B9EXB5;B7F5J5;Q0JQ97;B9ETE3;B8ADI3	tr|A0A0P0V3J2|A0A0P0V3J2_ORYSJ Os01g0530400 protein (Fragment) OS=Oryza sativa subsp. japonica GN=Os01g0530400 PE=4 SV=1;sp|Q0JM76|GRXS4_ORYSJ Monothiol glutaredoxin-S4, mitochondrial OS=Oryza sativa subsp. japonica GN=GRXS4 PE=2 SV=1;tr|A0A1L1Z6T1|A0A1L1Z	8	5	5	4	35.8	17.758		74961000	100790000	91310000	58968000	73492000	80020000
A0A0P0V3P5;Q5JM35;A0A0P0V3J7;B9EXB9;B8A9N1	tr|A0A0P0V3P5|A0A0P0V3P5_ORYSJ Os01g0532200 protein (Fragment) OS=Oryza sativa subsp. japonica GN=Os01g0532200 PE=4 SV=1;tr|Q5JM35|Q5JM35_ORYSJ Formin binding protein 3-like OS=Oryza sativa subsp. japonica GN=Os01g0532200 PE=4 SV=1;tr|A0A0P0V3J7|A0A0P0V3J7	5	3	3	3	8	49.675		0	53130000	37791000	0	19040000	0
Q5JM38;A0A0P0V3K7;Q8S0T6;B8A9M9;B9EXB8;Q0JM71;B8A9R9	tr|Q5JM38|Q5JM38_ORYSJ Uncharacterized protein P0702H08.31 OS=Oryza sativa subsp. japonica GN=P0702H08.31 PE=4 SV=1;tr|A0A0P0V3K7|A0A0P0V3K7_ORYSJ Os01g0531400 protein (Fragment) OS=Oryza sativa subsp. japonica GN=Os01g0531400 PE=4 SV=1;tr|Q8S0T6|Q8S0T6_OR	7	1	1	1	6.3	24.213		0	0	0	0	0	0
A0A0P0V3M1;B8A9N5;B9EXC4	tr|A0A0P0V3M1|A0A0P0V3M1_ORYSJ Os01g0533100 protein OS=Oryza sativa subsp. japonica GN=Os01g0533100 PE=4 SV=1;tr|B8A9N5|B8A9N5_ORYSI Uncharacterized protein OS=Oryza sativa subsp. indica GN=OsI_02281 PE=4 SV=1;tr|B9EXC4|B9EXC4_ORYSJ Uncharacterized protein	3	1	1	1	2.4	53.872		1571900	0	0	0	0	0
B7EC00;A0A0P0V3W4;Q5JKF2;A2WR82;B8AE58;Q2QZE8;B9FZM7	tr|B7EC00|B7EC00_ORYSJ cDNA clone:J013059F16, full insert sequence OS=Oryza sativa subsp. japonica PE=2 SV=1;tr|A0A0P0V3W4|A0A0P0V3W4_ORYSJ Os01g0549400 protein (Fragment) OS=Oryza sativa subsp. japonica GN=Os01g0549400 PE=3 SV=1;sp|Q5JKF2|RH40_ORYSJ DEAD-	7	4	3	3	8.9	64.797		98358000	78616000	115660000	90180000	83081000	88622000
B9EXH4;A0A0P0V3Z1;Q0JM10;A2WR91;Q5JK80;A2WR92	tr|B9EXH4|B9EXH4_ORYSJ Uncharacterized protein OS=Oryza sativa subsp. japonica GN=OsJ_02186 PE=4 SV=1;tr|A0A0P0V3Z1|A0A0P0V3Z1_ORYSJ Os01g0550900 protein (Fragment) OS=Oryza sativa subsp. japonica GN=Os01g0550900 PE=4 SV=1;tr|Q0JM10|Q0JM10_ORYSJ Os01g05509	6	1	1	1	9.7	23.06		123260000	0	0	0	0	0
B8AAP3;B9EXN7;A0A0P0V4C5;Q0JLS4	tr|B8AAP3|B8AAP3_ORYSI Uncharacterized protein OS=Oryza sativa subsp. indica GN=OsI_02530 PE=4 SV=1;tr|B9EXN7|B9EXN7_ORYSJ Uncharacterized protein OS=Oryza sativa subsp. japonica GN=OsJ_02315 PE=4 SV=1;tr|A0A0P0V4C5|A0A0P0V4C5_ORYSJ Os01g0575500 protein OS	4	2	2	2	2.5	123.57		0	0	0	0	12891000	0
Q657K3;A2WRJ3;A0A0P0V4C6;B9EXL3	tr|Q657K3|Q657K3_ORYSJ Egalitarian-like OS=Oryza sativa subsp. japonica GN=Os01g0566900 PE=2 SV=1;tr|A2WRJ3|A2WRJ3_ORYSI Uncharacterized protein OS=Oryza sativa subsp. indica GN=OsI_02478 PE=4 SV=1;tr|A0A0P0V4C6|A0A0P0V4C6_ORYSJ Os01g0566900 protein (Fragm	4	1	1	1	3.6	34.744		65240000	48082000	58358000	54871000	46894000	66378000
A0A0P0V505;Q0JLE0;Q5ZBN9;B8ABJ0;B9EXZ3	tr|A0A0P0V505|A0A0P0V505_ORYSJ Os01g0606133 protein OS=Oryza sativa subsp. japonica GN=Os01g0606133 PE=4 SV=1;tr|Q0JLE0|Q0JLE0_ORYSJ Os01g0606100 protein OS=Oryza sativa subsp. japonica GN=Os01g0606100 PE=4 SV=1;tr|Q5ZBN9|Q5ZBN9_ORYSJ Uncharacterized prote	5	2	2	2	8.1	33.908		15803000	21957000	14477000	0	0	0
A0A0P0V549;Q9AX68;Q0JLB5;A2WSI6;Q5ZBJ1;A6MZF4;A0A0P0VJV0;B8AJ28;Q6Z6D0;Q6H6Q6	tr|A0A0P0V549|A0A0P0V549_ORYSJ Os01g0611000 protein (Fragment) OS=Oryza sativa subsp. japonica GN=Os01g0611000 PE=4 SV=1;tr|Q9AX68|Q9AX68_ORYSJ Os01g0611000 protein OS=Oryza sativa subsp. japonica GN=P0410E03.33-1 PE=2 SV=1;tr|Q0JLB5|Q0JLB5_ORYSJ Os01g0611	10	12	12	11	45.8	39.308		768620000	889790000	1023600000	938680000	916270000	984550000
Q5ZDJ9;Q0JL89;A0A0P0V581;A2ZVE4;A2WSM1	tr|Q5ZDJ9|Q5ZDJ9_ORYSJ Protein kinase family protein-like OS=Oryza sativa subsp. japonica GN=P0686E09.4-1 PE=4 SV=1;tr|Q0JL89|Q0JL89_ORYSJ Os01g0616100 protein OS=Oryza sativa subsp. japonica GN=Os01g0616100 PE=4 SV=2;tr|A0A0P0V581|A0A0P0V581_ORYSJ Os01g06	5	1	1	1	2	69.457		0	21236000	31954000	0	0	0
A0A0P0VVM2;A0A0P0V5X0	tr|A0A0P0VVM2|A0A0P0VVM2_ORYSJ Os03g0259201 protein OS=Oryza sativa subsp. japonica GN=Os03g0259201 PE=4 SV=1;tr|A0A0P0V5X0|A0A0P0V5X0_ORYSJ Os01g0648450 protein OS=Oryza sativa subsp. japonica GN=Os01g0648450 PE=4 SV=1	2	1	1	1	8.8	11.995		62203000	86314000	95547000	98480000	82584000	87330000
A0A0P0V678;Q8RZ91;B9EYI1	tr|A0A0P0V678|A0A0P0V678_ORYSJ Os01g0666800 protein OS=Oryza sativa subsp. japonica GN=Os01g0666800 PE=4 SV=1;tr|Q8RZ91|Q8RZ91_ORYSJ Vacuolar protein sorting-associated protein VPS16-like OS=Oryza sativa subsp. japonica GN=OSJNBb0063G05.11 PE=4 SV=1;tr|B9E	3	1	1	1	1.1	96.57		0	0	0	0	0	0
A0A0P0V679;Q0JKM8;B8A762;A2WSX0;B9EY73;Q5VPI4;B8ACA4;A0A0P0V5L9	tr|A0A0P0V679|A0A0P0V679_ORYSJ Os01g0663400 protein (Fragment) OS=Oryza sativa subsp. japonica GN=Os01g0663400 PE=3 SV=1;tr|Q0JKM8|Q0JKM8_ORYSJ Os01g0663400 protein OS=Oryza sativa subsp. japonica GN=Os01g0663400 PE=2 SV=1;tr|B8A762|B8A762_ORYSI Uncharacte	8	2	1	1	4.9	47.694		0	0	0	17754000	0	0
A0A0P0V6Q2;Q0JKB4;B9EYN3;B8A7M8;Q5N7P9;Q5N7P8	tr|A0A0P0V6Q2|A0A0P0V6Q2_ORYSJ ATP synthase subunit beta (Fragment) OS=Oryza sativa subsp. japonica GN=Os01g0685800 PE=3 SV=1;tr|Q0JKB4|Q0JKB4_ORYSJ ATP synthase subunit beta OS=Oryza sativa subsp. japonica GN=Os01g0685800 PE=3 SV=1;tr|B9EYN3|B9EYN3_ORYSJ	6	24	2	2	75.4	53.049		556850000	646970000	589980000	513610000	621940000	532150000
A0A0P0V6T5;A2WTX4;Q5N7L1;A2ZWP5;Q0JK96	tr|A0A0P0V6T5|A0A0P0V6T5_ORYSJ Os01g0688200 protein (Fragment) OS=Oryza sativa subsp. japonica GN=Os01g0688200 PE=4 SV=1;tr|A2WTX4|A2WTX4_ORYSI Uncharacterized protein OS=Oryza sativa subsp. indica GN=OsI_03323 PE=4 SV=1;tr|Q5N7L1|Q5N7L1_ORYSJ Lipase-like	5	2	2	2	6.2	42.299		21713000	0	0	27076000	24248000	31934000
Q5N9P2;A2WU30;Q8GU73;A0A0P0V6W6;Q0JK52	tr|Q5N9P2|Q5N9P2_ORYSJ p-glycoprotein-like OS=Oryza sativa subsp. japonica GN=OsJ_03114 PE=4 SV=1;tr|A2WU30|A2WU30_ORYSI Uncharacterized protein OS=Oryza sativa subsp. indica GN=OsI_03376 PE=4 SV=1;tr|Q8GU73|Q8GU73_ORYSJ MDR-like ABC transporter OS=Oryza s	5	4	2	2	4	126.19		0	35409000	34851000	45613000	34529000	40629000
A0A0P0W621;B7EC46;A3AQ91;A0A0P0V6W9;Q5ZC67;A2ZWQ6;A0A0P0WPZ5;Q5N7Q8;Q5N7Q7;A2WTY6;B8AWE6;A2ZP02;Q6L4G6;B8AD42;Q01MQ1;A2XPP7	tr|A0A0P0W621|A0A0P0W621_ORYSJ Os04g0113100 protein (Fragment) OS=Oryza sativa subsp. japonica GN=Os04g0113100 PE=3 SV=1;tr|B7EC46|B7EC46_ORYSJ (Rice Genome Annotation Project) OsWAK10a - OsWAK receptor-like cytoplasmic kinase OS=Oryza sativa subsp. japoni	16	2	1	1	6.5	34.603		0	32451000	21410000	12828000	0	0
A0A0P0V7M3;Q0JJQ7;Q9FRT2;B9EZH0;B8A8R6;Q5JNA0;A0A0P0V7L8;Q5JN99;A6N127;A6N1I8;A6N1B7;A2ZXQ2;A2WUY6;Q6SZS7;Q5JKW5;Q0DYW1;A3A9W6;A2X827	tr|A0A0P0V7M3|A0A0P0V7M3_ORYSJ Malic enzyme (Fragment) OS=Oryza sativa subsp. japonica GN=Os01g0723400 PE=3 SV=1;tr|Q0JJQ7|Q0JJQ7_ORYSJ Malic enzyme (Fragment) OS=Oryza sativa subsp. japonica GN=Os01g0723400 PE=3 SV=1;tr|Q9FRT2|Q9FRT2_ORYSJ Malic enzyme OS	18	25	25	19	59.8	61.267		5225800000	5969700000	5751700000	6396300000	6433400000	6334100000
Q5JM42;B8A901;A0A0P0V7P7;B9EZI3	tr|Q5JM42|Q5JM42_ORYSJ HVA22-like protein OS=Oryza sativa subsp. japonica GN=P0042A10.48 PE=3 SV=1;tr|B8A901|B8A901_ORYSI HVA22-like protein OS=Oryza sativa subsp. indica GN=OsI_03599 PE=3 SV=1;tr|A0A0P0V7P7|A0A0P0V7P7_ORYSJ HVA22-like protein OS=Oryza sat	4	1	1	1	7.7	18.259		0	0	0	0	0	0
B9EZJ6;Q94EA1;Q5JN54;B8A9G1;A0A0P0V7T1;Q0JJL1;B8A917	tr|B9EZJ6|B9EZJ6_ORYSJ Uncharacterized protein OS=Oryza sativa subsp. japonica GN=OsJ_03356 PE=4 SV=1;tr|Q94EA1|Q94EA1_ORYSJ Uncharacterized protein OS=Oryza sativa subsp. japonica GN=OSJNBb0036G09.4 PE=4 SV=1;tr|Q5JN54|Q5JN54_ORYSJ Os01g0750800 protein OS	7	3	3	3	41.8	8.0272		177080000	201340000	161880000	208850000	258630000	233070000
Q5JLS4;A0A0P0V8C6;B8A9S4;A0A0P0V8H0	tr|Q5JLS4|Q5JLS4_ORYSJ Phosphatidate cytidylyltransferase OS=Oryza sativa subsp. japonica GN=Os01g0758400 PE=2 SV=1;tr|A0A0P0V8C6|A0A0P0V8C6_ORYSJ Phosphatidate cytidylyltransferase (Fragment) OS=Oryza sativa subsp. japonica GN=Os01g0758400 PE=3 SV=1;tr|B8	4	2	2	2	2.8	49.194		0	59083000	64283000	0	0	0
Q8LR49;Q0JJ35;B9ET52;B8A9U4;A0A0P0V8I5	tr|Q8LR49|Q8LR49_ORYSJ Nuclear LIM factor interactor-interacting protein hyphal form-like OS=Oryza sativa subsp. japonica GN=P0512C01.37 PE=4 SV=1;tr|Q0JJ35|Q0JJ35_ORYSJ Os01g0762600 protein OS=Oryza sativa subsp. japonica GN=Os01g0762600 PE=4 SV=1;tr|B9ET	5	1	1	1	5	28.891		15204000	19888000	36878000	16432000	15768000	30263000
A0A0P0V8R4;Q94ED6;B9ET85;B8AA55	tr|A0A0P0V8R4|A0A0P0V8R4_ORYSJ Os01g0771400 protein OS=Oryza sativa subsp. japonica GN=Os01g0771400 PE=3 SV=1;tr|Q94ED6|Q94ED6_ORYSJ Putative ubiquitin carboxyl-terminal hydrolase 7 OS=Oryza sativa subsp. japonica GN=P0665A11.32 PE=3 SV=1;tr|B9ET85|B9ET85_	4	2	2	2	2.1	119.35		0	0	0	0	0	0
Q5ZAZ1;A0A0P0V8W3;B9ETA8;B8AAH6	tr|Q5ZAZ1|Q5ZAZ1_ORYSJ Os01g0777000 protein OS=Oryza sativa subsp. japonica GN=Os01g0777000 PE=4 SV=1;tr|A0A0P0V8W3|A0A0P0V8W3_ORYSJ Os01g0777000 protein OS=Oryza sativa subsp. japonica GN=Os01g0777000 PE=4 SV=1;tr|B9ETA8|B9ETA8_ORYSJ Uncharacterized prote	4	9	9	9	13.4	113.37		79013000	47699000	60661000	54965000	57863000	68186000
A0A0P0V8Z3;Q8LJ43;A2WVM5;A0A0P0V8T5	tr|A0A0P0V8Z3|A0A0P0V8Z3_ORYSJ Purple acid phosphatase (Fragment) OS=Oryza sativa subsp. japonica GN=Os01g0776600 PE=3 SV=1;tr|Q8LJ43|Q8LJ43_ORYSJ Purple acid phosphatase OS=Oryza sativa subsp. japonica GN=Os01g0776600 PE=2 SV=1;tr|A2WVM5|A2WVM5_ORYSI Purp	4	6	6	6	21	46.517		78370000	59986000	74178000	362290000	180610000	227050000
B9ETU8;Q0JIB6;A0A0P0V9J7	tr|B9ETU8|B9ETU8_ORYSJ Uncharacterized protein OS=Oryza sativa subsp. japonica GN=OsJ_03842 PE=4 SV=1;tr|Q0JIB6|Q0JIB6_ORYSJ Os01g0813100 protein OS=Oryza sativa subsp. japonica GN=Os01g0813100 PE=4 SV=1;tr|A0A0P0V9J7|A0A0P0V9J7_ORYSJ Os01g0813100 protein	3	1	1	1	2.4	36.554		0	0	0	29152000	0	0
A0A0P0V9Q2;B9FR70;B8ABB6;Q8LQE9	tr|A0A0P0V9Q2|A0A0P0V9Q2_ORYSJ Os01g0819700 protein (Fragment) OS=Oryza sativa subsp. japonica GN=Os01g0819700 PE=4 SV=1;tr|B9FR70|B9FR70_ORYSJ Uncharacterized protein OS=Oryza sativa subsp. japonica GN=OsJ_19899 PE=4 SV=1;tr|B8ABB6|B8ABB6_ORYSI Uncharacte	4	1	1	1	2.1	39.771		0	563680000	489100000	0	0	0
A0A0P0WG60;A2ZZ12;Q42998;A6N0H7;Q8RXA0;Q8S919;Q8L458;Q7XR79;Q259X8;B8ABB5;A6N0N4;A2XYQ9;A2X368;A0A0P0V9Q4;A3AYE9;A0A0P0WX41;Q42973;A3BC59;A2YDE3;Q69JN7;B8BDZ9	tr|A0A0P0WG60|A0A0P0WG60_ORYSJ Os04g0667800 protein (Fragment) OS=Oryza sativa subsp. japonica GN=Os04g0667800 PE=3 SV=1;tr|A2ZZ12|A2ZZ12_ORYSJ Uncharacterized protein OS=Oryza sativa subsp. japonica GN=OsJ_03885 PE=3 SV=1;tr|Q42998|Q42998_ORYSA Ubiquitin-	21	2	2	1	40.3	8.2085		730640000	688450000	609280000	632590000	587620000	715230000
A2WWQ8;A0A0P0VA26;Q5QMF8;B9EUB5	tr|A2WWQ8|A2WWQ8_ORYSI Uncharacterized protein OS=Oryza sativa subsp. indica GN=OsI_04332 PE=4 SV=1;tr|A0A0P0VA26|A0A0P0VA26_ORYSJ Os01g0835000 protein OS=Oryza sativa subsp. japonica GN=Os01g0835000 PE=4 SV=1;tr|Q5QMF8|Q5QMF8_ORYSJ RabGAP/TBC domain-conta	4	2	1	1	2.8	93.554		0	0	0	17665000	0	0
A0A0P0VAX3;Q5N9F3;A2WXB4	tr|A0A0P0VAX3|A0A0P0VAX3_ORYSJ Os01g0866600 protein (Fragment) OS=Oryza sativa subsp. japonica GN=Os01g0866600 PE=3 SV=1;tr|Q5N9F3|Q5N9F3_ORYSJ BolA-like protein OS=Oryza sativa subsp. japonica GN=Os01g0866600 PE=3 SV=1;tr|A2WXB4|A2WXB4_ORYSI Uncharacteriz	3	1	1	1	23.3	7.7788		0	45176000	44500000	65141000	0	0
B9EVB3;A0A0P0VBI6;A2WXV4;Q0JGZ9;Q5JLW0;Q7F451	tr|B9EVB3|B9EVB3_ORYSJ Uncharacterized protein OS=Oryza sativa subsp. japonica GN=OsJ_04383 PE=4 SV=1;tr|A0A0P0VBI6|A0A0P0VBI6_ORYSJ Os01g0893700 protein OS=Oryza sativa subsp. japonica GN=Os01g0893700 PE=4 SV=1;tr|A2WXV4|A2WXV4_ORYSI Uncharacterized prote	6	1	1	1	8.8	24.117		0	40458000	33443000	0	0	0
A3A0I1;Q0JGY1;B8A7P9;B7EWY9;A2WXX3;A0A0P0VBK7;C7IXS6	tr|A3A0I1|A3A0I1_ORYSJ Uncharacterized protein OS=Oryza sativa subsp. japonica GN=OsJ_04401 PE=3 SV=1;sp|Q0JGY1|RL51_ORYSJ 60S ribosomal protein L5-1 OS=Oryza sativa subsp. japonica GN=RPL5A PE=2 SV=1;tr|B8A7P9|B8A7P9_ORYSI Uncharacterized protein OS=Oryza	7	9	1	1	33.9	34.326		121170000	126860000	114000000	106320000	125560000	105540000
A0A0P0VBM1;Q7XYH6;Q5N861;Q6WG80	tr|A0A0P0VBM1|A0A0P0VBM1_ORYSJ Os01g0897800 protein (Fragment) OS=Oryza sativa subsp. japonica GN=Os01g0897800 PE=4 SV=1;tr|Q7XYH6|Q7XYH6_ORYSI Cohesin-like protein OS=Oryza sativa subsp. indica GN=OsI_04789 PE=2 SV=1;tr|Q5N861|Q5N861_ORYSJ Os01g0897800 pr	4	2	2	2	4.2	78.68		581860000	508640000	452680000	589200000	0	0
A0A0P0VBX1;Q5N6Y8;B9EVE6;Q7F1X5	tr|A0A0P0VBX1|A0A0P0VBX1_ORYSJ Os01g0901500 protein OS=Oryza sativa subsp. japonica GN=Os01g0901500 PE=4 SV=1;tr|Q5N6Y8|Q5N6Y8_ORYSJ Putative 4-coumarate:coenzyme A ligase OS=Oryza sativa subsp. japonica GN=P0035F12.27 PE=4 SV=1;tr|B9EVE6|B9EVE6_ORYSJ Unch	4	2	2	2	5.2	46.022		0	0	30235000	0	0	0
A0A0P0VC13;A0A0P0VC43;A3A0W6;Q8RZX0;A2WYB1	tr|A0A0P0VC13|A0A0P0VC13_ORYSJ Os01g0916200 protein (Fragment) OS=Oryza sativa subsp. japonica GN=Os01g0916200 PE=4 SV=1;tr|A0A0P0VC43|A0A0P0VC43_ORYSJ Os01g0916200 protein (Fragment) OS=Oryza sativa subsp. japonica GN=Os01g0916200 PE=4 SV=1;tr|A3A0W6|A3A0	5	10	10	10	20.2	74.617		250200000	205370000	207150000	187530000	207440000	226880000
B9EVV4;A0A0P0VC44;Q0JGL7;B8A859;Q5JLC8	tr|B9EVV4|B9EVV4_ORYSJ Uncharacterized protein OS=Oryza sativa subsp. japonica GN=OsJ_04544 PE=4 SV=1;tr|A0A0P0VC44|A0A0P0VC44_ORYSJ Os01g0916800 protein OS=Oryza sativa subsp. japonica GN=Os01g0916800 PE=4 SV=1;tr|Q0JGL7|Q0JGL7_ORYSJ Os01g0916800 protein	5	2	2	2	1.5	185.88		0	0	0	0	0	0
C7IWY5;B8A8G3;A0A0P0VCC3;Q5JKH0	tr|C7IWY5|C7IWY5_ORYSJ Os01g0924933 protein (Fragment) OS=Oryza sativa subsp. japonica GN=Os01g0924933 PE=4 SV=1;tr|B8A8G3|B8A8G3_ORYSI Uncharacterized protein OS=Oryza sativa subsp. indica GN=OsI_04996 PE=4 SV=1;tr|A0A0P0VCC3|A0A0P0VCC3_ORYSJ Os01g0924933	4	4	2	2	17.9	30.863		21866000	0	0	0	0	0
A0A0P0VCE2;Q0JG99;A2WYS7;A3A199;B8AXF8;Q60EW8	tr|A0A0P0VCE2|A0A0P0VCE2_ORYSJ Os01g0934800 protein (Fragment) OS=Oryza sativa subsp. japonica GN=Os01g0934800 PE=4 SV=1;sp|Q0JG99|PIR7B_ORYSJ Esterase PIR7B OS=Oryza sativa subsp. japonica GN=PIR7B PE=2 SV=2;sp|A2WYS7|PIR7B_ORYSI Esterase PIR7B OS=Oryza s	6	5	5	5	25.6	28.2		0	113090000	0	0	29563000	131860000
Q0JG54;B9EWF2;B8A946;A0A0P0VCS5;Q5JKL6	tr|Q0JG54|Q0JG54_ORYSJ Os01g0941500 protein OS=Oryza sativa subsp. japonica GN=Os01g0941500 PE=3 SV=2;tr|B9EWF2|B9EWF2_ORYSJ Uncharacterized protein OS=Oryza sativa subsp. japonica GN=OsJ_04741 PE=3 SV=1;tr|B8A946|B8A946_ORYSI Uncharacterized protein OS=Or	5	1	1	1	5	33.473		0	0	0	0	0	0
A0A0P0VCV3;Q8RZB3;A2WZ32	tr|A0A0P0VCV3|A0A0P0VCV3_ORYSJ Os01g0949750 protein (Fragment) OS=Oryza sativa subsp. japonica GN=Os01g0949750 PE=4 SV=1;tr|Q8RZB3|Q8RZB3_ORYSJ Os01g0949850 protein OS=Oryza sativa subsp. japonica GN=Os01g0949850 PE=4 SV=1;tr|A2WZ32|A2WZ32_ORYSI Uncharacte	3	6	6	6	29.8	25.109		191690000	0	139780000	194760000	421960000	236110000
C7J2A2;A0A0P0VD66;B8AXU5;Q60E60;Q5JK52;B9EWJ0;B8A9I2	tr|C7J2A2|C7J2A2_ORYSJ Os05g0388400 protein (Fragment) OS=Oryza sativa subsp. japonica GN=Os05g0388400 PE=4 SV=1;tr|A0A0P0VD66|A0A0P0VD66_ORYSJ Os01g0957000 protein (Fragment) OS=Oryza sativa subsp. japonica GN=Os01g0957000 PE=3 SV=1;tr|B8AXU5|B8AXU5_ORYSI	7	1	1	1	9.6	12.693		0	19616000	0	23584000	23597000	23350000
B7F8A8;B8A9I7;A0A0P0VD68;Q8LQ06	tr|B7F8A8|B7F8A8_ORYSJ cDNA, clone: J053023H06, full insert sequence OS=Oryza sativa subsp. japonica GN=OsJ_04823 PE=2 SV=1;tr|B8A9I7|B8A9I7_ORYSI Uncharacterized protein OS=Oryza sativa subsp. indica GN=OsI_05272 PE=4 SV=1;tr|A0A0P0VD68|A0A0P0VD68_ORYSJ O	4	1	1	1	2.8	58.827		0	33711000	24081000	14155000	25875000	0
A0A0P0VEB3;Q6ZG86;B9F2A3;B8AH22	tr|A0A0P0VEB3|A0A0P0VEB3_ORYSJ Os02g0131700 protein OS=Oryza sativa subsp. japonica GN=Os02g0131700 PE=4 SV=1;tr|Q6ZG86|Q6ZG86_ORYSJ Putative Ras-GTPase activating protein SH3 domain-binding protein 2 OS=Oryza sativa subsp. japonica GN=OJ1007_D04.22 PE=4 S	4	5	5	5	16.3	49.261		242040000	310950000	251870000	289980000	271490000	214010000
A0A0P0VEE0;Q8W403;Q6Z0Y9;A2X0M6	tr|A0A0P0VEE0|A0A0P0VEE0_ORYSJ Os02g0135800 protein (Fragment) OS=Oryza sativa subsp. japonica GN=Os02g0135800 PE=4 SV=1;tr|Q8W403|Q8W403_ORYSA Sec13p OS=Oryza sativa GN=SEC13 PE=2 SV=1;tr|Q6Z0Y9|Q6Z0Y9_ORYSJ Os02g0135800 protein OS=Oryza sativa subsp. jap	4	5	5	5	23	26.188		88155000	99007000	80063000	71917000	84068000	0
A0A0P0VEE1;Q6Z701;B9F280;A2X0D1;Q6ZJ55;A2YQP8	tr|A0A0P0VEE1|A0A0P0VEE1_ORYSJ Os02g0125200 protein (Fragment) OS=Oryza sativa subsp. japonica GN=Os02g0125200 PE=4 SV=1;tr|Q6Z701|Q6Z701_ORYSJ Os02g0125200 protein OS=Oryza sativa subsp. japonica GN=Os02g0125200 PE=4 SV=1;tr|B9F280|B9F280_ORYSJ Uncharacte	6	3	3	3	12.3	39.221		72530000	42974000	54761000	57640000	52534000	51284000
A0A0P0VEH6;B9F289;B8AGZ8;Q6Z2L5	tr|A0A0P0VEH6|A0A0P0VEH6_ORYSJ Os02g0127700 protein OS=Oryza sativa subsp. japonica GN=Os02g0127700 PE=4 SV=1;tr|B9F289|B9F289_ORYSJ Uncharacterized protein OS=Oryza sativa subsp. japonica GN=OsJ_05220 PE=4 SV=1;tr|B8AGZ8|B8AGZ8_ORYSI Uncharacterized prote	4	1	1	1	6.1	21.396		13477000	0	16945000	20348000	0	21601000
A0A0P0VF26;Q0E3S3;Q6ET53;A2X137	tr|A0A0P0VF26|A0A0P0VF26_ORYSJ Os02g0157600 protein OS=Oryza sativa subsp. japonica GN=Os02g0157600 PE=4 SV=1;tr|Q0E3S3|Q0E3S3_ORYSJ Os02g0157600 protein (Fragment) OS=Oryza sativa subsp. japonica GN=Os02g0157600 PE=4 SV=2;tr|Q6ET53|Q6ET53_ORYSJ Senescence	4	4	4	4	36.8	14.587		0	24570000	40606000	0	0	0
B9F2V1;Q0E3R7;B9FQK5;Q653F8;B8B1T0;Q6ET42;A2X144;A0A0P0VFA5	tr|B9F2V1|B9F2V1_ORYSJ Uncharacterized protein OS=Oryza sativa subsp. japonica GN=OsJ_05451 PE=4 SV=1;tr|Q0E3R7|Q0E3R7_ORYSJ Os02g0158500 protein OS=Oryza sativa subsp. japonica GN=Os02g0158500 PE=4 SV=1;tr|B9FQK5|B9FQK5_ORYSJ Uncharacterized protein OS=Or	8	1	1	1	5	21.438		18843000	0	0	0	0	0
A0A0P0VFC8;Q6H6D2;B8AII1	tr|A0A0P0VFC8|A0A0P0VFC8_ORYSJ Os02g0168800 protein (Fragment) OS=Oryza sativa subsp. japonica GN=Os02g0168800 PE=3 SV=1;sp|Q6H6D2|HEM3_ORYSJ Porphobilinogen deaminase, chloroplastic OS=Oryza sativa subsp. japonica GN=HEMC PE=2 SV=1;tr|B8AII1|B8AII1_ORYSI	3	2	2	2	10.9	32.628		55303000	54602000	70388000	29715000	58939000	77466000
Q6ETN3;A0A0P0VFD3;A2X1J7	sp|Q6ETN3|4CL3_ORYSJ Probable 4-coumarate--CoA ligase 3 OS=Oryza sativa subsp. japonica GN=4CL3 PE=2 SV=1;tr|A0A0P0VFD3|A0A0P0VFD3_ORYSJ Os02g0177600 protein (Fragment) OS=Oryza sativa subsp. japonica GN=Os02g0177600 PE=4 SV=1;tr|A2X1J7|A2X1J7_ORYSI Unchar	3	25	25	20	56.1	59.64		5377400000	4867200000	5015900000	4332100000	5080400000	4641700000
Q6H806;A2X1N0;A0A0P0VFH4	tr|Q6H806|Q6H806_ORYSJ Os02g0181800 protein OS=Oryza sativa subsp. japonica GN=Os02g0181800 PE=4 SV=1;tr|A2X1N0|A2X1N0_ORYSI Uncharacterized protein OS=Oryza sativa subsp. indica GN=OsI_06110 PE=4 SV=1;tr|A0A0P0VFH4|A0A0P0VFH4_ORYSJ Os02g0181800 protein (F	3	3	3	3	13.3	35.143		41377000	190460000	196790000	0	0	0
A0A0P0VFI5;A3AU69;Q6ETN1;Q7XRM0;Q6YU05;B8ADY6;A2XTW1;B8AIV9	tr|A0A0P0VFI5|A0A0P0VFI5_ORYSJ Os02g0177800 protein (Fragment) OS=Oryza sativa subsp. japonica GN=Os02g0177800 PE=4 SV=1;tr|A3AU69|A3AU69_ORYSJ Uncharacterized protein OS=Oryza sativa subsp. japonica GN=OsJ_14930 PE=4 SV=1;tr|Q6ETN1|Q6ETN1_ORYSJ Os02g01778	8	1	1	1	2.4	46.429		19639000	32180000	17497000	13573000	0	24621000
A0A0P0VFR4;B9F3C7;Q0E3G0;Q6ETP2;B8AIL2	tr|A0A0P0VFR4|A0A0P0VFR4_ORYSJ Calcium-transporting ATPase OS=Oryza sativa subsp. japonica GN=Os02g0176700 PE=3 SV=1;tr|B9F3C7|B9F3C7_ORYSJ Calcium-transporting ATPase OS=Oryza sativa subsp. japonica GN=OsJ_05593 PE=3 SV=1;tr|Q0E3G0|Q0E3G0_ORYSJ Calcium-tr	5	2	2	2	2.8	100.52		0	0	0	0	38260000	0
A0A0P0VFT9;B9F3T2;B8AJA0	tr|A0A0P0VFT9|A0A0P0VFT9_ORYSJ Os02g0192100 protein OS=Oryza sativa subsp. japonica GN=Os02g0192100 PE=4 SV=1;tr|B9F3T2|B9F3T2_ORYSJ Uncharacterized protein OS=Oryza sativa subsp. japonica GN=OsJ_05713 PE=4 SV=1;tr|B8AJA0|B8AJA0_ORYSI Uncharacterized prote	3	1	1	1	4.4	27.886		0	0	0	0	0	0
A0A0P0VFW6;B9F3T4;A2X1X3;Q7PC76	tr|A0A0P0VFW6|A0A0P0VFW6_ORYSJ Os02g0192500 protein (Fragment) OS=Oryza sativa subsp. japonica GN=Os02g0192500 PE=4 SV=1;tr|B9F3T4|B9F3T4_ORYSJ Uncharacterized protein OS=Oryza sativa subsp. japonica GN=OsJ_05716 PE=4 SV=1;tr|A2X1X3|A2X1X3_ORYSI Uncharacte	4	1	1	1	2.9	43.697		14153000	0	14675000	22245000	0	0
A0A0P0VFX7;Q6H7P9;A2X202;A0A0P0VFY4	tr|A0A0P0VFX7|A0A0P0VFX7_ORYSJ Os02g0195500 protein (Fragment) OS=Oryza sativa subsp. japonica GN=Os02g0195500 PE=4 SV=1;tr|Q6H7P9|Q6H7P9_ORYSJ Os02g0195500 protein OS=Oryza sativa subsp. japonica GN=Os02g0195500 PE=4 SV=1;tr|A2X202|A2X202_ORYSI Uncharacte	4	3	3	3	5.9	82.724		59671000	77922000	67201000	74452000	42651000	51683000
A0A0P0VG07;Q6H738;Q49U73;A2X226	tr|A0A0P0VG07|A0A0P0VG07_ORYSJ Os02g0198300 protein (Fragment) OS=Oryza sativa subsp. japonica GN=Os02g0198300 PE=4 SV=1;tr|Q6H738|Q6H738_ORYSJ Os02g0198300 protein OS=Oryza sativa subsp. japonica GN=P0026H03.16-1 PE=2 SV=1;tr|Q49U73|Q49U73_ORYSJ Zinc fing	4	4	4	4	15.1	33.368		124390000	149010000	125650000	155860000	169870000	108390000
B8ADV7;A0A0P0VG31;Q5JNB5;B9EX15;B8AA88	tr|B8ADV7|B8ADV7_ORYSI Uncharacterized protein OS=Oryza sativa subsp. indica GN=OsI_06225 PE=4 SV=1;sp|A0A0P0VG31|DJC16_ORYSJ DnaJ protein P58IPK homolog A OS=Oryza sativa subsp. japonica GN=P58A PE=1 SV=1;sp|Q5JNB5|DJC15_ORYSJ DnaJ protein P58IPK homolog	5	7	7	7	18.4	52.975		106050000	98637000	72587000	70440000	91299000	97645000
Q6H8D7;A0A0P0VGB7;B8ADW7;Q6H8D8	tr|Q6H8D7|Q6H8D7_ORYSJ Os02g0208900 protein OS=Oryza sativa subsp. japonica GN=OJ1006_A02.21-2 PE=4 SV=1;tr|A0A0P0VGB7|A0A0P0VGB7_ORYSJ Os02g0208900 protein (Fragment) OS=Oryza sativa subsp. japonica GN=Os02g0208900 PE=4 SV=1;tr|B8ADW7|B8ADW7_ORYSI Unchara	4	1	1	1	2.9	59.364		22849000	33510000	0	0	0	0
Q0E2Q0;B8AE92;Q6YVG9;A0A0P0VGM2	tr|Q0E2Q0|Q0E2Q0_ORYSJ Os02g0221800 protein OS=Oryza sativa subsp. japonica GN=Os02g0221800 PE=4 SV=1;tr|B8AE92|B8AE92_ORYSI Uncharacterized protein OS=Oryza sativa subsp. indica GN=OsI_06410 PE=4 SV=1;tr|Q6YVG9|Q6YVG9_ORYSJ Calcium-binding EF hand family	4	1	1	1	3.7	43.195		29979000	0	0	21738000	27479000	19434000
A0A0P0VGR3;A2X2N8;Q6H536;A3A4S7;A6N0Z5	tr|A0A0P0VGR3|A0A0P0VGR3_ORYSJ Os02g0229400 protein (Fragment) OS=Oryza sativa subsp. japonica GN=Os02g0229400 PE=3 SV=1;tr|A2X2N8|A2X2N8_ORYSI Uncharacterized protein OS=Oryza sativa subsp. indica GN=OsI_06450 PE=3 SV=1;tr|Q6H536|Q6H536_ORYSJ Os02g0229400	5	5	5	5	9.9	73.304		0	0	32167000	53732000	0	0
Q6EUS8;A2X2S4;A0A0P0VGV3	tr|Q6EUS8|Q6EUS8_ORYSJ Putative CPRD2 OS=Oryza sativa subsp. japonica GN=OJ1077_A12.8 PE=3 SV=1;tr|A2X2S4|A2X2S4_ORYSI Uncharacterized protein OS=Oryza sativa subsp. indica GN=OsI_06489 PE=3 SV=1;tr|A0A0P0VGV3|A0A0P0VGV3_ORYSJ Os02g0235900 protein OS=Oryza	3	1	1	1	4	61.016		0	0	0	0	0	37839000
A0A0P0VGY4;Q6EUD5;A2X2W1	tr|A0A0P0VGY4|A0A0P0VGY4_ORYSJ Os02g0245000 protein (Fragment) OS=Oryza sativa subsp. japonica GN=Os02g0245000 PE=4 SV=1;tr|Q6EUD5|Q6EUD5_ORYSJ Os02g0245000 protein OS=Oryza sativa subsp. japonica GN=Os02g0245000 PE=4 SV=1;tr|A2X2W1|A2X2W1_ORYSI Uncharacte	3	6	6	6	15.3	81.022		163930000	153770000	148570000	220480000	186070000	195010000
A3AKS6;Q60DN9;Q0E2G7;B8AF00;A3A4Z6;Q6ER38;Q6ER37;Q6ESW8;A0A0P0VGY5	tr|A3AKS6|A3AKS6_ORYSJ Uncharacterized protein OS=Oryza sativa subsp. japonica GN=OsJ_11875 PE=4 SV=1;tr|Q60DN9|Q60DN9_ORYSJ Hydroquinone glucosyltransferase, putative OS=Oryza sativa subsp. japonica GN=OSJNBa0038E17.19 PE=4 SV=1;tr|Q0E2G7|Q0E2G7_ORYSJ Os0	9	1	1	1	6.9	19.441		0	0	0	0	19401000	0
Q6EQI9;B9F4H4;A0A0P0VH05;Q7FAG0;Q7X7A8;B8ATL7;B8AEZ8	tr|Q6EQI9|Q6EQI9_ORYSJ Phospholipid scramblase OS=Oryza sativa subsp. japonica GN=Os02g0238500 PE=3 SV=1;tr|B9F4H4|B9F4H4_ORYSJ Phospholipid scramblase OS=Oryza sativa subsp. japonica GN=OsJ_06026 PE=3 SV=1;tr|A0A0P0VH05|A0A0P0VH05_ORYSJ Phospholipid scram	7	1	1	1	7	23.271		22351000	26459000	0	32095000	31737000	30841000
Q0E289;B9F4W1;Q6K2U1;A0A0P0VHA6	tr|Q0E289|Q0E289_ORYSJ Os02g0261000 protein OS=Oryza sativa subsp. japonica GN=Os02g0261000 PE=4 SV=2;tr|B9F4W1|B9F4W1_ORYSJ Uncharacterized protein OS=Oryza sativa subsp. japonica GN=OsJ_06151 PE=4 SV=1;tr|Q6K2U1|Q6K2U1_ORYSJ Uncharacterized protein OSJNB	4	1	1	1	5.2	30.83		0	0	0	0	0	0
A0A0P0VHE6;Q6ETX5;A2X381	tr|A0A0P0VHE6|A0A0P0VHE6_ORYSJ Reticulon-like protein (Fragment) OS=Oryza sativa subsp. japonica GN=Os02g0265900 PE=4 SV=1;tr|Q6ETX5|Q6ETX5_ORYSJ Reticulon-like protein OS=Oryza sativa subsp. japonica GN=P0006C08.29-1 PE=2 SV=1;tr|A2X381|A2X381_ORYSI Retic	3	3	3	3	12.4	23.192		219790000	142280000	212570000	161430000	187930000	195920000
A0A0P0VHG4;Q0E230;Q6K7V7;B8AFL0	tr|A0A0P0VHG4|A0A0P0VHG4_ORYSJ Os02g0276400 protein OS=Oryza sativa subsp. japonica GN=Os02g0276400 PE=4 SV=1;tr|Q0E230|Q0E230_ORYSJ Os02g0276400 protein (Fragment) OS=Oryza sativa subsp. japonica GN=Os02g0276400 PE=4 SV=1;tr|Q6K7V7|Q6K7V7_ORYSJ Isochorism	4	2	1	1	13.4	21.748		15022000	0	0	12109000	11402000	12809000
A0A0P0VHI0;B9F4Z8;B8AFK9;Q6K7V9;Q0E231	tr|A0A0P0VHI0|A0A0P0VHI0_ORYSJ Os02g0276200 protein OS=Oryza sativa subsp. japonica GN=Os02g0276200 PE=4 SV=1;tr|B9F4Z8|B9F4Z8_ORYSJ Uncharacterized protein OS=Oryza sativa subsp. japonica GN=OsJ_06234 PE=4 SV=1;tr|B8AFK9|B8AFK9_ORYSI Uncharacterized prote	5	3	3	2	20.8	19.357		0	91754000	109580000	115280000	160510000	114820000
Q6K8B8;A2X3J5;A0A0P0VHP9;B9F522;O65108	tr|Q6K8B8|Q6K8B8_ORYSJ 40S ribosomal protein S3a OS=Oryza sativa subsp. japonica GN=Os02g0287000 PE=3 SV=1;tr|A2X3J5|A2X3J5_ORYSI 40S ribosomal protein S3a OS=Oryza sativa subsp. indica GN=OsI_06784 PE=3 SV=1;tr|A0A0P0VHP9|A0A0P0VHP9_ORYSJ Os02g0287000 pro	5	12	2	2	49.4	29.759		115980000	103160000	97703000	117570000	111570000	120370000
B9F526;A0A0P0VHQ5;B8AFP0;Q6K8A9	tr|B9F526|B9F526_ORYSJ Uncharacterized protein OS=Oryza sativa subsp. japonica GN=OsJ_06297 PE=4 SV=1;tr|A0A0P0VHQ5|A0A0P0VHQ5_ORYSJ Os02g0288200 protein (Fragment) OS=Oryza sativa subsp. japonica GN=Os02g0288200 PE=4 SV=1;tr|B8AFP0|B8AFP0_ORYSI Uncharacte	4	2	2	2	8.8	35.424		0	0	0	0	0	0
Q6EUL9;A2X418;A0A0P0VI77;A3A642;A3AAF8;Q0E1P8;A3AAF9;Q01HU3;O82766;A2XX55;Q8W855;A2X8M7	tr|Q6EUL9|Q6EUL9_ORYSJ Ubiquinol oxidase OS=Oryza sativa subsp. japonica GN=OJ1134_B09.10 PE=3 SV=1;tr|A2X418|A2X418_ORYSI Ubiquinol oxidase OS=Oryza sativa subsp. indica GN=OsI_06950 PE=3 SV=1;tr|A0A0P0VI77|A0A0P0VI77_ORYSJ Ubiquinol oxidase OS=Oryza sati	12	2	2	2	5.6	37.491		0	0	0	15527000	0	0
A0A0P0VIA6;Q8W3N9;Q6Z875;B9F5D5;B8AGL8	tr|A0A0P0VIA6|A0A0P0VIA6_ORYSJ Os02g0325100 protein (Fragment) OS=Oryza sativa subsp. japonica GN=Os02g0325100 PE=3 SV=1;tr|Q8W3N9|Q8W3N9_ORYSJ 26S proteasome regulatory particle triple-A ATPase subunit3 (Fragment) OS=Oryza sativa subsp. japonica GN=OsRPT3	5	13	12	12	48.3	39.372		957940000	1109000000	941820000	845080000	872430000	1014300000
A0A0P0VII7;Q6ZGF2;B8AH63	tr|A0A0P0VII7|A0A0P0VII7_ORYSJ Os02g0437800 protein (Fragment) OS=Oryza sativa subsp. japonica GN=Os02g0437800 PE=3 SV=1;tr|Q6ZGF2|Q6ZGF2_ORYSJ Os02g0437800 protein OS=Oryza sativa subsp. japonica GN=OJ1287_H05.17-1 PE=3 SV=1;tr|B8AH63|B8AH63_ORYSI Unchara	3	2	2	2	5	53.057		0	0	0	21403000	17027000	0
Q6K912;B8AER9;A0A0P0VL75	tr|Q6K912|Q6K912_ORYSJ Os02g0596500 protein OS=Oryza sativa subsp. japonica GN=Os02g0596500 PE=3 SV=1;tr|B8AER9|B8AER9_ORYSI Uncharacterized protein OS=Oryza sativa subsp. indica GN=OsI_07907 PE=3 SV=1;tr|A0A0P0VL75|A0A0P0VL75_ORYSJ Os02g0596500 protein (F	3	2	2	2	8.8	25.468		118040000	0	0	95356000	131290000	124680000
A0A0P0VLJ4;Q6K635;B9F116;B8AFE0	tr|A0A0P0VLJ4|A0A0P0VLJ4_ORYSJ GrpE protein homolog (Fragment) OS=Oryza sativa subsp. japonica GN=Os02g0612000 PE=3 SV=1;tr|Q6K635|Q6K635_ORYSJ GrpE protein homolog OS=Oryza sativa subsp. japonica GN=OJ1004_A05.20 PE=3 SV=1;tr|B9F116|B9F116_ORYSJ GrpE prot	4	2	2	2	7.5	32.741		37401000	0	0	36449000	35525000	30820000
A0A0P0VLM9;Q6K1Y0;B9F102;B8AF39;REV__Q5QN57;REV__A2WM08	tr|A0A0P0VLM9|A0A0P0VLM9_ORYSJ Os02g0608400 protein (Fragment) OS=Oryza sativa subsp. japonica GN=Os02g0608400 PE=4 SV=1;tr|Q6K1Y0|Q6K1Y0_ORYSJ Os02g0608400 protein OS=Oryza sativa subsp. japonica GN=Os02g0608400 PE=4 SV=1;tr|B9F102|B9F102_ORYSJ Uncharacte	6	4	4	2	6.6	76.245		49159000	42252000	45732000	34764000	33575000	60179000
A0A0P0VLY9	tr|A0A0P0VLY9|A0A0P0VLY9_ORYSJ Os02g0630200 protein OS=Oryza sativa subsp. japonica GN=Os02g0630200 PE=4 SV=1	1	1	1	1	3.7	45.787		0	0	0	23822000	19706000	20231000
Q7XRS1;A2XVI8;Q7XDD0;A0A0P0VM14;Q0DZF3;B8AH02;Q0E3M2;B8AIK3;A3A3I2;Q8GVZ6;Q652I1;A2YG32;B8B748	sp|Q7XRS1|G1L4_ORYSJ Protein G1-like4 OS=Oryza sativa subsp. japonica GN=G1L4 PE=1 SV=2;sp|A2XVI8|G1L4_ORYSI Protein G1-like4 OS=Oryza sativa subsp. indica GN=OsI_16643 PE=3 SV=1;sp|Q7XDD0|G1L5_ORYSJ Protein G1-like5 OS=Oryza sativa subsp. japonica GN=G1L5	13	2	1	1	10.9	21.673		28194000	0	27485000	28800000	27386000	32036000
A0A0P0VMC4;Q6H5X0;Q0DZ98;A2X7L5	tr|A0A0P0VMC4|A0A0P0VMC4_ORYSJ Os02g0637000 protein (Fragment) OS=Oryza sativa subsp. japonica GN=Os02g0637000 PE=4 SV=1;sp|Q6H5X0|RIP2_ORYSJ Putative ripening-related protein 2 OS=Oryza sativa subsp. japonica GN=Os02g0637000 PE=3 SV=1;tr|Q0DZ98|Q0DZ98_ORY	4	2	2	2	18.2	17.089		59749000	45125000	60927000	85837000	56390000	65731000
A0A0P0VMI3;Q6H6G8;Q949C1;Q0DYZ8;B8AG47;B9F1G7	tr|A0A0P0VMI3|A0A0P0VMI3_ORYSJ Os02g0656500 protein (Fragment) OS=Oryza sativa subsp. japonica GN=Os02g0656500 PE=4 SV=1;tr|Q6H6G8|Q6H6G8_ORYSJ Putative DnaJ-like protein MsJ1 OS=Oryza sativa subsp. japonica GN=P0519E06.27 PE=3 SV=1;tr|Q949C1|Q949C1_ORYSA	6	3	1	1	10.1	39.846		12926000	0	0	0	0	0
A0A0P0VML2;A3A9H6;A2X7P6	tr|A0A0P0VML2|A0A0P0VML2_ORYSJ Os02g0642300 protein (Fragment) OS=Oryza sativa subsp. japonica GN=Os02g0642300 PE=4 SV=1;sp|A3A9H6|ACET1_ORYSJ Probable ascorbate-specific transmembrane electron transporter 1 OS=Oryza sativa subsp. japonica GN=Os02g0642300	3	1	1	1	12.6	11.305		0	63016000	0	0	0	0
Q69VK3;A0A0P0VNW9;A3AAP1;A2X8W8;A0A0P0VNS2	tr|Q69VK3|Q69VK3_ORYSJ Uncharacterized protein OS=Oryza sativa subsp. japonica GN=OJ1479_B12.25-2 PE=4 SV=1;tr|A0A0P0VNW9|A0A0P0VNW9_ORYSJ Os02g0714500 protein (Fragment) OS=Oryza sativa subsp. japonica GN=Os02g0714500 PE=4 SV=1;tr|A3AAP1|A3AAP1_ORYSJ Unch	5	2	2	2	3.5	79.553		0	0	0	0	14569000	0
A0A0P0VPG0;Q67X27;A0A0P0WUI4;Q6YUV9;A3B9U8;B8B487;B8AIV1;B9F301	tr|A0A0P0VPG0|A0A0P0VPG0_ORYSJ Os02g0749150 protein (Fragment) OS=Oryza sativa subsp. japonica GN=Os02g0749150 PE=3 SV=1;tr|Q67X27|Q67X27_ORYSJ Os06g0225900 protein OS=Oryza sativa subsp. japonica GN=Os06g0225900 PE=3 SV=1;tr|A0A0P0WUI4|A0A0P0WUI4_ORYSJ Os	8	2	2	2	13.8	29.744		35888000	30998000	36029000	32746000	43590000	30545000
A0A0P0VPH8;B8AI23;Q6Z2J8	tr|A0A0P0VPH8|A0A0P0VPH8_ORYSJ Os02g0732700 protein (Fragment) OS=Oryza sativa subsp. japonica GN=Os02g0732700 PE=4 SV=1;tr|B8AI23|B8AI23_ORYSI Uncharacterized protein OS=Oryza sativa subsp. indica GN=OsI_08822 PE=4 SV=1;tr|Q6Z2J8|Q6Z2J8_ORYSJ Os02g0732700	3	1	1	1	1.7	89.356		27616000	0	0	0	0	0
B8AJJ5;A0A0P0VQ66;Q6ZHE5;A6N1I5	tr|B8AJJ5|B8AJJ5_ORYSI Uncharacterized protein OS=Oryza sativa subsp. indica GN=OsI_09120 PE=4 SV=1;tr|A0A0P0VQ66|A0A0P0VQ66_ORYSJ Os02g0773300 protein OS=Oryza sativa subsp. japonica GN=Os02g0773300 PE=4 SV=1;sp|Q6ZHE5|DCYD1_ORYSJ Putative D-cysteine desu	4	6	6	6	21.6	41.409		171640000	166450000	144150000	157720000	150660000	159600000
A0A0P0VQ78;Q6K7G5;A0A0P0W6R0;B9G173;B8BB92;Q6MW90;A2XA89;B8AUK0;Q69TZ6;Q0JFA2;A0A0P0W6Q2;Q0E251;A2X3B3;Q6K7F9;C7J1I9;A3ABY5;A0A0P0WYV3;Q01MA4;Q7XT44;B8BJ45;Q7XTI6;A2XA93;Q6K7F4;A2YF68;C7J4F2	tr|A0A0P0VQ78|A0A0P0VQ78_ORYSJ Os02g0779200 protein (Fragment) OS=Oryza sativa subsp. japonica GN=Os02g0779200 PE=4 SV=1;tr|Q6K7G5|Q6K7G5_ORYSJ Os02g0779200 protein OS=Oryza sativa subsp. japonica GN=Os02g0779200 PE=4 SV=1	25	11	10	4	21.3	79.874		861650000	1097900000	831580000	590730000	713480000	890960000
Q0DX84;A0A0P0VQF4;Q6ZGJ6	tr|Q0DX84|Q0DX84_ORYSJ Os02g0768700 protein OS=Oryza sativa subsp. japonica GN=Os02g0768700 PE=4 SV=1;tr|A0A0P0VQF4|A0A0P0VQF4_ORYSJ Os02g0768700 protein OS=Oryza sativa subsp. japonica GN=Os02g0768700 PE=4 SV=1;tr|Q6ZGJ6|Q6ZGJ6_ORYSJ Uncharacterized prote	3	1	1	1	4.2	30.086		0	0	0	0	17181000	0
A0A0P0VQS0;Q69QY7;A3ACC3;A2XAM7	tr|A0A0P0VQS0|A0A0P0VQS0_ORYSJ Os02g0799300 protein (Fragment) OS=Oryza sativa subsp. japonica GN=Os02g0799300 PE=4 SV=1;tr|Q69QY7|Q69QY7_ORYSJ Os02g0799300 protein OS=Oryza sativa subsp. japonica GN=Os02g0799300 PE=2 SV=1;tr|A3ACC3|A3ACC3_ORYSJ Uncharacte	4	2	2	2	7.9	46.375		164720000	169540000	156210000	132410000	101640000	161950000
A0A0P0VQT9;Q6K680;A2XAH7;B9F3Z5	tr|A0A0P0VQT9|A0A0P0VQT9_ORYSJ Os02g0793700 protein (Fragment) OS=Oryza sativa subsp. japonica GN=Os02g0793700 PE=4 SV=1;tr|Q6K680|Q6K680_ORYSJ Cytochrome b5 domain-containing protein-like OS=Oryza sativa subsp. japonica GN=Os02g0793700 PE=2 SV=1;tr|A2XAH7	4	5	5	5	59.4	10.697		1160200000	1256100000	1203300000	1339400000	1158100000	1187500000
Q6Z8Y5;Q0J889;B8BAF5;A2X009;Q6K8N7;A2XAY8;A0A0P0VR59	tr|Q6Z8Y5|Q6Z8Y5_ORYSJ Ribosomal protein L37 OS=Oryza sativa subsp. japonica GN=Os02g0111700 PE=2 SV=1;tr|Q0J889|Q0J889_ORYSJ Ribosomal protein L37 OS=Oryza sativa subsp. japonica GN=Os08g0128500 PE=3 SV=2;tr|B8BAF5|B8BAF5_ORYSI Ribosomal protein L37 OS=Or	7	2	2	2	20.2	10.794		692690000	363970000	596650000	575590000	463980000	237960000
B7E2T1;A0A0P0VRF4;Q6K6Z5;A2XB54	tr|B7E2T1|B7E2T1_ORYSJ Ubiquitin carboxyl-terminal hydrolase OS=Oryza sativa subsp. japonica PE=2 SV=1;tr|A0A0P0VRF4|A0A0P0VRF4_ORYSJ Ubiquitin carboxyl-terminal hydrolase (Fragment) OS=Oryza sativa subsp. japonica GN=Os02g0822200 PE=3 SV=1;tr|Q6K6Z5|Q6K6Z	4	3	3	3	9.7	31.644		0	30077000	0	0	0	0
B9F4J8;Q6K6Z4;A0A0P0VRQ0;B8AF48;Q0DWB6;A2WR04;A0A0P0V3L2;B9EXC6	tr|B9F4J8|B9F4J8_ORYSJ Uncharacterized protein OS=Oryza sativa subsp. japonica GN=OsJ_08922 PE=4 SV=1;tr|Q6K6Z4|Q6K6Z4_ORYSJ KH domain-containing protein NOVA-like OS=Oryza sativa subsp. japonica GN=OJ1119_A01.20 PE=4 SV=1;tr|A0A0P0VRQ0|A0A0P0VRQ0_ORYSJ Os	8	12	12	12	49.8	33.731		679440000	688300000	762770000	648140000	633200000	742460000
A0A0P0VRV2;Q9LD07;A2XBH1	tr|A0A0P0VRV2|A0A0P0VRV2_ORYSJ Os03g0102700 protein (Fragment) OS=Oryza sativa subsp. japonica GN=Os03g0102700 PE=3 SV=1;sp|Q9LD07|EXPB7_ORYSJ Expansin-B7 OS=Oryza sativa subsp. japonica GN=EXPB7 PE=2 SV=1;tr|A2XBH1|A2XBH1_ORYSI Uncharacterized protein OS=	3	5	2	2	24	29.564		21676000	20829000	0	0	0	0
Q0DW19;B8AL04;A0A0P0VRW1;Q10T48	tr|Q0DW19|Q0DW19_ORYSJ Os03g0101600 protein OS=Oryza sativa subsp. japonica GN=Os03g0101600 PE=4 SV=1;tr|B8AL04|B8AL04_ORYSI Uncharacterized protein OS=Oryza sativa subsp. indica GN=OsI_09616 PE=4 SV=1;tr|A0A0P0VRW1|A0A0P0VRW1_ORYSJ Os03g0101600 protein (F	4	7	7	7	29.9	34.807		284440000	369000000	295780000	327480000	326760000	340800000
A0A0P0VS15;Q84VF8;Q8H7V1;A3ADC2;A2XBM1;D9J2J5;A0A0P0VSA9;Q10SV8	tr|A0A0P0VS15|A0A0P0VS15_ORYSJ Nascent polypeptide-associated complex subunit beta (Fragment) OS=Oryza sativa subsp. japonica GN=Os03g0109600 PE=3 SV=1;tr|Q84VF8|Q84VF8_ORYSJ Nascent polypeptide-associated complex subunit beta OS=Oryza sativa subsp. japoni	8	5	5	3	49.7	16.349		536810000	666650000	627490000	650070000	677720000	738430000
A0A0P0VSB9;P29619;Q8GTZ2;Q10SW7;P29618;B8ALF1;B8ALV9;A3A2L7;A2X0B2;B9FAH0;B7E9N8;A0A0P0VSA1;A0A0N7KEL2;A0A0P0VNF0;A0A0P0VS11;B9G184;A0A0P0XGP8;B8BBA3;Q6ZAG3;A3AQ68;A0A0P0VNE7;Q53JG3;A2ZBV8;P29620;B9FPF8;A2Y4B6;Q6Z8C7;Q6Z8C8;B8AH80;Q5JK68;B8A9I9;Q6I5Y0;Q6YT83;A3BRF1;Q6ZG11;A2YTB5;A0A0P0XE50;Q7XXF5;B9F235;A2X044;Q6ZGM3	tr|A0A0P0VSB9|A0A0P0VSB9_ORYSJ Os03g0118400 protein (Fragment) OS=Oryza sativa subsp. japonica GN=Os03g0118400 PE=3 SV=1;sp|P29619|CDKA2_ORYSJ Cyclin-dependent kinase A-2 OS=Oryza sativa subsp. japonica GN=CDKA-2 PE=2 SV=1;tr|Q8GTZ2|Q8GTZ2_ORYSJ Putative C	41	2	2	2	13.4	19.167		67687000	49303000	51945000	61670000	66424000	81552000
B9FAI5;A0A0P0VSD0;Q8LMR7;B8ALX4;Q10SI9;B1NEV3	tr|B9FAI5|B9FAI5_ORYSJ Peroxidase OS=Oryza sativa subsp. japonica GN=OsJ_09210 PE=3 SV=1;tr|A0A0P0VSD0|A0A0P0VSD0_ORYSJ Peroxidase (Fragment) OS=Oryza sativa subsp. japonica GN=Os03g0121200 PE=3 SV=1;tr|Q8LMR7|Q8LMR7_ORYSJ Peroxidase OS=Oryza sativa subsp.	6	4	3	3	18.5	28.025		0	0	0	0	37029000	0
A0A0P0VSD7;Q10SF5;A2XBX8	tr|A0A0P0VSD7|A0A0P0VSD7_ORYSJ Os03g0124200 protein (Fragment) OS=Oryza sativa subsp. japonica GN=Os03g0124200 PE=4 SV=1;tr|Q10SF5|Q10SF5_ORYSJ Os03g0124200 protein OS=Oryza sativa subsp. japonica GN=LOC_Os03g03280 PE=4 SV=1;tr|A2XBX8|A2XBX8_ORYSI Uncharac	3	3	2	2	4.3	78.776		19258000	0	0	0	0	18268000
Q10RJ2;A0A0P0VTB1;Q8LMQ7;A2XCQ1	tr|Q10RJ2|Q10RJ2_ORYSJ Hsp20/alpha crystallin family protein, expressed OS=Oryza sativa subsp. japonica GN=LOC_Os03g06170 PE=3 SV=1;tr|A0A0P0VTB1|A0A0P0VTB1_ORYSJ Os03g0157600 protein OS=Oryza sativa subsp. japonica GN=Os03g0157600 PE=3 SV=1;tr|Q8LMQ7|Q8LM	4	2	2	2	18.9	22.607		30749000	37571000	53287000	22926000	29458000	0
A0A0P0VTD1	tr|A0A0P0VTD1|A0A0P0VTD1_ORYSJ Os03g0161302 protein (Fragment) OS=Oryza sativa subsp. japonica GN=Os03g0161302 PE=4 SV=1	1	1	1	1	2.4	37.772		1922700000	2222800000	591170000	2192900000	2208000000	832770000
Q10R36;A2XD27;B9FBK7;A0A0P0VTN6	tr|Q10R36|Q10R36_ORYSJ Cysteine proteinase inhibitor OS=Oryza sativa subsp. japonica GN=LOC_Os03g07660 PE=3 SV=1;tr|A2XD27|A2XD27_ORYSI Cysteine proteinase inhibitor OS=Oryza sativa subsp. indica GN=OsI_10213 PE=3 SV=1;tr|B9FBK7|B9FBK7_ORYSJ Cysteine prote	4	2	2	2	20	12.684		0	0	0	39373000	0	0
A0A0P0VUA6;P49397;A2XDL4;A6N1F4	tr|A0A0P0VUA6|A0A0P0VUA6_ORYSJ Os03g0200500 protein (Fragment) OS=Oryza sativa subsp. japonica GN=Os03g0200500 PE=3 SV=1;sp|P49397|RS3A_ORYSJ 40S ribosomal protein S3a OS=Oryza sativa subsp. japonica GN=RPS3A PE=2 SV=2;tr|A2XDL4|A2XDL4_ORYSI 40S ribosomal	4	16	16	4	66.3	28.998		4558900000	3326900000	3967400000	3898700000	3786000000	3969300000
A0A0P0VUJ3;B9F638;Q10Q65	tr|A0A0P0VUJ3|A0A0P0VUJ3_ORYSJ Os03g0208500 protein OS=Oryza sativa subsp. japonica GN=Os03g0208500 PE=3 SV=1;tr|B9F638|B9F638_ORYSJ Uncharacterized protein OS=Oryza sativa subsp. japonica GN=OsJ_09858 PE=4 SV=1;sp|Q10Q65|NRAM2_ORYSJ Metal transporter Nram	3	1	1	1	2.2	51.068		10081000	0	0	0	0	0
Q10Q02;Q10Q03;B8AQT3;A0A0P0VUL9;A3A395;A0A0P0VF13	tr|Q10Q02|Q10Q02_ORYSJ Integral membrane family protein, putative, expressed OS=Oryza sativa subsp. japonica GN=LOC_Os03g11590 PE=2 SV=1;tr|Q10Q03|Q10Q03_ORYSJ Integral membrane family protein, putative, expressed OS=Oryza sativa subsp. japonica GN=Os03g02	6	2	2	2	6.2	40.479		174060000	124080000	122560000	139970000	138600000	152690000
A0A0P0VUP9;B9F676;B8AQU2;A0A0P0VUP1;A0A0P0VUR3	tr|A0A0P0VUP9|A0A0P0VUP9_ORYSJ Os03g0216600 protein (Fragment) OS=Oryza sativa subsp. japonica GN=Os03g0216600 PE=3 SV=1;sp|B9F676|GLU2A_ORYSJ Probable glucan 1,3-alpha-glucosidase OS=Oryza sativa subsp. japonica GN=Os03g0216600 PE=3 SV=1;tr|B8AQU2|B8AQU2_	5	16	16	16	24	96.76		482190000	469880000	477380000	523170000	513930000	460980000
B8B2Q4;Q10P08;A0A0P0VVI4	tr|B8B2Q4|B8B2Q4_ORYSI Uncharacterized protein OS=Oryza sativa subsp. indica GN=OsI_21672 PE=4 SV=1;tr|Q10P08|Q10P08_ORYSJ Esterase, putative, expressed OS=Oryza sativa subsp. japonica GN=LOC_Os03g14730 PE=2 SV=1;tr|A0A0P0VVI4|A0A0P0VVI4_ORYSJ Os03g0252100	3	1	1	1	10.7	12.878		0	0	0	0	0	0
Q0DTD4;B8AKA6;A0A0P0VVK9;Q10NX9	tr|Q0DTD4|Q0DTD4_ORYSJ Os03g0255000 protein OS=Oryza sativa subsp. japonica GN=Os03g0255000 PE=4 SV=1;tr|B8AKA6|B8AKA6_ORYSI Uncharacterized protein OS=Oryza sativa subsp. indica GN=OsI_10799 PE=4 SV=1;tr|A0A0P0VVK9|A0A0P0VVK9_ORYSJ Os03g0255000 protein (F	4	1	1	1	1.1	92.332		54007000	85132000	45181000	52557000	47196000	50308000
A0A0P0VW68;B9F7E2;Q8H8U0;B8ALI7	tr|A0A0P0VW68|A0A0P0VW68_ORYSJ Os03g0283600 protein (Fragment) OS=Oryza sativa subsp. japonica GN=Os03g0283600 PE=3 SV=1;tr|B9F7E2|B9F7E2_ORYSJ Uncharacterized protein OS=Oryza sativa subsp. japonica GN=OsJ_10391 PE=3 SV=1;sp|Q8H8U0|CLS_ORYSJ Cardiolipin s	4	2	2	2	12.2	21.15		0	0	0	10707000	9424300	8121600
A0A0P0VWA0;Q8GZZ6;A3AGT2;A2XFD3	tr|A0A0P0VWA0|A0A0P0VWA0_ORYSJ Os03g0286300 protein (Fragment) OS=Oryza sativa subsp. japonica GN=Os03g0286300 PE=4 SV=1;tr|Q8GZZ6|Q8GZZ6_ORYSJ Os03g0286300 protein OS=Oryza sativa subsp. japonica GN=LOC_Os03g17740 PE=4 SV=1;tr|A3AGT2|A3AGT2_ORYSJ Uncharac	4	2	2	2	9.7	34.124		53815000	48328000	61058000	33488000	46781000	44196000
Q10MZ4;B9F7R1;A0A0P0VWB4;Q10MZ5;B8ALK6;Q84VE3;B8Q892	tr|Q10MZ4|Q10MZ4_ORYSJ Alpha-taxilin, putative, expressed OS=Oryza sativa subsp. japonica GN=LOC_Os03g17930 PE=4 SV=1;tr|B9F7R1|B9F7R1_ORYSJ Uncharacterized protein OS=Oryza sativa subsp. japonica GN=OsJ_10433 PE=4 SV=1;tr|A0A0P0VWB4|A0A0P0VWB4_ORYSJ Os03g	7	2	2	2	6.6	35.364		0	35183000	44803000	0	0	0
A0A0P0VWD8;Q10MV5;B9F7T3;A0A0P0WIL9;Q10MV4;B8ALZ7;Q8W170;Q75IQ9;A2Y0Q8;Q0DKG9	tr|A0A0P0VWD8|A0A0P0VWD8_ORYSJ Os03g0294200 protein OS=Oryza sativa subsp. japonica GN=Os03g0294200 PE=4 SV=1;tr|Q10MV5|Q10MV5_ORYSJ 6-phosphofructo-2-kinase family protein, expressed OS=Oryza sativa subsp. japonica GN=Os03g0294200 PE=4 SV=1;tr|B9F7T3|B9F7	10	2	2	2	5.3	49.261		0	24578000	34003000	37960000	0	0
A0A0P0VWF5;A0A0P0VWF0;Q10MQ0;A2XFP3	tr|A0A0P0VWF5|A0A0P0VWF5_ORYSJ Os03g0300000 protein (Fragment) OS=Oryza sativa subsp. japonica GN=Os03g0300000 PE=4 SV=1;tr|A0A0P0VWF0|A0A0P0VWF0_ORYSJ Os03g0300000 protein (Fragment) OS=Oryza sativa subsp. japonica GN=Os03g0300000 PE=4 SV=1;sp|Q10MQ0|XXT1	4	2	2	2	6.3	38.892		0	0	0	8799600	0	0
A0A0P0VWY3;B9F7S4;Q10MX2;A2XFH5;Q0DSS4;A0A0P0VX02	tr|A0A0P0VWY3|A0A0P0VWY3_ORYSJ Os03g0291800 protein (Fragment) OS=Oryza sativa subsp. japonica GN=Os03g0291800 PE=4 SV=1;tr|B9F7S4|B9F7S4_ORYSJ Uncharacterized protein OS=Oryza sativa subsp. japonica GN=OsJ_10454 PE=4 SV=1;tr|Q10MX2|Q10MX2_ORYSJ Expressed	6	3	3	3	9.7	49.416		28130000	36218000	46433000	29049000	22695000	32514000
Q10LR4;A0A0P0VX85;B9F8C5	tr|Q10LR4|Q10LR4_ORYSJ Alanine-glyoxylate aminotransferase 2, mitochondrial, putative, expressed OS=Oryza sativa subsp. japonica GN=LOC_Os03g21960 PE=3 SV=1;tr|A0A0P0VX85|A0A0P0VX85_ORYSJ Os03g0338000 protein (Fragment) OS=Oryza sativa subsp. japonica GN=O	3	11	9	2	31	49.974		306920000	336910000	293830000	380240000	362920000	383600000
A0A0P0VXD9;Q10MH5;A2XFV9;Q10MH4	tr|A0A0P0VXD9|A0A0P0VXD9_ORYSJ Os03g0308800 protein (Fragment) OS=Oryza sativa subsp. japonica GN=Os03g0308800 PE=4 SV=1;tr|Q10MH5|Q10MH5_ORYSJ TPR Domain containing protein, expressed OS=Oryza sativa subsp. japonica GN=LOC_Os03g19560 PE=4 SV=1;tr|A2XFV9|A	4	1	1	1	3.2	44.955		0	0	0	0	0	0
A2XGX4;Q10L36;A0A0P0VXN8	tr|A2XGX4|A2XGX4_ORYSI Uncharacterized protein OS=Oryza sativa subsp. indica GN=OsI_11653 PE=4 SV=1;tr|Q10L36|Q10L36_ORYSJ Expressed protein OS=Oryza sativa subsp. japonica GN=LOC_Os03g24560 PE=2 SV=1;tr|A0A0P0VXN8|A0A0P0VXN8_ORYSJ Os03g0360300 protein (Fr	3	1	1	1	8.3	20.302		63534000	26754000	29096000	69145000	72895000	33496000
Q7Y1L6;A0A0P0VYT3;B8AK58	tr|Q7Y1L6|Q7Y1L6_ORYSJ Nuclear transport factor 2 domain containing protein, expressed OS=Oryza sativa subsp. japonica GN=OSJNBb0056B16.25 PE=2 SV=1;tr|A0A0P0VYT3|A0A0P0VYT3_ORYSJ Os03g0418800 protein (Fragment) OS=Oryza sativa subsp. japonica GN=Os03g0418	3	2	2	2	5.5	52.919		30761000	0	0	45746000	37293000	0
Q8S566;Q75H95;A0A0P0W117;B9FA64;B8ANN1	tr|Q8S566|Q8S566_ORYSA Guanine nucleotide-exchange protein GEP1 OS=Oryza sativa GN=GEP1 PE=2 SV=1;tr|Q75H95|Q75H95_ORYSJ Os03g0666100 protein OS=Oryza sativa subsp. japonica GN=LOC_Os03g46330 PE=4 SV=1;tr|A0A0P0W117|A0A0P0W117_ORYSJ Os03g0666100 protein (F	5	3	2	2	2.6	132.26		0	0	0	0	0	0
Q75GR1;A2XKB2;O04364;A0A0P0W1B6	tr|Q75GR1|Q75GR1_ORYSJ Os03g0661600 protein OS=Oryza sativa subsp. japonica GN=OSJNBb0065L20.2 PE=2 SV=1;tr|A2XKB2|A2XKB2_ORYSI Uncharacterized protein OS=Oryza sativa subsp. indica GN=OsI_12888 PE=4 SV=1;tr|O04364|O04364_ORYSA Pathogenesis-related thaumat	4	2	2	2	15.5	24.09		0	29717000	27057000	42291000	45901000	0
Q0DPW7;A0A0P0W1E6;Q7Y096;A3AL03;A2XK82;Q6AT60;A0A0P0W1R4	tr|Q0DPW7|Q0DPW7_ORYSJ 3-isopropylmalate dehydrogenase OS=Oryza sativa subsp. japonica GN=Os03g0655700 PE=3 SV=1;tr|A0A0P0W1E6|A0A0P0W1E6_ORYSJ 3-isopropylmalate dehydrogenase (Fragment) OS=Oryza sativa subsp. japonica GN=Os03g0655700 PE=3 SV=1;tr|Q7Y096|Q	7	6	6	6	21.9	41.223		266920000	294300000	178950000	293300000	257770000	304330000
A0A0P0W1J8;Q6AVV2;B8APL1;B9FAN5;Q10F06;Q67VX5;B8B2G1;B9FTD5;Q0DGE2;B9FLC4;B8AW95;C7IZZ2;C7J9E7;A2ZN29;A0A0P0YCR6;Q6L5H7	tr|A0A0P0W1J8|A0A0P0W1J8_ORYSJ Os03g0686300 protein (Fragment) OS=Oryza sativa subsp. japonica GN=Os03g0686300 PE=3 SV=1;tr|Q6AVV2|Q6AVV2_ORYSJ Myosin heavy chain class XI E3 protein, putative OS=Oryza sativa subsp. japonica GN=OSJNBb0024N19.13 PE=3 SV=1;t	16	15	13	13	12.2	175.02		244700000	241650000	254960000	243340000	225550000	242330000
Q851I5;B8APX8;A0A0P0W1R1;Q6AV43	tr|Q851I5|Q851I5_ORYSJ Os03g0692700 protein OS=Oryza sativa subsp. japonica GN=OSJNBb0021O11.27 PE=4 SV=1;tr|B8APX8|B8APX8_ORYSI Uncharacterized protein OS=Oryza sativa subsp. indica GN=OsI_13104 PE=4 SV=1;tr|A0A0P0W1R1|A0A0P0W1R1_ORYSJ Os03g0692700 protei	4	1	1	1	8.8	17.475		0	252360000	384830000	439700000	0	0
Q10EY3;Q6AVK0;B9FAP5;B8APW9;Q0DPH5;A0A0P0W2C1	tr|Q10EY3|Q10EY3_ORYSJ Expressed protein OS=Oryza sativa subsp. japonica GN=LOC_Os03g48380 PE=4 SV=1;tr|Q6AVK0|Q6AVK0_ORYSJ Expressed protein, having alternative splicing products OS=Oryza sativa subsp. japonica GN=OSJNBa0022C08.8 PE=4 SV=1;tr|B9FAP5|B9FAP	6	3	3	3	9.5	47.318		0	0	0	0	0	0
Q75GV2;A0A0P0W2D1;B8BBQ9;B7F9U5;Q6ZCE2;B8BBR0;A0A0P0XCU0	tr|Q75GV2|Q75GV2_ORYSJ Expressed protein OS=Oryza sativa subsp. japonica GN=Os03g0724500 PE=4 SV=1;tr|A0A0P0W2D1|A0A0P0W2D1_ORYSJ Os03g0724500 protein (Fragment) OS=Oryza sativa subsp. japonica GN=Os03g0724500 PE=4 SV=1;tr|B8BBQ9|B8BBQ9_ORYSI Uncharacteriz	7	2	2	2	21.1	10.531		0	0	0	4551800	0	0
A0A0P0W2Y3;Q307Q8;Q10DX1;B8AQN8;B9FB77;Q8W338	tr|A0A0P0W2Y3|A0A0P0W2Y3_ORYSJ Os03g0715500 protein (Fragment) OS=Oryza sativa subsp. japonica GN=Os03g0715500 PE=4 SV=1;tr|Q307Q8|Q307Q8_ORYSI TVLP1 OS=Oryza sativa subsp. indica GN=TVLP1 PE=2 SV=1;tr|Q10DX1|Q10DX1_ORYSJ Expressed protein OS=Oryza sativa	6	3	3	3	5.4	94.641		0	0	22740000	0	0	0
Q84SZ6;A2XN04;A0A0P0W506;A0A0P0W4D5;Q84VD4;Q851R8	tr|Q84SZ6|Q84SZ6_ORYSJ Vacuolar protein sorting-associated protein 35 OS=Oryza sativa subsp. japonica GN=LOC_Os03g58700 PE=2 SV=1;tr|A2XN04|A2XN04_ORYSI Vacuolar protein sorting-associated protein 35 OS=Oryza sativa subsp. indica GN=OsI_13933 PE=3 SV=1;tr|	6	17	17	17	27	89.823		669480000	506880000	492620000	591430000	546090000	635700000
A0A0P0W5H7;A2XP01;Q75LB5	tr|A0A0P0W5H7|A0A0P0W5H7_ORYSJ Os03g0845300 protein OS=Oryza sativa subsp. japonica GN=Os03g0845300 PE=4 SV=1;tr|A2XP01|A2XP01_ORYSI Uncharacterized protein OS=Oryza sativa subsp. indica GN=OsI_14301 PE=4 SV=1;tr|Q75LB5|Q75LB5_ORYSJ Uncharacterized protein	3	1	1	1	1.7	61.051		0	0	0	0	0	5896400000
A0A0P0W6L3;B9FDF9;Q7XP22;Q01MT8;Q0JF82;B8AUL8;A0A0P0W6B7	tr|A0A0P0W6L3|A0A0P0W6L3_ORYSJ Os04g0129500 protein (Fragment) OS=Oryza sativa subsp. japonica GN=Os04g0129500 PE=4 SV=1;tr|B9FDF9|B9FDF9_ORYSJ Uncharacterized protein OS=Oryza sativa subsp. japonica GN=OsJ_13628 PE=4 SV=1;tr|Q7XP22|Q7XP22_ORYSJ OSJNBa0027	7	16	16	16	34.5	74.401		455890000	362090000	456380000	391150000	383210000	414150000
Q7XWK2;B8AVA7;A0A0P0W7E9;A3AR30;Q01LY8;B8AVD7;C7J1G1;B9F939;Q7XWK6;A0A0N7KIN3	tr|Q7XWK2|Q7XWK2_ORYSJ Glycosyltransferase OS=Oryza sativa subsp. japonica GN=Os04g0206700 PE=3 SV=2;tr|B8AVA7|B8AVA7_ORYSI Glycosyltransferase OS=Oryza sativa subsp. indica GN=OsI_14866 PE=3 SV=1;tr|A0A0P0W7E9|A0A0P0W7E9_ORYSJ Glycosyltransferase OS=Oryza	10	5	5	5	14.9	51.127		50424000	37660000	39599000	72650000	72734000	50195000
A0A0P0W8H7	tr|A0A0P0W8H7|A0A0P0W8H7_ORYSJ Os04g0284550 protein (Fragment) OS=Oryza sativa subsp. japonica GN=Os04g0284550 PE=4 SV=1	1	1	1	1	28.9	8.1515		0	0	20186000	0	0	0
Q01L43;B8ATH5;A0A0P0W9R6;B9FF05;Q7XL02;Q0JDG5	tr|Q01L43|Q01L43_ORYSA H0502B11.8 protein OS=Oryza sativa GN=H0502B11.8 PE=4 SV=1;tr|B8ATH5|B8ATH5_ORYSI Uncharacterized protein OS=Oryza sativa subsp. indica GN=OsI_15770 PE=4 SV=1;tr|A0A0P0W9R6|A0A0P0W9R6_ORYSJ Os04g0405100 protein OS=Oryza sativa subsp.	6	3	3	3	14.7	27.688		43247000	33173000	44211000	43278000	40874000	40768000
B9FEW6;Q0JDN5;Q01LD8;B8AT82;A0A0P0W9W2;A0A0P0WA25;A0A0P0W9J4	tr|B9FEW6|B9FEW6_ORYSJ Uncharacterized protein OS=Oryza sativa subsp. japonica GN=OsJ_14584 PE=4 SV=1;tr|Q0JDN5|Q0JDN5_ORYSJ Os04g0390000 protein (Fragment) OS=Oryza sativa subsp. japonica GN=Os04g0390000 PE=4 SV=2;tr|Q01LD8|Q01LD8_ORYSA OSIGBa0096P03.7 pr	7	30	30	19	43.3	113.93		2520800000	2752700000	2635100000	2420400000	2619000000	2610200000
A2XTC5;Q0JDA0;Q7XQY2;A0A0P0WA46;Q40692	tr|A2XTC5|A2XTC5_ORYSI Uncharacterized protein OS=Oryza sativa subsp. indica GN=OsI_15860 PE=4 SV=1;tr|Q0JDA0|Q0JDA0_ORYSJ Os04g0418800 protein OS=Oryza sativa subsp. japonica GN=Os04g0418800 PE=4 SV=1;tr|Q7XQY2|Q7XQY2_ORYSJ OSJNBb0108J11.9 protein OS=Oryz	5	1	1	1	4.6	25.599		7883600	0	0	12626000	16207000	11806000
A0A0P0WA59;Q6VVA6;Q01LG8;A2XT08	tr|A0A0P0WA59|A0A0P0WA59_ORYSJ Potassium transporter (Fragment) OS=Oryza sativa subsp. japonica GN=Os04g0401700 PE=3 SV=1;sp|Q6VVA6|HAK1_ORYSJ Potassium transporter 1 OS=Oryza sativa subsp. japonica GN=HAK1 PE=1 SV=2;tr|Q01LG8|Q01LG8_ORYSA Potassium transp	4	3	3	3	4.8	70.968		192660000	206430000	163120000	170880000	149210000	139210000
Q0JDG9;A0A0P0WA63;Q7X6I8;Q01L47;A2XT28	tr|Q0JDG9|Q0JDG9_ORYSJ Os04g0404400 protein OS=Oryza sativa subsp. japonica GN=Os04g0404400 PE=4 SV=2;tr|A0A0P0WA63|A0A0P0WA63_ORYSJ Os04g0404400 protein (Fragment) OS=Oryza sativa subsp. japonica GN=Os04g0404400 PE=4 SV=1;tr|Q7X6I8|Q7X6I8_ORYSJ OJ000315_0	5	3	3	3	13.9	31.234		66463000	80443000	53076000	57127000	90361000	119320000
A0A0P0WTA4;Q2RAD9;B8B1H8;B7F6J5;A2Y533;Q53NE3;A0A0P0WSK4;C7J3T3;A0A0P0WA64;D6PYM8;B8A6X4;B9FPT5;D6PYN0;D6PYM9;B9FRM3;A2Y8W0;Q6T367;B8AZH6	tr|A0A0P0WTA4|A0A0P0WTA4_ORYSJ Os06g0159725 protein (Fragment) OS=Oryza sativa subsp. japonica GN=Os06g0159725 PE=3 SV=1;sp|Q2RAD9|H32_ORYSJ Histone H3.2 OS=Oryza sativa subsp. japonica GN=Os01g0866200 PE=3 SV=1;tr|B8B1H8|B8B1H8_ORYSI Histone H3 OS=Oryza s	18	4	4	2	41.7	14.88		3117600000	2811900000	2861300000	2836000000	2953000000	2258700000
A0A0P0WAB7;Q7XQP4;Q01LD0;D1ML69;A0A0P0W3P0;B9F5V1;A2XMA1;A0A0U1XNH7;Q6ZI44;B8AJD8;Q259V2;A2XZ95;Q7XKA8	tr|A0A0P0WAB7|A0A0P0WAB7_ORYSJ Os04g0432000 protein (Fragment) OS=Oryza sativa subsp. japonica GN=Os04g0432000 PE=4 SV=1;sp|Q7XQP4|SAPK7_ORYSJ Serine/threonine-protein kinase SAPK7 OS=Oryza sativa subsp. japonica GN=SAPK7 PE=2 SV=2;tr|Q01LD0|Q01LD0_ORYSA B	13	7	5	4	30	32.219		85769000	127420000	128900000	114710000	117380000	112490000
Q7X8V5;B9FF02;Q01L46;B8ATH2;A0A0P0WAB9;Q7F8W1	tr|Q7X8V5|Q7X8V5_ORYSJ Acetyl-coenzyme A synthetase OS=Oryza sativa subsp. japonica GN=OSJNBb0118P14.12 PE=3 SV=2;tr|B9FF02|B9FF02_ORYSJ Acetyl-coenzyme A synthetase OS=Oryza sativa subsp. japonica GN=OsJ_14684 PE=3 SV=1;tr|Q01L46|Q01L46_ORYSA Acetyl-coenz	6	11	6	6	22.6	70.087		134480000	149880000	100510000	119250000	169010000	97864000
Q0JCP6;Q01JK3;B9FFI3;A0A0P0WB27;B8AUQ0;Q7XV01	tr|Q0JCP6|Q0JCP6_ORYSJ Aldose 1-epimerase OS=Oryza sativa subsp. japonica GN=Os04g0458300 PE=3 SV=1;tr|Q01JK3|Q01JK3_ORYSA Aldose 1-epimerase OS=Oryza sativa GN=OSIGBa0097P08.2 PE=3 SV=1;tr|B9FFI3|B9FFI3_ORYSJ Aldose 1-epimerase OS=Oryza sativa subsp. japo	6	2	2	2	4.7	40.436		99588000	0	0	120740000	115180000	111910000
B8AVI0;Q0JCB5;B9FFR9;Q7XUQ4;Q25AK2;A0A0P0WBQ5	tr|B8AVI0|B8AVI0_ORYSI Uncharacterized protein OS=Oryza sativa subsp. indica GN=OsI_16344 PE=4 SV=1;tr|Q0JCB5|Q0JCB5_ORYSJ Os04g0481100 protein OS=Oryza sativa subsp. japonica GN=Os04g0481100 PE=4 SV=1;tr|B9FFR9|B9FFR9_ORYSJ Uncharacterized protein OS=Oryz	6	1	1	1	1.6	69.505		0	0	0	0	0	0
Q84PB3;A0A0P0WC18;B9FFX9;Q1MSJ4;Q1MSJ3;B8ARA0;J3JRT9;A0A0N7KJB1;S5CT89;S5CLD1;Q6K641;A2X746	sp|Q84PB3|IF4G1_ORYSJ Eukaryotic translation initiation factor isoform 4G-1 OS=Oryza sativa subsp. japonica GN=Os04g0499300 PE=2 SV=2;tr|A0A0P0WC18|A0A0P0WC18_ORYSJ Os04g0499300 protein (Fragment) OS=Oryza sativa subsp. japonica GN=Os04g0499300 PE=4 SV=1;t	12	21	21	21	32.5	87.021		958610000	821330000	897390000	884200000	859680000	1001100000
A0A0P0WCF8;Q7XQ12;A2XVF3;Q01HF3	tr|A0A0P0WCF8|A0A0P0WCF8_ORYSJ Ammonium transporter (Fragment) OS=Oryza sativa subsp. japonica GN=Os04g0509600 PE=3 SV=1;sp|Q7XQ12|AMT11_ORYSJ Ammonium transporter 1 member 1 OS=Oryza sativa subsp. japonica GN=AMT1-1 PE=2 SV=1;tr|A2XVF3|A2XVF3_ORYSI Ammoni	4	5	5	5	17.7	45.997		389750000	492750000	527860000	300020000	296000000	369480000
A0A0P0WCM5;B9ET84	tr|A0A0P0WCM5|A0A0P0WCM5_ORYSJ Os04g0519925 protein OS=Oryza sativa subsp. japonica GN=Os04g0519925 PE=4 SV=1	2	3	3	1	13.2	35.07		41842000	38051000	41498000	0	30298000	35553000
B8AIT3;B9FBX9;A0A0P0XBS5;B9FZ11;Q6YYZ1;B8BAN0;A0A146F8K9;A0A146F8I4;A0A146F8H5;A0A146F8E4;Q7XUR2;Q01H90;A0A0P0WDM4;A3ABH5;Q6Z690;Q0IW55;A0A0P0XWY0;Q8LMJ6;Q336Y0;B8BHZ9;Q8LN43;B9G6Q7	tr|B8AIT3|B8AIT3_ORYSI Uncharacterized protein OS=Oryza sativa subsp. indica GN=OsI_08987 PE=4 SV=1;tr|B9FBX9|B9FBX9_ORYSJ Uncharacterized protein OS=Oryza sativa subsp. japonica GN=OsJ_15766 PE=4 SV=1;tr|A0A0P0XBS5|A0A0P0XBS5_ORYSJ Os08g0143400 protein OS	22	1	1	1	2.4	36.673		0	0	0	0	0	0
A0A0P0WDS8;A0A0P0WDN1;Q7XTY9;B8AT52;Q01JW6	tr|A0A0P0WDS8|A0A0P0WDS8_ORYSJ Os04g0573200 protein (Fragment) OS=Oryza sativa subsp. japonica GN=Os04g0573200 PE=4 SV=1;tr|A0A0P0WDN1|A0A0P0WDN1_ORYSJ Os04g0573200 protein (Fragment) OS=Oryza sativa subsp. japonica GN=Os04g0573200 PE=4 SV=1;sp|Q7XTY9|CCS_	5	5	5	5	34.8	22.082		52828000	0	0	88998000	59664000	84549000
Q0JAA4;A0A0P0WEK8;Q7XPE2;B8ATW2;Q25AI8;A3AX90	tr|Q0JAA4|Q0JAA4_ORYSJ Os04g0609100 protein (Fragment) OS=Oryza sativa subsp. japonica GN=Os04g0609100 PE=4 SV=1;tr|A0A0P0WEK8|A0A0P0WEK8_ORYSJ Os04g0609100 protein (Fragment) OS=Oryza sativa subsp. japonica GN=Os04g0609100 PE=4 SV=1;tr|Q7XPE2|Q7XPE2_ORYSJ	6	1	1	1	2.4	53.165		0	4161100	4077400	0	0	0
A0A0P0WF94;Q25A44;B9FCN7;Q0J9V9	tr|A0A0P0WF94|A0A0P0WF94_ORYSJ Os04g0629000 protein (Fragment) OS=Oryza sativa subsp. japonica GN=Os04g0629000 PE=4 SV=1;tr|Q25A44|Q25A44_ORYSA H0303G06.15 protein OS=Oryza sativa GN=H0323C08.2 PE=4 SV=1;tr|B9FCN7|B9FCN7_ORYSJ Uncharacterized protein OS=Or	4	1	1	1	4.6	27.03		48344000	99993000	45399000	49922000	80648000	41374000
Q0J9D1;A0A0P0WG47;Q8S3N5;Q7XR01;Q01JL8;A2XYJ4	tr|Q0J9D1|Q0J9D1_ORYSJ Os04g0660200 protein OS=Oryza sativa subsp. japonica GN=Os04g0660200 PE=2 SV=2;tr|A0A0P0WG47|A0A0P0WG47_ORYSJ Os04g0660200 protein (Fragment) OS=Oryza sativa subsp. japonica GN=Os04g0660200 PE=4 SV=1;tr|Q8S3N5|Q8S3N5_ORYSJ Putative 6	6	1	1	1	1.3	70.806		0	0	0	0	0	0
Q7XPK3;Q01MN5;A0A0P0WG50;A3AYD1;B8AVZ4	tr|Q7XPK3|Q7XPK3_ORYSJ OSJNBa0087O24.7 protein OS=Oryza sativa subsp. japonica GN=Os04g0665500 PE=4 SV=1;tr|Q01MN5|Q01MN5_ORYSA H1005F08.9 protein OS=Oryza sativa GN=H1005F08.9 PE=4 SV=1;tr|A0A0P0WG50|A0A0P0WG50_ORYSJ Os04g0665500 protein OS=Oryza sativa s	5	1	1	1	7.4	35.795		0	13682000	12366000	19875000	0	0
P25777;A2XYT1;A3AYH0;A0A0P0WGF4	sp|P25777|ORYB_ORYSJ Oryzain beta chain OS=Oryza sativa subsp. japonica GN=Os04g0670200 PE=1 SV=2;tr|A2XYT1|A2XYT1_ORYSI Uncharacterized protein OS=Oryza sativa subsp. indica GN=OsI_17862 PE=3 SV=1;tr|A3AYH0|A3AYH0_ORYSJ Uncharacterized protein OS=Oryza sa	4	8	8	8	24.5	49.798		1792700000	1983100000	1693900000	1478100000	1484000000	1797600000
A0A0P0WGN9;Q0J8V1;Q7XPT6;B8ART5;Q259N5	tr|A0A0P0WGN9|A0A0P0WGN9_ORYSJ Os04g0685800 protein OS=Oryza sativa subsp. japonica GN=Os04g0685800 PE=3 SV=1;tr|Q0J8V1|Q0J8V1_ORYSJ Os04g0685800 protein (Fragment) OS=Oryza sativa subsp. japonica GN=Os04g0685800 PE=3 SV=2;tr|Q7XPT6|Q7XPT6_ORYSJ NUDIX fami	5	4	4	4	34.9	19.527		86177000	103880000	106380000	93338000	83308000	106660000
B9FDT1;B8AS57;A0A0P0WGP2;A0A0P0WGR7	sp|B9FDT1|OST1B_ORYSJ Dolichyl-diphosphooligosaccharide--protein glycosyltransferase subunit 1B OS=Oryza sativa subsp. japonica GN=OST1B PE=2 SV=1;tr|B8AS57|B8AS57_ORYSI Dolichyl-diphosphooligosaccharide--protein glycosyltransferase subunit 1 OS=Oryza sati	4	5	5	5	16.3	52.88		323930000	289640000	224820000	266110000	272050000	364840000
Q7XST6;B8ARU8;Q0J8S7;A0A0P0WGP3;Q9ST88;Q00RM8;A3AYW3	tr|Q7XST6|Q7XST6_ORYSJ OSJNBa0039K24.20 protein OS=Oryza sativa subsp. japonica GN=OSJNBa0039K24.20 PE=2 SV=2;tr|B8ARU8|B8ARU8_ORYSI Uncharacterized protein OS=Oryza sativa subsp. indica GN=OsI_18024 PE=4 SV=1;tr|Q0J8S7|Q0J8S7_ORYSJ Os04g0689500 protein (F	7	1	1	1	4.4	34.007		75843000	63310000	72211000	52474000	59267000	98235000
A0A0P0WGW6;B9FM09;B8AWV7	tr|A0A0P0WGW6|A0A0P0WGW6_ORYSJ Os05g0105050 protein OS=Oryza sativa subsp. japonica GN=Os05g0105050 PE=4 SV=1;tr|B9FM09|B9FM09_ORYSJ Uncharacterized protein OS=Oryza sativa subsp. japonica GN=OsJ_16808 PE=4 SV=1;tr|B8AWV7|B8AWV7_ORYSI Uncharacterized prote	3	1	1	1	16.8	10.802		28199000	0	0	20587000	0	14037000
A0A0P0WH75;Q0DLA3;B9FM48;B8AX99;A2XZM9	tr|A0A0P0WH75|A0A0P0WH75_ORYSJ Os05g0113400 protein (Fragment) OS=Oryza sativa subsp. japonica GN=Os05g0113400 PE=3 SV=1;sp|Q0DLA3|ADF7_ORYSJ Actin-depolymerizing factor 7 OS=Oryza sativa subsp. japonica GN=ADF7 PE=3 SV=2;tr|B9FM48|B9FM48_ORYSJ Uncharacter	5	3	3	3	34.1	15.834		43280000	0	35213000	50588000	32756000	36222000
A0A0P0WHB7;Q0DLD4;Q8GU57;B9FM21;B8AWX1;Q84ZW6;Q65X28;B9EWM5;B8A9Y5;Q5JJV5	tr|A0A0P0WHB7|A0A0P0WHB7_ORYSJ Os05g0107600 protein (Fragment) OS=Oryza sativa subsp. japonica GN=Os05g0107600 PE=4 SV=1;tr|Q0DLD4|Q0DLD4_ORYSJ Os05g0107600 protein (Fragment) OS=Oryza sativa subsp. japonica GN=Os05g0107600 PE=4 SV=1;tr|Q8GU57|Q8GU57_ORYSJ	10	3	3	3	4	97.133		0	13330000	12512000	0	0	10992000
A0A1L4BI27;A0A1L4BI05;A0A1L4BHX4;A0A1L4BHX0;A0A1L4BHW0;A0A1L4BHV9;A0A1L4BHU2;A0A1L4BHZ0;B9FKD3;A2XZR6;A0A0P0WHK8;Q5W7C1;A0A1L4BI10	tr|A0A1L4BI27|A0A1L4BI27_ORYSI ABC transporter protein (Fragment) OS=Oryza sativa subsp. indica GN=STAR2 PE=4 SV=1;tr|A0A1L4BI05|A0A1L4BI05_ORYSI ABC transporter protein (Fragment) OS=Oryza sativa subsp. indica GN=STAR2 PE=4 SV=1;tr|A0A1L4BHX4|A0A1L4BHX4_O	13	2	2	2	11.8	25.112		43169000	26850000	27752000	37153000	39964000	34286000
B9FHE1;A0A0P0WI14;P93422;A2Y0G8;A0A0P0WHZ5	tr|B9FHE1|B9FHE1_ORYSJ Uncharacterized protein OS=Oryza sativa subsp. japonica GN=OsJ_17145 PE=3 SV=1;tr|A0A0P0WI14|A0A0P0WI14_ORYSJ Os05g0150900 protein OS=Oryza sativa subsp. japonica GN=Os05g0150900 PE=3 SV=1;sp|P93422|SYHC_ORYSJ Histidine--tRNA ligase,	5	15	15	15	22.9	91.591		191650000	300850000	251330000	232660000	211120000	204030000
A0A0P0WIK5;B9FML9;B8AYE8;Q75IS0	tr|A0A0P0WIK5|A0A0P0WIK5_ORYSJ Os05g0162200 protein OS=Oryza sativa subsp. japonica GN=Os05g0162200 PE=4 SV=1;tr|B9FML9|B9FML9_ORYSJ Uncharacterized protein OS=Oryza sativa subsp. japonica GN=OsJ_17222 PE=4 SV=1;tr|B8AYE8|B8AYE8_ORYSI Uncharacterized prote	4	4	4	4	7.9	74.235		0	0	0	0	29323000	0
A2Y274;A0A0P0WJK8;B9FNE8	tr|A2Y274|A2Y274_ORYSI Uncharacterized protein OS=Oryza sativa subsp. indica GN=OsI_19105 PE=4 SV=1;tr|A0A0P0WJK8|A0A0P0WJK8_ORYSJ Os05g0239000 protein OS=Oryza sativa subsp. japonica GN=Os05g0239000 PE=4 SV=1;tr|B9FNE8|B9FNE8_ORYSJ Uncharacterized protein	3	1	1	1	2.3	74.077		0	0	185160000	0	0	0
Q6AVE0;B9FJN5;A0A0P0WJS4;Q6ZC87;A2ZBX2	tr|Q6AVE0|Q6AVE0_ORYSJ Os05g0250300 protein OS=Oryza sativa subsp. japonica GN=Os05g0250300 PE=4 SV=1;tr|B9FJN5|B9FJN5_ORYSJ Uncharacterized protein OS=Oryza sativa subsp. japonica GN=OsJ_17807 PE=4 SV=1;tr|A0A0P0WJS4|A0A0P0WJS4_ORYSJ Os05g0250500 protein	5	2	1	1	18.7	14.059		0	0	0	0	0	175340000
Q7XXP5;A2Y2L0;A0A0P0WK78	tr|Q7XXP5|Q7XXP5_ORYSJ Os05g0270200 protein OS=Oryza sativa subsp. japonica GN=Os05g0270200 PE=2 SV=1;tr|A2Y2L0|A2Y2L0_ORYSI Uncharacterized protein OS=Oryza sativa subsp. indica GN=OsI_19241 PE=4 SV=1;tr|A0A0P0WK78|A0A0P0WK78_ORYSJ Os05g0270200 protein (F	3	3	3	3	9.7	50.342		82678000	107640000	80615000	70481000	56460000	82161000
Q8H8S1;A2XJ89;A0A0P0WK98;B9FNL6;B8AW24;Q6ATD9;A0A0P0W0L2;A2XJ84;A3BB28;A2YC64;A6N1F6;Q5Z4M4	tr|Q8H8S1|Q8H8S1_ORYSJ Ribosomal protein L15 OS=Oryza sativa subsp. japonica GN=OSJNBa0087M10.1 PE=2 SV=1;tr|A2XJ89|A2XJ89_ORYSI Ribosomal protein L15 OS=Oryza sativa subsp. indica GN=OsI_12513 PE=3 SV=1;tr|A0A0P0WK98|A0A0P0WK98_ORYSJ Ribosomal protein L15	12	8	8	8	36.3	24.333		2491400000	1424300000	2473300000	2177100000	1875300000	2153900000
A0A0P0WKG3;B9FNS6;B8AWD0;Q0DJA4	tr|A0A0P0WKG3|A0A0P0WKG3_ORYSJ Os05g0307200 protein OS=Oryza sativa subsp. japonica GN=Os05g0307200 PE=4 SV=1;tr|B9FNS6|B9FNS6_ORYSJ Uncharacterized protein OS=Oryza sativa subsp. japonica GN=OsJ_17993 PE=4 SV=1;tr|B8AWD0|B8AWD0_ORYSI Uncharacterized prote	4	1	1	1	1.9	70.374		0	0	0	0	0	0
A2Y3G6;Q5W6R1;A0A0P0WKZ6;B9FH05	tr|A2Y3G6|A2Y3G6_ORYSI Uncharacterized protein OS=Oryza sativa subsp. indica GN=OsI_19549 PE=4 SV=1;tr|Q5W6R1|Q5W6R1_ORYSJ Os05g0346500 protein OS=Oryza sativa subsp. japonica GN=Os05g0346500 PE=4 SV=1;tr|A0A0P0WKZ6|A0A0P0WKZ6_ORYSJ Os05g0346500 protein (F	4	3	3	3	4.6	74.553		35754000	40037000	0	26513000	36515000	32444000
B8AXT7;A0A0P0WLH0;Q6I5P8;B8AXT8;B9FHS0	tr|B8AXT7|B8AXT7_ORYSI Uncharacterized protein OS=Oryza sativa subsp. indica GN=OsI_19719 PE=4 SV=1;tr|A0A0P0WLH0|A0A0P0WLH0_ORYSJ Os05g0373300 protein OS=Oryza sativa subsp. japonica GN=Os05g0373300 PE=4 SV=1;tr|Q6I5P8|Q6I5P8_ORYSJ Os05g0373300 protein OS	5	3	3	3	9.1	64.906		88800000	67369000	58225000	71065000	73762000	114350000
A2Y449;A0A0P0WLR9;Q6L4C5;B9FHU8	tr|A2Y449|A2Y449_ORYSI Annexin OS=Oryza sativa subsp. indica GN=OsI_19780 PE=3 SV=1;tr|A0A0P0WLR9|A0A0P0WLR9_ORYSJ Annexin OS=Oryza sativa subsp. japonica GN=Os05g0382900 PE=3 SV=1;tr|Q6L4C5|Q6L4C5_ORYSJ Annexin OS=Oryza sativa subsp. japonica GN=Os05g0382	4	1	1	1	5.9	35.351		19626000	0	0	25290000	0	0
B8AXQ5;A0A0P0WLW0;B9FPA7;Q6AUP3	tr|B8AXQ5|B8AXQ5_ORYSI Acyl carrier protein OS=Oryza sativa subsp. indica GN=OsI_19745 PE=3 SV=1;tr|A0A0P0WLW0|A0A0P0WLW0_ORYSJ Acyl carrier protein OS=Oryza sativa subsp. japonica GN=Os05g0377000 PE=3 SV=1;tr|B9FPA7|B9FPA7_ORYSJ Acyl carrier protein OS=Or	4	1	1	1	10.2	13.601		62284000	65399000	55525000	49329000	59892000	35586000
Q60ES9;A0A0P0WLY8;B8AXZ4;A6MZH6	tr|Q60ES9|Q60ES9_ORYSJ Os05g0391200 protein OS=Oryza sativa subsp. japonica GN=Os05g0391200 PE=4 SV=1;tr|A0A0P0WLY8|A0A0P0WLY8_ORYSJ Os05g0391200 protein (Fragment) OS=Oryza sativa subsp. japonica GN=Os05g0391200 PE=4 SV=1;tr|B8AXZ4|B8AXZ4_ORYSI Uncharacte	4	5	5	5	14	50.635		111390000	110130000	128370000	101160000	107670000	122700000
Q60ES3;A0A0P0WM13;B9FPF5;B8AXZ7	tr|Q60ES3|Q60ES3_ORYSJ Uncharacterized protein OS=Oryza sativa subsp. japonica GN=OJ1764_D01.9 PE=4 SV=1;tr|A0A0P0WM13|A0A0P0WM13_ORYSJ Os05g0392050 protein OS=Oryza sativa subsp. japonica GN=Os05g0392050 PE=4 SV=1;tr|B9FPF5|B9FPF5_ORYSJ Uncharacterized pr	4	2	2	2	9.8	27.663		0	0	23219000	0	0	0
A0A0P0WM49;Q7DNA1;Q688M6	tr|A0A0P0WM49|A0A0P0WM49_ORYSJ Os05g0399300 protein (Fragment) OS=Oryza sativa subsp. japonica GN=Os05g0399300 PE=4 SV=1;sp|Q7DNA1|CHI2_ORYSJ Chitinase 2 OS=Oryza sativa subsp. japonica GN=Cht2 PE=1 SV=1;tr|Q688M6|Q688M6_ORYSJ Putative endochitinase OS=Ory	3	4	4	2	34.6	24.654		441270000	412930000	321870000	632660000	381940000	689120000
B9FPJ5;A0A0P0WM73;B8AYC3;Q6AVA6;A0A0P0WM68	tr|B9FPJ5|B9FPJ5_ORYSJ Uncharacterized protein OS=Oryza sativa subsp. japonica GN=OsJ_18501 PE=3 SV=1;tr|A0A0P0WM73|A0A0P0WM73_ORYSJ Os05g0405600 protein OS=Oryza sativa subsp. japonica GN=Os05g0405600 PE=3 SV=1;tr|B8AYC3|B8AYC3_ORYSI Uncharacterized prote	5	3	3	3	5.7	54.77		0	0	0	0	0	0
Q6I5U6;A6N0L6;A0A0P0WMW0;A2Y502	tr|Q6I5U6|Q6I5U6_ORYSJ Os05g0432700 protein OS=Oryza sativa subsp. japonica GN=Os05g0432700 PE=4 SV=1;tr|A6N0L6|A6N0L6_ORYSI Pi starvation-induced protein (Fragment) OS=Oryza sativa subsp. indica PE=2 SV=1;tr|A0A0P0WMW0|A0A0P0WMW0_ORYSJ Os05g0432700 protei	4	1	1	1	10.1	11.743		0	62155000	61993000	102380000	90627000	83085000
A6MZN1;Q65WT5;A0A0P0WMY2;B8AYR2;B9FPV2;A0A0P0WMX1	tr|A6MZN1|A6MZN1_ORYSI 60S acidic ribosomal protein p2b (Fragment) OS=Oryza sativa subsp. indica PE=2 SV=1;tr|Q65WT5|Q65WT5_ORYSJ Os05g0445500 protein OS=Oryza sativa subsp. japonica GN=Os05g0445500 PE=2 SV=1;tr|A0A0P0WMY2|A0A0P0WMY2_ORYSJ Os05g0445500 pro	6	5	5	4	92.2	9.283		2630400000	2611700000	2738900000	2416000000	2564500000	3263400000
A2Y5U9;A0A0P0WNQ9	tr|A2Y5U9|A2Y5U9_ORYSI Uncharacterized protein OS=Oryza sativa subsp. indica GN=OsI_20373 PE=4 SV=1;tr|A0A0P0WNQ9|A0A0P0WNQ9_ORYSJ Os05g0482501 protein OS=Oryza sativa subsp. japonica GN=Os05g0482501 PE=4 SV=1	2	1	1	1	8.1	22.07		31375000	36733000	36629000	30887000	0	0
A0A0P0WP33;A2Y650;A0A0N7KL10;Q75K90;C7IXG8;B9ETR7;B8AAV9;A0A0P0WNZ4;A0A0P0V994	tr|A0A0P0WP33|A0A0P0WP33_ORYSJ Phosphoglycerate kinase OS=Oryza sativa subsp. japonica GN=Os05g0496200 PE=3 SV=1;tr|A2Y650|A2Y650_ORYSI Phosphoglycerate kinase OS=Oryza sativa subsp. indica GN=OsI_20474 PE=3 SV=1;tr|A0A0N7KL10|A0A0N7KL10_ORYSJ Phosphoglyce	9	12	7	7	28.3	50.137		204610000	179020000	203430000	272070000	215590000	296000000
B7EMZ8;A0A0P0WP34;Q6F325;B8AZH8	tr|B7EMZ8|B7EMZ8_ORYSJ cDNA clone:J033072O04, full insert sequence OS=Oryza sativa subsp. japonica PE=2 SV=1;tr|A0A0P0WP34|A0A0P0WP34_ORYSJ Os05g0490200 protein (Fragment) OS=Oryza sativa subsp. japonica GN=Os05g0490200 PE=4 SV=1;tr|Q6F325|Q6F325_ORYSJ Os0	4	1	1	1	3.8	29.524		63155000	55615000	0	52605000	52511000	83955000
Q6F2Z1;A0A0P0WPJ2;B8B009;A0A0P0WPW2;A0A0N7KL37	sp|Q6F2Z1|STT3A_ORYSJ Dolichyl-diphosphooligosaccharide--protein glycosyltransferase subunit STT3A OS=Oryza sativa subsp. japonica GN=STT3A PE=2 SV=1;tr|A0A0P0WPJ2|A0A0P0WPJ2_ORYSJ Os05g0519900 protein (Fragment) OS=Oryza sativa subsp. japonica GN=Os05g051	5	5	5	5	8	87.013		76646000	76617000	88689000	98215000	54561000	73685000
A0A0P0WPS3	tr|A0A0P0WPS3|A0A0P0WPS3_ORYSJ NADH dehydrogenase [ubiquinone] 1 alpha subcomplex subunit 12 (Fragment) OS=Oryza sativa subsp. japonica GN=Os05g0538900 PE=3 SV=1	1	1	1	1	9.9	14.281		0	0	0	98996000	125960000	115740000
A0A0P0WQ70;Q6I633;Q6AUC0;B9FHV6;A2Y792;B8A7M5;A2ZWM2;Q5N7M9	tr|A0A0P0WQ70|A0A0P0WQ70_ORYSJ Os05g0553700 protein OS=Oryza sativa subsp. japonica GN=Os05g0553700 PE=3 SV=1;tr|Q6I633|Q6I633_ORYSJ Putative syntaxin 71 (SYP71) OS=Oryza sativa subsp. japonica GN=OJ1263_E10.4 PE=3 SV=1;tr|Q6AUC0|Q6AUC0_ORYSJ Os05g0553700	8	10	10	10	41	30.066		473630000	519470000	428070000	439040000	403160000	564150000
A0A0P0WQK5;Q688W7;B8AWS4	tr|A0A0P0WQK5|A0A0P0WQK5_ORYSJ Os05g0566900 protein (Fragment) OS=Oryza sativa subsp. japonica GN=Os05g0566900 PE=4 SV=1;tr|Q688W7|Q688W7_ORYSJ Os05g0566900 protein OS=Oryza sativa subsp. japonica GN=Os05g0566900 PE=2 SV=1;tr|B8AWS4|B8AWS4_ORYSI Uncharacte	3	3	3	3	7.1	78.812		34940000	46728000	0	34163000	34322000	34425000
Q6I608;A2Y7A6;A0A0P0WQT3;B9FHW5;A2Y7B5;A0A0P0WQR3	tr|Q6I608|Q6I608_ORYSJ Os05g0556900 protein OS=Oryza sativa subsp. japonica GN=Os05g0556900 PE=2 SV=1;tr|A2Y7A6|A2Y7A6_ORYSI Uncharacterized protein OS=Oryza sativa subsp. indica GN=OsI_20924 PE=4 SV=1;tr|A0A0P0WQT3|A0A0P0WQT3_ORYSJ Os05g0555800 protein (F	6	3	2	2	31.5	12.661		353220000	447450000	525010000	309340000	306190000	301600000
A0A0P0WR49;Q6L4S3;A2Y840	tr|A0A0P0WR49|A0A0P0WR49_ORYSJ Os05g0591900 protein (Fragment) OS=Oryza sativa subsp. japonica GN=Os05g0591900 PE=4 SV=1;sp|Q6L4S3|HIRL1_ORYSJ Hypersensitive-induced response protein-like protein 1 OS=Oryza sativa subsp. japonica GN=HIRL1 PE=2 SV=1;tr|A2Y8	3	10	10	6	43.8	29.25		804560000	766630000	633280000	689440000	900020000	801490000
A0A0P0WR78;Q5VRH4;B8B197	tr|A0A0P0WR78|A0A0P0WR78_ORYSJ Os06g0103300 protein (Fragment) OS=Oryza sativa subsp. japonica GN=Os06g0103300 PE=4 SV=1;sp|Q5VRH4|HGD_ORYSJ Homogentisate 1,2-dioxygenase OS=Oryza sativa subsp. japonica GN=HGO PE=2 SV=1;tr|B8B197|B8B197_ORYSI Uncharacteriz	3	1	1	1	4.3	36.216		0	0	0	0	0	0
A0A0P0WRI7;B8AX61;Q688S7;B9FLS8;Q6L5E0	tr|A0A0P0WRI7|A0A0P0WRI7_ORYSJ Os05g0581800 protein OS=Oryza sativa subsp. japonica GN=Os05g0581800 PE=4 SV=1;tr|B8AX61|B8AX61_ORYSI Uncharacterized protein OS=Oryza sativa subsp. indica GN=OsI_21141 PE=4 SV=1;tr|Q688S7|Q688S7_ORYSJ Os05g0581800 protein OS	5	2	2	2	3.5	84.393		0	21044000	26409000	0	0	0
Q688F6;Q5KQG1;A0A0P0WRW9;Q40725;C7J2W2;B9FJ18;A2Y877	tr|Q688F6|Q688F6_ORYSJ Putative AT hook-containing DNA-binding proteins OS=Oryza sativa subsp. japonica GN=OSJNBa0035I01.4 PE=4 SV=1;tr|Q5KQG1|Q5KQG1_ORYSJ Putative AT1 protein OS=Oryza sativa subsp. japonica GN=OSJNBb0086G17.14 PE=4 SV=1;tr|A0A0P0WRW9|A0A	7	1	1	1	3.3	50.969		0	22138000	0	0	0	0
A0A0P0WS66;Q9LI02;A2Y8G4;Q2R941;A2ZCG1;A0A0P0Y0H5	tr|A0A0P0WS66|A0A0P0WS66_ORYSJ Os06g0111400 protein (Fragment) OS=Oryza sativa subsp. japonica GN=Os06g0111400 PE=4 SV=1;tr|Q9LI02|Q9LI02_ORYSJ Os06g0111400 protein OS=Oryza sativa subsp. japonica GN=Os06g0111400 PE=2 SV=1;tr|A2Y8G4|A2Y8G4_ORYSI Uncharacte	6	3	3	3	5.6	77.627		0	0	58757000	0	0	0
Q9LWJ2;A0A0P0WT28;Q9LWJ5;B9FRT6;B8B3G3	tr|Q9LWJ2|Q9LWJ2_ORYSJ Putative cystathionine beta-lyase OS=Oryza sativa subsp. japonica GN=P0015E04.31 PE=3 SV=1;tr|A0A0P0WT28|A0A0P0WT28_ORYSJ Os06g0176900 protein OS=Oryza sativa subsp. japonica GN=Os06g0176900 PE=3 SV=1;tr|Q9LWJ5|Q9LWJ5_ORYSJ Os06g0175	5	5	5	5	18.3	41.106		64819000	94160000	67737000	81259000	75137000	0
B9FRS2;B8B3F3;Q5SNC5;A0A0P0WT49;Q0DE67	tr|B9FRS2|B9FRS2_ORYSJ Uncharacterized protein OS=Oryza sativa subsp. japonica GN=OsJ_20295 PE=4 SV=1;tr|B8B3F3|B8B3F3_ORYSI Uncharacterized protein OS=Oryza sativa subsp. indica GN=OsI_21858 PE=4 SV=1;tr|Q5SNC5|Q5SNC5_ORYSJ Putative seed imbibition protei	5	3	3	3	5.8	82.29		19709000	16004000	0	34583000	29934000	35750000
A0A0P0WTS1;B9F430;Q658E3;B9FRT9;B8B3G6;Q69SJ7;B8AEE3	tr|A0A0P0WTS1|A0A0P0WTS1_ORYSJ Os06g0176150 protein OS=Oryza sativa subsp. japonica GN=Os06g0177250 PE=3 SV=1;tr|B9F430|B9F430_ORYSJ Uncharacterized protein OS=Oryza sativa subsp. japonica GN=OsJ_08758 PE=3 SV=1;tr|Q658E3|Q658E3_ORYSJ Ribosomal protein S15	7	1	1	1	4.5	25.154		0	0	0	0	0	0
Q69Y17;A0A0P0WTX9;B9FS66;C7J394;B8B3Z0	tr|Q69Y17|Q69Y17_ORYSJ Putative PrMC3 OS=Oryza sativa subsp. japonica GN=P0537F07.16 PE=4 SV=1;tr|A0A0P0WTX9|A0A0P0WTX9_ORYSJ Os06g0214850 protein (Fragment) OS=Oryza sativa subsp. japonica GN=Os06g0214850 PE=4 SV=1;tr|B9FS66|B9FS66_ORYSJ Uncharacterized p	5	9	9	9	39.5	34.276		1164400000	1101900000	1116400000	1044200000	1083600000	1187200000
A0A0P0WU39;Q69TH8;A2YAP1;C7J3D0;A0A0P0WTZ2;A0A0P0V2I5;A0A0P0WAK3	tr|A0A0P0WU39|A0A0P0WU39_ORYSJ Os06g0215900 protein OS=Oryza sativa subsp. japonica GN=Os06g0215900 PE=4 SV=1;sp|Q69TH8|OPR4_ORYSJ Putative 12-oxophytodienoate reductase 4 OS=Oryza sativa subsp. japonica GN=OPR4 PE=2 SV=1;tr|A2YAP1|A2YAP1_ORYSI Uncharacter	7	11	11	9	38.5	41.774		324360000	350690000	356370000	267330000	366100000	311140000
Q0DXN5;A0A0P0WUS6;B9F2Y6;Q6Z806;A2X9I0;Q67VA4;B8B4I3	tr|Q0DXN5|Q0DXN5_ORYSJ Os02g0742500 protein (Fragment) OS=Oryza sativa subsp. japonica GN=Os02g0742500 PE=4 SV=1;tr|A0A0P0WUS6|A0A0P0WUS6_ORYSJ Os06g0234100 protein (Fragment) OS=Oryza sativa subsp. japonica GN=Os06g0234100 PE=4 SV=1;tr|B9F2Y6|B9F2Y6_ORYSJ	7	1	1	1	11.5	15.183		22814000	0	23016000	0	0	25243000
B7E778;Q654H0;B8B4G9;A0A0P0WV01	tr|B7E778|B7E778_ORYSJ cDNA clone:001-045-E04, full insert sequence OS=Oryza sativa subsp. japonica PE=2 SV=1;tr|Q654H0|Q654H0_ORYSJ Os06g0244000 protein OS=Oryza sativa subsp. japonica GN=Os06g0244000 PE=2 SV=1;tr|B8B4G9|B8B4G9_ORYSI Uncharacterized prote	4	3	3	3	12.7	37.276		45010000	29577000	0	0	43271000	34978000
A0A0P0WVJ8;C7J3L7;Q5VPU9;A2YBQ0	tr|A0A0P0WVJ8|A0A0P0WVJ8_ORYSJ Os06g0278000 protein OS=Oryza sativa subsp. japonica GN=Os06g0278000 PE=4 SV=1;tr|C7J3L7|C7J3L7_ORYSJ Os06g0277900 protein OS=Oryza sativa subsp. japonica GN=Os06g0277900 PE=4 SV=1;tr|Q5VPU9|Q5VPU9_ORYSJ Carboxyl-terminal pep	4	1	1	1	6	36.635		0	0	0	0	0	0
A0A0P0WVX8;Q69T76;B8B1A7	tr|A0A0P0WVX8|A0A0P0WVX8_ORYSJ Os06g0326500 protein (Fragment) OS=Oryza sativa subsp. japonica GN=Os06g0326500 PE=4 SV=1;tr|Q69T76|Q69T76_ORYSJ Mitochondrial glycoprotein-like OS=Oryza sativa subsp. japonica GN=Os06g0326500 PE=2 SV=1;tr|B8B1A7|B8B1A7_ORYSI	3	1	1	1	10.4	20.665		29906000	0	0	36803000	0	44095000
Q5Z780;A0A0P0WW84;A3BB83;Q5ZA86;C7J3H4;A0A0P0WG49;A2YCC3;B8AW02;Q7XPJ5;Q7XPJ8;Q01MN0;A2XYP4;Q01MM7;Q7XPJ4;Q01MM6;A2XYP9;A0A0N7KJW0	tr|Q5Z780|Q5Z780_ORYSJ Os06g0323100 protein OS=Oryza sativa subsp. japonica GN=Os06g0323100 PE=2 SV=1;tr|A0A0P0WW84|A0A0P0WW84_ORYSJ Os06g0323100 protein (Fragment) OS=Oryza sativa subsp. japonica GN=Os06g0323100 PE=4 SV=1;tr|A3BB83|A3BB83_ORYSJ Uncharacte	17	5	5	5	16	38.463		48519000	0	0	43474000	37870000	50164000
A0A0P0WXN6;Q5Z964;B8B3J6	tr|A0A0P0WXN6|A0A0P0WXN6_ORYSJ Os06g0549300 protein (Fragment) OS=Oryza sativa subsp. japonica GN=Os06g0549300 PE=3 SV=1;tr|Q5Z964|Q5Z964_ORYSJ Os06g0549300 protein OS=Oryza sativa subsp. japonica GN=Os06g0549300 PE=3 SV=1;tr|B8B3J6|B8B3J6_ORYSI Uncharacte	3	8	8	7	21.2	56.278		163970000	71929000	113690000	134220000	144270000	160310000
Q9LWN1;Q0DK10;B8AZ52;A2YDY2;A2WLV8;A0A0P0WXQ4;A6MZJ2;Q5Z951;A2Y1G9;B9F4H0;B8AEL1;Q6EUT0;B8APW3;A0A0P0Y2I2;Q2R3R6	tr|Q9LWN1|Q9LWN1_ORYSJ Os01g0205500 protein OS=Oryza sativa subsp. japonica GN=Os01g0205500 PE=2 SV=1;sp|Q0DK10|RL11_ORYSJ 60S ribosomal protein L11 OS=Oryza sativa subsp. japonica GN=RPL11 PE=2 SV=1;tr|B8AZ52|B8AZ52_ORYSI Uncharacterized protein OS=Oryza	15	6	6	1	39	20.82		3062300000	2548300000	2535600000	2775500000	2653800000	3341500000
B9FTV3;A2YE98;A0A0P0WY55;A0A0P0WYA9;Q5Z7L0;A2YEA5	tr|B9FTV3|B9FTV3_ORYSJ Uncharacterized protein OS=Oryza sativa subsp. japonica GN=OsJ_21763 PE=4 SV=1;tr|A2YE98|A2YE98_ORYSI Uncharacterized protein OS=Oryza sativa subsp. indica GN=OsI_23443 PE=4 SV=1;tr|A0A0P0WY55|A0A0P0WY55_ORYSJ Os06g0573600 protein (F	6	1	1	1	12.9	9.2362		0	0	0	10027000	0	0
Q69Q41;A0A0P0WYR2;Q69Q42;B8B4E5;B9FU25	tr|Q69Q41|Q69Q41_ORYSJ BRI1-KD interacting protein 118-like OS=Oryza sativa subsp. japonica GN=P0029C06.13-2 PE=4 SV=1;tr|A0A0P0WYR2|A0A0P0WYR2_ORYSJ Os06g0606800 protein (Fragment) OS=Oryza sativa subsp. japonica GN=Os06g0606800 PE=4 SV=1;tr|Q69Q42|Q69Q42	5	1	1	1	11	16.093		0	0	0	0	14713000	0
A0A0P0WZ99;Q67WM9;A2YFJ9	tr|A0A0P0WZ99|A0A0P0WZ99_ORYSJ Os06g0644800 protein OS=Oryza sativa subsp. japonica GN=Os06g0644800 PE=4 SV=1;sp|Q67WM9|OS9_ORYSJ Protein OS-9 homolog OS=Oryza sativa subsp. japonica GN=OS9 PE=2 SV=1;tr|A2YFJ9|A2YFJ9_ORYSI Uncharacterized protein OS=Oryza	3	2	2	2	12.6	19.465		26483000	28075000	25776000	20536000	22152000	22783000
B9FQ50;A0A0P0WZJ2;Q67WG7;Q0DAP1;Q0DAP3;A2YFG7;A2YFH1;Q67WG9;A2YFH0	tr|B9FQ50|B9FQ50_ORYSJ Uncharacterized protein OS=Oryza sativa subsp. japonica GN=OsJ_22113 PE=3 SV=1;tr|A0A0P0WZJ2|A0A0P0WZJ2_ORYSJ Os06g0641500 protein OS=Oryza sativa subsp. japonica GN=Os06g0641500 PE=3 SV=1;tr|Q67WG7|Q67WG7_ORYSJ Putative cytochrome P	9	2	2	2	4.7	54.441		60108000	59664000	28847000	50254000	50531000	39010000
A0A0P0X064;Q654Y6	tr|A0A0P0X064|A0A0P0X064_ORYSJ Os06g0691000 protein (Fragment) OS=Oryza sativa subsp. japonica GN=Os06g0691000 PE=4 SV=1;tr|Q654Y6|Q654Y6_ORYSJ DNA repair protein REV1 OS=Oryza sativa subsp. japonica GN=Os06g0691000 PE=3 SV=1	2	1	1	1	0.9	99.665		51214000	25502000	34639000	47925000	64264000	56303000
A0A0P0XV63;A0A0P0X0B3;Q0D9V6;B9FQN9	tr|A0A0P0XV63|A0A0P0XV63_ORYSJ Os10g0434900 protein (Fragment) OS=Oryza sativa subsp. japonica GN=Os10g0434900 PE=4 SV=1;tr|A0A0P0X0B3|A0A0P0X0B3_ORYSJ Os06g0695800 protein (Fragment) OS=Oryza sativa subsp. japonica GN=Os06g0695800 PE=4 SV=1;sp|Q0D9V6|STAR	4	1	1	1	10.4	14.235		0	0	0	0	42444000	0
A3BEQ8;Q653W3;A2YGA4;A0A0P0X0F2;C7J3N5	tr|A3BEQ8|A3BEQ8_ORYSJ Uncharacterized protein OS=Oryza sativa subsp. japonica GN=OsJ_22392 PE=4 SV=1;tr|Q653W3|Q653W3_ORYSJ Putative SR-related CTD associated factor 6 OS=Oryza sativa subsp. japonica GN=P0009H10.1 PE=4 SV=1;tr|A2YGA4|A2YGA4_ORYSI Uncharac	5	1	1	1	2.3	60.922		0	0	0	0	0	0
Q8L555;A2YHC1;A0A0P0X1L5	tr|Q8L555|Q8L555_ORYSJ Os07g0105000 protein OS=Oryza sativa subsp. japonica GN=P0617C02.109 PE=4 SV=1;tr|A2YHC1|A2YHC1_ORYSI Uncharacterized protein OS=Oryza sativa subsp. indica GN=OsI_24587 PE=4 SV=1;tr|A0A0P0X1L5|A0A0P0X1L5_ORYSJ Os07g0105000 protein OS	3	2	2	2	23.1	19.322		383200000	326100000	325630000	343550000	338510000	400210000
A0A0P0X2E8;Q8H930;B8B749	tr|A0A0P0X2E8|A0A0P0X2E8_ORYSJ Os07g0139400 protein (Fragment) OS=Oryza sativa subsp. japonica GN=Os07g0139400 PE=4 SV=1;sp|Q8H930|ARAE1_ORYSJ Probable UDP-arabinose 4-epimerase 1 OS=Oryza sativa subsp. japonica GN=UEL-1 PE=2 SV=2;tr|B8B749|B8B749_ORYSI Un	3	4	4	2	14.7	34.598		0	0	0	26670000	18539000	41714000
Q8H3K4;A2YIF6;A0A0P0X2H6;A3BGU6	tr|Q8H3K4|Q8H3K4_ORYSJ Os07g0162900 protein OS=Oryza sativa subsp. japonica GN=P0428D12.109 PE=2 SV=1;tr|A2YIF6|A2YIF6_ORYSI Uncharacterized protein OS=Oryza sativa subsp. indica GN=OsI_24998 PE=4 SV=1;tr|A0A0P0X2H6|A0A0P0X2H6_ORYSJ Os07g0162900 protein (F	4	4	4	4	18.8	35.246		28761000	43480000	32003000	0	35052000	33721000
A0A0P0X2K2;Q6ZE11;B8B742	tr|A0A0P0X2K2|A0A0P0X2K2_ORYSJ Os07g0137900 protein (Fragment) OS=Oryza sativa subsp. japonica GN=Os07g0137900 PE=4 SV=1;tr|Q6ZE11|Q6ZE11_ORYSJ Uncharacterized protein OS=Oryza sativa subsp. japonica GN=OsJ_23024 PE=4 SV=1;tr|B8B742|B8B742_ORYSI Uncharacte	3	1	1	1	2.6	78.665		0	0	0	0	0	0
A0A0P0X2S1;A2YIN6;Q8H568;Q0D895	tr|A0A0P0X2S1|A0A0P0X2S1_ORYSJ Os07g0175500 protein (Fragment) OS=Oryza sativa subsp. japonica GN=Os07g0175500 PE=4 SV=1;tr|A2YIN6|A2YIN6_ORYSI Uncharacterized protein OS=Oryza sativa subsp. indica GN=OsI_25086 PE=4 SV=1;tr|Q8H568|Q8H568_ORYSJ Uncharacteri	4	2	2	2	16.7	11.957		24528000	0	0	11856000	0	0
Q6ZEZ1;A0A0P0X334;Q6ZEZ2;B8B7P6	tr|Q6ZEZ1|Q6ZEZ1_ORYSJ Putative ribose-5-phosphate isomerase OS=Oryza sativa subsp. japonica GN=P0534H07.29-2 PE=3 SV=1;tr|A0A0P0X334|A0A0P0X334_ORYSJ Os07g0176900 protein (Fragment) OS=Oryza sativa subsp. japonica GN=Os07g0176900 PE=3 SV=1;tr|Q6ZEZ2|Q6ZEZ	4	7	7	7	39.5	26.973		661420000	531010000	562380000	619480000	665180000	745590000
A0A0P0X3G2;Q8LI89;Q0D8D4;A2YII8	tr|A0A0P0X3G2|A0A0P0X3G2_ORYSJ Os07g0167100 protein (Fragment) OS=Oryza sativa subsp. japonica GN=Os07g0167100 PE=4 SV=1;tr|Q8LI89|Q8LI89_ORYSJ Glutamine-dependent NAD(+) synthetase OS=Oryza sativa subsp. japonica GN=OJ1641_C04.125 PE=3 SV=1;sp|Q0D8D4|NADE	4	2	2	2	6	63.248		0	0	0	0	0	0
Q7XHQ6;A0A0P0X3W0;A3BI27;A2YJQ1	tr|Q7XHQ6|Q7XHQ6_ORYSJ Putative RNA and export factor binding protein OS=Oryza sativa subsp. japonica GN=P0565A07.101 PE=4 SV=1;tr|A0A0P0X3W0|A0A0P0X3W0_ORYSJ Os07g0237100 protein (Fragment) OS=Oryza sativa subsp. japonica GN=Os07g0237100 PE=4 SV=1	4	3	3	1	9.9	34.245		0	0	0	75579000	0	39707000
Q69S57;A2YJ28;A0A0P0X432;A3BHG1;Q0D805	tr|Q69S57|Q69S57_ORYSJ Glucose/sorbosone dehydrogenases-like protein OS=Oryza sativa subsp. japonica GN=OJ1118_E12.3 PE=4 SV=1;tr|A2YJ28|A2YJ28_ORYSI Uncharacterized protein OS=Oryza sativa subsp. indica GN=OsI_25233 PE=4 SV=1;tr|A0A0P0X432|A0A0P0X432_ORYS	5	10	9	9	16.6	68.808		811000000	988610000	1011600000	780020000	654260000	692730000
Q8H5R0;A2YJU7;A0A0P0X4B6;Q7F245	tr|Q8H5R0|Q8H5R0_ORYSJ Os07g0243800 protein OS=Oryza sativa subsp. japonica GN=OJ1341_A08.129 PE=3 SV=1;tr|A2YJU7|A2YJU7_ORYSI Uncharacterized protein OS=Oryza sativa subsp. indica GN=OsI_25496 PE=3 SV=1;tr|A0A0P0X4B6|A0A0P0X4B6_ORYSJ Os07g0244100 protein	4	1	1	1	6.8	18.785		0	0	0	0	14104000	0
Q9FVN8;A0A0P0X4D0;Q7XB60;B8B894;Q0D7W4;Q9FVN6;A0A0P0X3Z3	tr|Q9FVN8|Q9FVN8_ORYSA Zeta-carotene desaturase (Fragment) OS=Oryza sativa GN=zds PE=2 SV=1;tr|A0A0P0X4D0|A0A0P0X4D0_ORYSJ Zeta-carotene desaturase (Fragment) OS=Oryza sativa subsp. japonica GN=Os07g0204900 PE=3 SV=1;tr|Q7XB60|Q7XB60_ORYSJ Zeta-carotene de	7	2	2	2	6.4	47.445		0	0	0	0	0	29173000
B9FWQ7;B8B590;A0A0P0X4T3;Q6YVD9;Q0D751	tr|B9FWQ7|B9FWQ7_ORYSJ Uncharacterized protein OS=Oryza sativa subsp. japonica GN=OsJ_23904 PE=4 SV=1;tr|B8B590|B8B590_ORYSI Uncharacterized protein OS=Oryza sativa subsp. indica GN=OsI_25697 PE=4 SV=1;tr|A0A0P0X4T3|A0A0P0X4T3_ORYSJ Os07g0295800 protein OS	5	5	5	5	7.4	95.137		133000000	122950000	104200000	63833000	103110000	125940000
A0A0P0X550;Q8H3C9;B8B4S3;A3BI94;A2YJX3;Q8H3C7;A3BI96	tr|A0A0P0X550|A0A0P0X550_ORYSJ Os07g0249700 protein (Fragment) OS=Oryza sativa subsp. japonica GN=Os07g0249700 PE=4 SV=1;sp|Q8H3C9|ILL7_ORYSJ IAA-amino acid hydrolase ILR1-like 7 OS=Oryza sativa subsp. japonica GN=ILL7 PE=2 SV=1;tr|B8B4S3|B8B4S3_ORYSI Unch	7	8	8	8	24.7	47.865		147320000	120130000	146960000	163670000	156350000	175500000
A0A0P0X592;Q0D6V8;A2YKQ6;Q6Z3V7	tr|A0A0P0X592|A0A0P0X592_ORYSJ Os07g0435300 protein (Fragment) OS=Oryza sativa subsp. japonica GN=Os07g0435300 PE=4 SV=1;tr|Q0D6V8|Q0D6V8_ORYSJ Os07g0435300 protein (Fragment) OS=Oryza sativa subsp. japonica GN=Os07g0435300 PE=4 SV=2;tr|A2YKQ6|A2YKQ6_ORYSI	4	1	1	1	25.3	8.7689		0	0	0	0	0	0
B9FWW3;B8B5H0;A0A0P0X5N3;Q69LM5	tr|B9FWW3|B9FWW3_ORYSJ Uncharacterized protein OS=Oryza sativa subsp. japonica GN=OsJ_23995 PE=3 SV=1;tr|B8B5H0|B8B5H0_ORYSI Uncharacterized protein OS=Oryza sativa subsp. indica GN=OsI_25772 PE=3 SV=1;tr|A0A0P0X5N3|A0A0P0X5N3_ORYSJ Os07g0420700 protein (F	4	8	8	7	12	107.8		126270000	153700000	169750000	124610000	137540000	132310000
A0A0P0X6Q1;Q0D6B1;Q69VT5;B8B6D2	tr|A0A0P0X6Q1|A0A0P0X6Q1_ORYSJ Os07g0495900 protein (Fragment) OS=Oryza sativa subsp. japonica GN=Os07g0495900 PE=4 SV=1;tr|Q0D6B1|Q0D6B1_ORYSJ Os07g0495900 protein (Fragment) OS=Oryza sativa subsp. japonica GN=Os07g0495900 PE=4 SV=1;tr|Q69VT5|Q69VT5_ORYSJ	4	3	3	3	3.9	103.92		22910000	0	0	21140000	18222000	0
A0A0P0X6S4;B9FXK8;A3BKG6;Q0D5Z2;Q8H5N0;A6N0K7;B9FXK7;Q0D5Z3;C7J514;A3BJC7;B9FXL0	tr|A0A0P0X6S4|A0A0P0X6S4_ORYSJ Os07g0523300 protein (Fragment) OS=Oryza sativa subsp. japonica GN=Os07g0523500 PE=4 SV=1;tr|B9FXK8|B9FXK8_ORYSJ Uncharacterized protein OS=Oryza sativa subsp. japonica GN=OsJ_24498 PE=3 SV=1;tr|A3BKG6|A3BKG6_ORYSJ Uncharacte	11	3	3	3	45.9	4.2309		207400000	2978600000	1177800000	365500000	89299000	219250000
Q69IR6;A0A0P0X779;A2YM54	tr|Q69IR6|Q69IR6_ORYSJ Putative aspartic proteinase nepenthesin II OS=Oryza sativa subsp. japonica GN=OsJ_24555 PE=3 SV=1;tr|A0A0P0X779|A0A0P0X779_ORYSJ Os07g0533300 protein OS=Oryza sativa subsp. japonica GN=Os07g0533300 PE=3 SV=1;tr|A2YM54|A2YM54_ORYSI U	3	4	4	4	12.3	47.459		77193000	106390000	79493000	147970000	121390000	119750000
A0A0P0X806;A0A0P0X7J8;Q69QY4;A2YMN9	tr|A0A0P0X806|A0A0P0X806_ORYSJ Os07g0563800 protein (Fragment) OS=Oryza sativa subsp. japonica GN=Os07g0563800 PE=4 SV=1;tr|A0A0P0X7J8|A0A0P0X7J8_ORYSJ Os07g0563800 protein (Fragment) OS=Oryza sativa subsp. japonica GN=Os07g0563800 PE=4 SV=1;tr|Q69QY4|Q69Q	4	2	2	2	4.9	39.033		100260000	0	0	110710000	89093000	109930000
A0A0P0X7V0;B8B7Q6;Q6ZL16	tr|A0A0P0X7V0|A0A0P0X7V0_ORYSJ Os07g0573800 protein (Fragment) OS=Oryza sativa subsp. japonica GN=Os07g0573800 PE=4 SV=1;tr|B8B7Q6|B8B7Q6_ORYSI Uncharacterized protein OS=Oryza sativa subsp. indica GN=OsI_26573 PE=4 SV=1;tr|Q6ZL16|Q6ZL16_ORYSJ Os07g0573800	3	1	1	1	4.4	27.491		33168000	31278000	21945000	30112000	29812000	34483000
A0A0P0X7X9;Q6ZL20;A3BLE0;A2YMW0;Q0D593	tr|A0A0P0X7X9|A0A0P0X7X9_ORYSJ Os07g0573300 protein (Fragment) OS=Oryza sativa subsp. japonica GN=Os07g0573300 PE=4 SV=1;tr|Q6ZL20|Q6ZL20_ORYSJ Os07g0573300 protein OS=Oryza sativa subsp. japonica GN=OJ1699_E05.17 PE=4 SV=1;tr|A3BLE0|A3BLE0_ORYSJ Uncharact	5	3	3	3	10.5	46.248		79545000	79462000	43097000	73063000	68901000	79465000
A0A0P0X879;Q7XIH3;B8B7I6	tr|A0A0P0X879|A0A0P0X879_ORYSJ Os07g0570100 protein (Fragment) OS=Oryza sativa subsp. japonica GN=Os07g0570100 PE=3 SV=1;tr|Q7XIH3|Q7XIH3_ORYSJ Putative insulin degrading enzyme OS=Oryza sativa subsp. japonica GN=OJ1019_E02.24 PE=3 SV=1;tr|B8B7I6|B8B7I6_OR	3	15	12	12	16.7	113.94		363940000	361790000	319340000	334820000	306850000	286270000
A0A0P0X8N3;A3BLU3;Q7XIB3	tr|A0A0P0X8N3|A0A0P0X8N3_ORYSJ Os07g0597100 protein (Fragment) OS=Oryza sativa subsp. japonica GN=Os07g0597100 PE=4 SV=1;tr|A3BLU3|A3BLU3_ORYSJ Uncharacterized protein OS=Oryza sativa subsp. japonica GN=OsJ_24988 PE=4 SV=1	3	5	5	1	34.4	23.679		317590000	362890000	308610000	265300000	277260000	356840000
Q94LL8;A0A0P0X8Q0;Q6YTX5;B8B8C8	tr|Q94LL8|Q94LL8_ORYSA Uncharacterized protein OSJNBb0024A20.12 OS=Oryza sativa GN=OSJNBb0024A20.12 PE=4 SV=1;tr|A0A0P0X8Q0|A0A0P0X8Q0_ORYSJ Os07g0609000 protein OS=Oryza sativa subsp. japonica GN=Os07g0609000 PE=4 SV=1;tr|Q6YTX5|Q6YTX5_ORYSJ Os07g0609000	4	6	6	4	29.1	23.289		1163900000	1090600000	1134900000	1478600000	1464000000	1211000000
Q7X856;A0A0P0X8Y1;Q0D4M1;B8B8L3	tr|Q7X856|Q7X856_ORYSJ Uncharacterized protein P0552F09.131 OS=Oryza sativa subsp. japonica GN=P0552F09.131 PE=4 SV=1;tr|A0A0P0X8Y1|A0A0P0X8Y1_ORYSJ Os07g0618600 protein (Fragment) OS=Oryza sativa subsp. japonica GN=Os07g0618600 PE=4 SV=1;tr|Q0D4M1|Q0D4M1_	4	1	1	1	5.2	26.32		58361000	41518000	39622000	25962000	62895000	61237000
A0A0P0X8Y8;A0A0P0X923;B8B8M4;Q7XI37	tr|A0A0P0X8Y8|A0A0P0X8Y8_ORYSJ Os07g0621300 protein (Fragment) OS=Oryza sativa subsp. japonica GN=Os07g0621300 PE=4 SV=1;tr|A0A0P0X923|A0A0P0X923_ORYSJ Os07g0621300 protein (Fragment) OS=Oryza sativa subsp. japonica GN=Os07g0621300 PE=4 SV=1;tr|B8B8M4|B8B8	4	6	6	6	30.7	28.135		378730000	371010000	377390000	268430000	304870000	406020000
Q7XI50;A0A0P0X9F6;A0A0P0X9B4;B8B4Y1;B9FUE8	tr|Q7XI50|Q7XI50_ORYSJ Beta-1,3-glucanase-like protein OS=Oryza sativa subsp. japonica GN=P0519E12.126 PE=2 SV=1;tr|A0A0P0X9F6|A0A0P0X9F6_ORYSJ Os07g0633100 protein (Fragment) OS=Oryza sativa subsp. japonica GN=Os07g0633100 PE=4 SV=1;tr|A0A0P0X9B4|A0A0P0X9	5	1	1	1	8.3	21.765		41369000	52577000	37052000	38859000	47766000	34303000
B8B559;A0A0P0X9J7;Q8H2T0	tr|B8B559|B8B559_ORYSI Uncharacterized protein OS=Oryza sativa subsp. indica GN=OsI_27094 PE=4 SV=1;tr|A0A0P0X9J7|A0A0P0X9J7_ORYSJ Os07g0646100 protein OS=Oryza sativa subsp. japonica GN=Os07g0646100 PE=3 SV=1;sp|Q8H2T0|P2C65_ORYSJ Probable protein phospha	3	1	1	1	4.9	31.232		0	0	0	0	0	0
Q8GVG0;A2YP48;A0A0P0X9S3	tr|Q8GVG0|Q8GVG0_ORYSJ Peroxidase OS=Oryza sativa subsp. japonica GN=OJ1340_C08.125 PE=2 SV=1;tr|A2YP48|A2YP48_ORYSI Peroxidase OS=Oryza sativa subsp. indica GN=OsI_27038 PE=3 SV=1;tr|A0A0P0X9S3|A0A0P0X9S3_ORYSJ Peroxidase (Fragment) OS=Oryza sativa subsp.	3	4	3	3	18.6	34.383		49308000	83417000	59194000	56389000	64704000	93182000
B8B5L1;Q8LID6;Q0D3V9;A0A0P0X9T1;B9FUQ2;Q7XIP2;B8B815;A0A0P0X8K6;A3BLR7;Q7XAN4;B8B5L3;B9FUQ4;A0A0P0X9S9;Q8LID2;A3BN52;A2YPN1;A0A0P0X9T5;Q69W96;Q0D3V0;B8B5L6	tr|B8B5L1|B8B5L1_ORYSI Uncharacterized protein OS=Oryza sativa subsp. indica GN=OsI_27226 PE=4 SV=1;tr|Q8LID6|Q8LID6_ORYSJ Putative sex determination protein tasselseed 2 OS=Oryza sativa subsp. japonica GN=OJ1343_D04.111 PE=4 SV=1;tr|Q0D3V9|Q0D3V9_ORYSJ Os	20	6	6	4	28	30.676		214100000	276740000	254100000	211650000	237780000	206190000
B7EZ20;A0A0P0XA87;Q0D3Q1;B9FUU5;Q7XI72;B8B5U9	tr|B7EZ20|B7EZ20_ORYSJ cDNA clone:001-208-C08, full insert sequence (Fragment) OS=Oryza sativa subsp. japonica PE=2 SV=1;tr|A0A0P0XA87|A0A0P0XA87_ORYSJ Os07g0673500 protein OS=Oryza sativa subsp. japonica GN=Os07g0673500 PE=4 SV=1;tr|Q0D3Q1|Q0D3Q1_ORYSJ Os	6	6	6	3	33.2	27.988		288320000	244690000	315410000	233230000	221770000	216350000
Q84NQ2;B8B6A7;A0A0P0XAH7;B9FV11	tr|Q84NQ2|Q84NQ2_ORYSJ Os07g0692900 protein OS=Oryza sativa subsp. japonica GN=P0034A04.123 PE=3 SV=1;tr|B8B6A7|B8B6A7_ORYSI Uncharacterized protein OS=Oryza sativa subsp. indica GN=OsI_27435 PE=3 SV=1;tr|A0A0P0XAH7|A0A0P0XAH7_ORYSJ Os07g0692900 protein (F	4	5	2	1	6	116.32		47067000	0	0	0	0	43578000
Q6Z4P2;A0A0P0XAI6;B8B640;Q8H7L6;B8ANH6;A3AHJ8	sp|Q6Z4P2|APY2_ORYSJ Probable apyrase 2 OS=Oryza sativa subsp. japonica GN=APY2 PE=2 SV=1;tr|A0A0P0XAI6|A0A0P0XAI6_ORYSJ Os07g0682800 protein (Fragment) OS=Oryza sativa subsp. japonica GN=Os07g0682800 PE=3 SV=1;tr|B8B640|B8B640_ORYSI Uncharacterized protei	6	4	4	4	11.3	50.437		69490000	84428000	83949000	77207000	61819000	81558000
A0A0P0XAV8;A2YQB8;Q6Z1Y7	tr|A0A0P0XAV8|A0A0P0XAV8_ORYSJ CASP-like protein (Fragment) OS=Oryza sativa subsp. japonica GN=Os08g0101900 PE=3 SV=1;sp|A2YQB8|CASP2_ORYSI Casparian strip membrane protein 2 OS=Oryza sativa subsp. indica GN=OsI_27482 PE=3 SV=1;sp|Q6Z1Y7|CASP2_ORYSJ Caspar	3	1	1	1	6.8	19.683		0	46976000	49349000	0	0	0
A6MZM9;Q69UI2;B8BAG2;A0A0P0XAY7	tr|A6MZM9|A6MZM9_ORYSI 40S ribosomal protein S13 (Fragment) OS=Oryza sativa subsp. indica PE=2 SV=1;sp|Q69UI2|RS131_ORYSJ 40S ribosomal protein S13-1 OS=Oryza sativa subsp. japonica GN=Os08g0117200 PE=3 SV=2;tr|B8BAG2|B8BAG2_ORYSI Uncharacterized protein O	4	5	2	2	40.1	16.074		238070000	135000000	57227000	311040000	237360000	287040000
A0A0P0XB22;A3BNZ2;A2YQJ6;A0A0P0XB00	tr|A0A0P0XB22|A0A0P0XB22_ORYSJ Os08g0110800 protein OS=Oryza sativa subsp. japonica GN=Os08g0110800 PE=4 SV=1;tr|A3BNZ2|A3BNZ2_ORYSJ Uncharacterized protein OS=Oryza sativa subsp. japonica GN=OsJ_25788 PE=4 SV=1;tr|A2YQJ6|A2YQJ6_ORYSI Uncharacterized prote	4	8	8	8	34	32.852		202400000	306800000	276630000	246810000	282570000	197630000
A2YQP6;Q7XVK9;A3ASZ7;B9FYQ6;B8BA56;Q6ZCC9;A0A0P0XB42;Q0J8H3;A2YQP7;A2YQK2;Q6ZC51;B8BA57	tr|A2YQP6|A2YQP6_ORYSI Uncharacterized protein OS=Oryza sativa subsp. indica GN=OsI_27616 PE=4 SV=1;tr|Q7XVK9|Q7XVK9_ORYSJ OSJNBa0069D17.11 protein OS=Oryza sativa subsp. japonica GN=OSJNBa0069D17.11 PE=4 SV=2;tr|A3ASZ7|A3ASZ7_ORYSJ Uncharacterized protein	12	1	1	1	11	11.958		15723000	13729000	15554000	15101000	13579000	20634000
A0A0P0XB48;Q6YPF2;A2YQR1;A0A0P0XBB0	tr|A0A0P0XB48|A0A0P0XB48_ORYSJ Os08g0120500 protein (Fragment) OS=Oryza sativa subsp. japonica GN=Os08g0120500 PE=4 SV=1;tr|Q6YPF2|Q6YPF2_ORYSJ Os08g0120500 protein OS=Oryza sativa subsp. japonica GN=Os08g0120500 PE=4 SV=1;tr|A2YQR1|A2YQR1_ORYSI Uncharacte	4	14	14	14	31.9	71.716		290040000	370700000	343620000	317500000	309920000	302220000
A0A0P0XBI6;Q6YYB9;A2YR01;D0AB53;D0AB52;A0A0N7KP88;O04225	tr|A0A0P0XBI6|A0A0P0XBI6_ORYSJ Tryptophan synthase (Fragment) OS=Oryza sativa subsp. japonica GN=Os08g0135900 PE=3 SV=1;tr|Q6YYB9|Q6YYB9_ORYSJ Tryptophan synthase OS=Oryza sativa subsp. japonica GN=Os08g0135900 PE=2 SV=1;tr|A2YR01|A2YR01_ORYSI Tryptophan s	7	2	2	2	9.8	34.296		50227000	45931000	51088000	70438000	54837000	71372000
Q6ZC70;A2YQI0;A0A0P0XBM6;B8BA46	tr|Q6ZC70|Q6ZC70_ORYSJ Os08g0109200 protein OS=Oryza sativa subsp. japonica GN=Os08g0109200 PE=2 SV=1;tr|A2YQI0|A2YQI0_ORYSI Uncharacterized protein OS=Oryza sativa subsp. indica GN=OsI_27546 PE=4 SV=1;tr|A0A0P0XBM6|A0A0P0XBM6_ORYSJ Os08g0109200 protein (F	4	11	11	11	31.3	44.9		601440000	762390000	722700000	692170000	716090000	776860000
A0A0P0XC27;B7EHA8;Q0J7Y1;Q6ZJR2;A2YRC4;A3BPR8;A0A0P0XBR9	tr|A0A0P0XC27|A0A0P0XC27_ORYSJ Os08g0155400 protein (Fragment) OS=Oryza sativa subsp. japonica GN=Os08g0155400 PE=4 SV=1;tr|B7EHA8|B7EHA8_ORYSJ cDNA clone:J023045B01, full insert sequence OS=Oryza sativa subsp. japonica PE=2 SV=1;tr|Q0J7Y1|Q0J7Y1_ORYSJ Os0	7	3	3	3	14	33.52		38816000	29629000	24972000	24381000	29192000	23272000
Q6ZBS1;B8BBH1;A0A0P0XCL4	tr|Q6ZBS1|Q6ZBS1_ORYSJ Os08g0177700 protein OS=Oryza sativa subsp. japonica GN=Os08g0177700 PE=4 SV=1;tr|B8BBH1|B8BBH1_ORYSI Uncharacterized protein OS=Oryza sativa subsp. indica GN=OsI_28028 PE=4 SV=1;tr|A0A0P0XCL4|A0A0P0XCL4_ORYSJ Os08g0177700 protein (F	3	2	2	2	26.5	10.594		0	0	0	25067000	17140000	0
B9FZF5;Q6YZ94;A0A0P0XCP2;Q0J7I6	tr|B9FZF5|B9FZF5_ORYSJ Uncharacterized protein OS=Oryza sativa subsp. japonica GN=OsJ_26296 PE=4 SV=1;tr|Q6YZ94|Q6YZ94_ORYSJ Putative RNA Binding Protein 45 OS=Oryza sativa subsp. japonica GN=B1099H05.42 PE=4 SV=1;tr|A0A0P0XCP2|A0A0P0XCP2_ORYSJ Os08g019020	4	5	4	4	21.3	36.009		96295000	67264000	75657000	97560000	87655000	118490000
A0A0P0XCV7;Q6ZCF8;Q4W6L4	tr|A0A0P0XCV7|A0A0P0XCV7_ORYSJ Os08g0205200 protein (Fragment) OS=Oryza sativa subsp. japonica GN=Os08g0205200 PE=4 SV=1;tr|Q6ZCF8|Q6ZCF8_ORYSJ Putative equilibrative nucleoside transporter ENT8 splice variant OS=Oryza sativa subsp. japonica GN=P0486F07.29	3	1	1	1	5.5	26.373		0	0	23462000	0	0	7264500
A0A0P0XD36;Q7F1V1;B8BBZ1;A0A0P0XDH3;B9FZN6	tr|A0A0P0XD36|A0A0P0XD36_ORYSJ Os08g0224200 protein OS=Oryza sativa subsp. japonica GN=Os08g0224200 PE=4 SV=1;tr|Q7F1V1|Q7F1V1_ORYSJ Os08g0224200 protein OS=Oryza sativa subsp. japonica GN=OJ1006_H01.121 PE=2 SV=1;tr|B8BBZ1|B8BBZ1_ORYSI Uncharacterized pro	5	3	3	2	10.9	34.513		0	0	0	12327000	0	0
A0A0P0XD59;A2YSI3;Q0J770;A3BQT1;B8AYK5;Q6I5L0;Q0J771	tr|A0A0P0XD59|A0A0P0XD59_ORYSJ Os08g0225000 protein OS=Oryza sativa subsp. japonica GN=Os08g0225000 PE=3 SV=1;tr|A2YSI3|A2YSI3_ORYSI Uncharacterized protein OS=Oryza sativa subsp. indica GN=OsI_28286 PE=3 SV=1;tr|Q0J770|Q0J770_ORYSJ Os08g0225000 protein OS	7	7	7	7	40.3	23.456		852490000	726970000	753280000	773630000	714900000	882450000
Q6Z1R9;A2YSM6;A0A0P0XDG3	tr|Q6Z1R9|Q6Z1R9_ORYSJ Os08g0230200 protein OS=Oryza sativa subsp. japonica GN=Os08g0230200 PE=2 SV=1;tr|A2YSM6|A2YSM6_ORYSI Uncharacterized protein OS=Oryza sativa subsp. indica GN=OsI_28323 PE=4 SV=1;tr|A0A0P0XDG3|A0A0P0XDG3_ORYSJ Os08g0230200 protein (F	3	4	4	4	10	51.695		37673000	36644000	0	36980000	44899000	62757000
A0A0P0XDW1;Q6Z9Y9	tr|A0A0P0XDW1|A0A0P0XDW1_ORYSJ Os08g0244500 protein OS=Oryza sativa subsp. japonica GN=Os08g0244500 PE=3 SV=1;tr|Q6Z9Y9|Q6Z9Y9_ORYSJ Os08g0244500 protein OS=Oryza sativa subsp. japonica GN=Os08g0244500 PE=3 SV=1	2	16	3	3	32.3	59.441		71321000	98753000	83627000	88590000	63622000	84003000
A3BTL4;Q6Z8Q6;A0A0P0XE29;A2YVP2;C7J5Z7	tr|A3BTL4|A3BTL4_ORYSJ Uncharacterized protein OS=Oryza sativa subsp. japonica GN=OsJ_27497 PE=4 SV=1;tr|Q6Z8Q6|Q6Z8Q6_ORYSJ Os08g0444100 protein OS=Oryza sativa subsp. japonica GN=Os08g0444100 PE=2 SV=1;tr|A0A0P0XE29|A0A0P0XE29_ORYSJ Os08g0278966 protein	5	1	1	1	14.3	9.156		0	0	0	0	0	0
A0A0P0XEB9;Q6Z0U4;Q0J705;B9FZT4	tr|A0A0P0XEB9|A0A0P0XEB9_ORYSJ Os08g0243500 protein (Fragment) OS=Oryza sativa subsp. japonica GN=Os08g0243500 PE=4 SV=1;tr|Q6Z0U4|Q6Z0U4_ORYSJ Putative cytochrome P450 reductase OS=Oryza sativa subsp. japonica GN=OSJNBb0070J06.25 PE=4 SV=1;tr|Q0J705|Q0J70	4	2	1	1	6.5	52.956		0	0	0	0	0	0
B9G0K4;Q6YVR2;A0A0P0XEX2;A3BSI8;A2YUL8;C7J652;Q6Z252	tr|B9G0K4|B9G0K4_ORYSJ Uncharacterized protein OS=Oryza sativa subsp. japonica GN=OsJ_27061 PE=4 SV=1;tr|Q6YVR2|Q6YVR2_ORYSJ Uncharacterized protein OJ1118_F01.13 OS=Oryza sativa subsp. japonica GN=OJ1118_F01.13 PE=4 SV=1;tr|A0A0P0XEX2|A0A0P0XEX2_ORYSJ Os0	7	1	1	1	14.1	9.2233		0	0	0	0	0	0
Q6ZD28;A0A0P0XFD2;A0A0P0XFY8;B9G0M2;B8BAA3;Q69NC4;B8BEJ0	tr|Q6ZD28|Q6ZD28_ORYSJ Os08g0374100 protein OS=Oryza sativa subsp. japonica GN=Os08g0374100 PE=3 SV=1;tr|A0A0P0XFD2|A0A0P0XFD2_ORYSJ Os08g0374100 protein (Fragment) OS=Oryza sativa subsp. japonica GN=Os08g0374100 PE=3 SV=1;tr|A0A0P0XFY8|A0A0P0XFY8_ORYSJ Os	7	3	3	3	12.6	20.696		17544000	22097000	20382000	0	24362000	34980000
A0A0P0XFM1;Q6Z286;B8BAJ5;Q0J5U3;B9G0T2	tr|A0A0P0XFM1|A0A0P0XFM1_ORYSJ Os08g0401800 protein (Fragment) OS=Oryza sativa subsp. japonica GN=Os08g0401800 PE=4 SV=1;tr|Q6Z286|Q6Z286_ORYSJ Phospholipase D OS=Oryza sativa subsp. japonica GN=OSJNBa0086F04.24 PE=3 SV=1;tr|B8BAJ5|B8BAJ5_ORYSI Uncharacter	5	2	2	2	4	88.81		9918100	0	0	0	0	0
Q6ZJS7;B8BAI9;A0A0P0XFQ5;A0A0P0XG06;Q6Z0F8;B9G0F6;B8B9V6	sp|Q6ZJS7|EFTS_ORYSJ Elongation factor Ts, mitochondrial OS=Oryza sativa subsp. japonica GN=EFTS PE=2 SV=1;sp|B8BAI9|EFTS_ORYSI Elongation factor Ts, mitochondrial OS=Oryza sativa subsp. indica GN=EFTS PE=3 SV=2;tr|A0A0P0XFQ5|A0A0P0XFQ5_ORYSJ Elongation fa	7	4	4	4	13.4	40.013		144580000	180960000	233000000	282070000	215430000	201160000
A0A0P0XGD0;Q84Q47;B8BAZ7;A3BTA5	tr|A0A0P0XGD0|A0A0P0XGD0_ORYSJ Os08g0425800 protein OS=Oryza sativa subsp. japonica GN=Os08g0425800 PE=4 SV=1;tr|Q84Q47|Q84Q47_ORYSJ Os08g0425800 protein OS=Oryza sativa subsp. japonica GN=P0456B03.121-1 PE=4 SV=1;tr|B8BAZ7|B8BAZ7_ORYSI Uncharacterized pro	4	2	2	2	21.2	13.66		0	30165000	38748000	0	27550000	38743000
A2YWC3;Q6Z234;A0A0P0XGW9	tr|A2YWC3|A2YWC3_ORYSI Uncharacterized protein OS=Oryza sativa subsp. indica GN=OsI_29636 PE=3 SV=1;sp|Q6Z234|RIBA1_ORYSJ Probable bifunctional riboflavin biosynthesis protein RIBA 1, chloroplastic OS=Oryza sativa subsp. japonica GN=RIBA1 PE=2 SV=1;tr|A0A0	3	1	1	1	1.8	55.905		11478000	0	0	13712000	13639000	9887100
A0A0P0XHE7;B9G1L8;B8BC37;Q7F8U2	tr|A0A0P0XHE7|A0A0P0XHE7_ORYSJ Os08g0497300 protein (Fragment) OS=Oryza sativa subsp. japonica GN=Os08g0497300 PE=4 SV=1;tr|B9G1L8|B9G1L8_ORYSJ Uncharacterized protein OS=Oryza sativa subsp. japonica GN=OsJ_27809 PE=4 SV=1;tr|B8BC37|B8BC37_ORYSI Uncharacte	4	1	1	1	4.1	44.412		0	0	97103000	0	0	0
A0A0P0XHL9;Q6ZK11;A2YWQ3	tr|A0A0P0XHL9|A0A0P0XHL9_ORYSJ Os08g0501132 protein (Fragment) OS=Oryza sativa subsp. japonica GN=Os08g0501132 PE=4 SV=1;tr|Q6ZK11|Q6ZK11_ORYSJ Os08g0500900 protein OS=Oryza sativa subsp. japonica GN=Os08g0500900 PE=2 SV=1;tr|A2YWQ3|A2YWQ3_ORYSI Uncharacte	3	1	1	1	8.6	20.443		17458000	18794000	0	0	0	0
A0A0P0XHX0;B8BBU4;Q6YTR7;B8BBU6;Q6ZDS2	tr|A0A0P0XHX0|A0A0P0XHX0_ORYSJ Os08g0485700 protein (Fragment) OS=Oryza sativa subsp. japonica GN=Os08g0485700 PE=4 SV=1;tr|B8BBU4|B8BBU4_ORYSI Uncharacterized protein OS=Oryza sativa subsp. indica GN=OsI_29662 PE=4 SV=1;tr|Q6YTR7|Q6YTR7_ORYSJ Os08g0485600	5	1	1	1	2.3	75.687		10359000	9517300	0	0	0	0
A0A0P0XII1;B8B954;B9G210	sp|A0A0P0XII1|CERK1_ORYSJ Chitin elicitor receptor kinase 1 OS=Oryza sativa subsp. japonica GN=CERK1 PE=1 SV=1;tr|B8B954|B8B954_ORYSI Uncharacterized protein OS=Oryza sativa subsp. indica GN=OsI_30063 PE=3 SV=1;tr|B9G210|B9G210_ORYSJ Uncharacterized protei	3	3	3	3	7.4	67.068		0	0	0	16988000	0	0
A0A0P0XIR6;Q6Z8P4;A3BUR8;A2YWY6	tr|A0A0P0XIR6|A0A0P0XIR6_ORYSJ Os08g0511700 protein OS=Oryza sativa subsp. japonica GN=Os08g0511700 PE=4 SV=1;sp|Q6Z8P4|PIRL4_ORYSJ Plant intracellular Ras-group-related LRR protein 4 OS=Oryza sativa subsp. japonica GN=IRL4 PE=2 SV=1;tr|A3BUR8|A3BUR8_ORYSJ	4	2	2	2	4	62.013		11728000	0	22756000	0	11857000	13457000
Q6K332;B8BD78;A0A0P0XIU3	tr|Q6K332|Q6K332_ORYSJ Os09g0245500 protein OS=Oryza sativa subsp. japonica GN=Os09g0245500 PE=3 SV=1;tr|B8BD78|B8BD78_ORYSI Uncharacterized protein OS=Oryza sativa subsp. indica GN=OsI_30514 PE=3 SV=1;tr|A0A0P0XIU3|A0A0P0XIU3_ORYSJ Os09g0245500 protein (F	3	2	2	2	8.5	36.835		31084000	24873000	32944000	29115000	28147000	25833000
A0A0P0XJA3;Q6ZJ18;A2YY12;A3BVP2	tr|A0A0P0XJA3|A0A0P0XJA3_ORYSJ Os08g0556900 protein OS=Oryza sativa subsp. japonica GN=Os08g0556900 PE=3 SV=1;tr|Q6ZJ18|Q6ZJ18_ORYSJ Os08g0556900 protein OS=Oryza sativa subsp. japonica GN=Os08g0556900 PE=2 SV=1;tr|A2YY12|A2YY12_ORYSI Uncharacterized prote	4	5	5	5	25.4	39.215		0	67804000	46691000	47505000	91376000	72645000
B9G2X1;A6MZA3;A0A0P0XK42;C7J731;Q6K2Q0	tr|B9G2X1|B9G2X1_ORYSJ Uncharacterized protein OS=Oryza sativa subsp. japonica GN=OsJ_28886 PE=4 SV=1;tr|A6MZA3|A6MZA3_ORYSI Uncharacterized protein OS=Oryza sativa subsp. indica PE=2 SV=1;tr|A0A0P0XK42|A0A0P0XK42_ORYSJ Os09g0326850 protein (Fragment) OS=O	5	1	1	1	17.9	8.4711		0	22992000	0	0	0	0
B9G2P4;Q69TB1;A0A0P0XK63	tr|B9G2P4|B9G2P4_ORYSJ Ferrochelatase OS=Oryza sativa subsp. japonica GN=OsJ_28745 PE=3 SV=1;sp|Q69TB1|HEMH1_ORYSJ Ferrochelatase-1, chloroplastic OS=Oryza sativa subsp. japonica GN=Os09g0297000 PE=2 SV=1;tr|A0A0P0XK63|A0A0P0XK63_ORYSJ Ferrochelatase (Frag	3	1	1	1	3	51.042		17895000	23447000	27709000	28405000	19245000	0
Q0J2P3;A0A0P0XK72;B9G2Y3;Q6K2Q2;A2YZY1	tr|Q0J2P3|Q0J2P3_ORYSJ Glycosyltransferase OS=Oryza sativa subsp. japonica GN=Os09g0329700 PE=3 SV=1;tr|A0A0P0XK72|A0A0P0XK72_ORYSJ Glycosyltransferase OS=Oryza sativa subsp. japonica GN=Os09g0330000 PE=3 SV=1	5	6	6	3	20.5	44.176		111690000	119710000	188030000	60971000	115690000	78468000
A0A0P0XKC3;B9G2E4;Q6K407;B8BDF7	tr|A0A0P0XKC3|A0A0P0XKC3_ORYSJ Os09g0258000 protein OS=Oryza sativa subsp. japonica GN=Os09g0258000 PE=4 SV=1;tr|B9G2E4|B9G2E4_ORYSJ Uncharacterized protein OS=Oryza sativa subsp. japonica GN=OsJ_28566 PE=4 SV=1;tr|Q6K407|Q6K407_ORYSJ Os09g0258000 protein	4	1	1	1	8.9	11.485		0	0	0	0	17436000	36430000
Q6ES97;A0A0P0XL03;Q6ES98;A2Z060	tr|Q6ES97|Q6ES97_ORYSJ Uncharacterized protein P0512H04.9-2 OS=Oryza sativa subsp. japonica GN=P0512H04.9-2 PE=4 SV=1;tr|A0A0P0XL03|A0A0P0XL03_ORYSJ Os09g0346700 protein (Fragment) OS=Oryza sativa subsp. japonica GN=Os09g0346700 PE=4 SV=1;tr|Q6ES98|Q6ES98_	4	8	8	8	13.4	89.752		97103000	81897000	72770000	75139000	75928000	106780000
A0A0P0XLD9;B9G3A1;B8BEZ0	tr|A0A0P0XLD9|A0A0P0XLD9_ORYSJ Os09g0375100 protein (Fragment) OS=Oryza sativa subsp. japonica GN=Os09g0375100 PE=4 SV=1;tr|B9G3A1|B9G3A1_ORYSJ Uncharacterized protein OS=Oryza sativa subsp. japonica GN=OsJ_29150 PE=4 SV=1;tr|B8BEZ0|B8BEZ0_ORYSI Uncharacte	3	2	2	2	25	10.003		184130000	195580000	149350000	207230000	193930000	136500000
A2YZQ5;Q69LW4;A0A0P0XLG1	tr|A2YZQ5|A2YZQ5_ORYSI Uncharacterized protein OS=Oryza sativa subsp. indica GN=OsI_30839 PE=3 SV=1;tr|Q69LW4|Q69LW4_ORYSJ Putative phosphoenolpyruvate carboxylase OS=Oryza sativa subsp. japonica GN=OsJ_28834 PE=3 SV=1;tr|A0A0P0XLG1|A0A0P0XLG1_ORYSJ Os09g0	3	20	8	8	23.7	110.14		424920000	497740000	426140000	591040000	668880000	736800000
B9G3U1;B8BCE6;Q69QD7;Q0J1I2;A0A0P0XM67	tr|B9G3U1|B9G3U1_ORYSJ Uncharacterized protein OS=Oryza sativa subsp. japonica GN=OsJ_29506 PE=4 SV=1;tr|B8BCE6|B8BCE6_ORYSI Uncharacterized protein OS=Oryza sativa subsp. indica GN=OsI_31512 PE=4 SV=1;tr|Q69QD7|Q69QD7_ORYSJ Putative ethanolamine kinase 1	5	1	1	1	2.7	42.438		0	0	0	0	0	0
A0A0P0XMS4;Q6ERE5;A2Z104	tr|A0A0P0XMS4|A0A0P0XMS4_ORYSJ Os09g0396900 protein OS=Oryza sativa subsp. japonica GN=Os09g0396900 PE=4 SV=1;sp|Q6ERE5|VIT12_ORYSJ Vacuolar iron transporter 1.2 OS=Oryza sativa subsp. japonica GN=VIT1.2 PE=3 SV=2;tr|A2Z104|A2Z104_ORYSI Uncharacterized pro	3	3	3	3	16.9	18.031		107660000	134980000	85215000	156470000	353350000	240130000
Q6ES52;B9G3G7;A0A0P0XMV5;B8BF58	sp|Q6ES52|TDX_ORYSJ TPR repeat-containing thioredoxin TDX OS=Oryza sativa subsp. japonica GN=Os09g0401200 PE=2 SV=1;tr|B9G3G7|B9G3G7_ORYSJ Uncharacterized protein OS=Oryza sativa subsp. japonica GN=OsJ_29289 PE=4 SV=1;tr|A0A0P0XMV5|A0A0P0XMV5_ORYSJ Os09g04	4	1	1	1	3.8	34.98		35429000	30796000	0	0	132700000	0
B7F4N5;B8BCK1;A0A0P0XMX9;Q67UZ0;B9G3Z1;A6N015	tr|B7F4N5|B7F4N5_ORYSJ cDNA clone:001-041-E06, full insert sequence OS=Oryza sativa subsp. japonica PE=2 SV=1;tr|B8BCK1|B8BCK1_ORYSI Uncharacterized protein OS=Oryza sativa subsp. indica GN=OsI_31623 PE=4 SV=1;tr|A0A0P0XMX9|A0A0P0XMX9_ORYSJ Os09g0453800 pr	6	4	4	4	16	40.526		77320000	82782000	62827000	91623000	109070000	99152000
Q67V47;A0A0P0XMZ5;B9G3Y1;Q67V48;Q0J1C5;B8BCI7	tr|Q67V47|Q67V47_ORYSJ Putative microtubule-associated protein MAP65-1a OS=Oryza sativa subsp. japonica GN=P0047B10.48-2 PE=4 SV=1;tr|A0A0P0XMZ5|A0A0P0XMZ5_ORYSJ Os09g0450300 protein OS=Oryza sativa subsp. japonica GN=Os09g0450300 PE=4 SV=1;tr|B9G3Y1|B9G3Y	6	1	1	1	3.8	42.026		0	0	0	0	0	0
A0A0P0XN52;Q84VG2;A2Z1E9	tr|A0A0P0XN52|A0A0P0XN52_ORYSJ Os09g0425900 protein OS=Oryza sativa subsp. japonica GN=Os09g0425900 PE=3 SV=1;tr|Q84VG2|Q84VG2_ORYSJ Os09g0425900 protein OS=Oryza sativa subsp. japonica GN=Os09g0425900 PE=2 SV=1;tr|A2Z1E9|A2Z1E9_ORYSI Uncharacterized prote	3	1	1	1	5.8	19.417		50850000	54222000	55407000	45435000	51657000	54172000
B9G3V3;Q0J1G2;P25778;B8BCF6;A6N1F3;A0A0P0XNI7	tr|B9G3V3|B9G3V3_ORYSJ Uncharacterized protein OS=Oryza sativa subsp. japonica GN=OsJ_29533 PE=3 SV=1;tr|Q0J1G2|Q0J1G2_ORYSJ Os09g0442300 protein OS=Oryza sativa subsp. japonica GN=Os09g0442300 PE=2 SV=1;sp|P25778|ORYC_ORYSJ Oryzain gamma chain OS=Oryza sa	6	6	6	6	36.9	33.319		519500000	635920000	490140000	425530000	460460000	388630000
B9G4E6;B8BD54;A0A0P0XNR3	tr|B9G4E6|B9G4E6_ORYSJ Uncharacterized protein OS=Oryza sativa subsp. japonica GN=OsJ_29903 PE=4 SV=1;tr|B8BD54|B8BD54_ORYSI Uncharacterized protein OS=Oryza sativa subsp. indica GN=OsI_31921 PE=4 SV=1;tr|A0A0P0XNR3|A0A0P0XNR3_ORYSJ Os09g0501100 protein OS	3	1	1	1	5	21.914		74097000	69964000	108740000	69910000	0	58410000
Q0J0Q9;B9G498;B8BCV9;A0A0P0XNS4	tr|Q0J0Q9|Q0J0Q9_ORYSJ Os09g0487600 protein OS=Oryza sativa subsp. japonica GN=Os09g0487600 PE=3 SV=1;tr|B9G498|B9G498_ORYSJ Uncharacterized protein OS=Oryza sativa subsp. japonica GN=OsJ_29824 PE=3 SV=1;tr|B8BCV9|B8BCV9_ORYSI Uncharacterized protein OS=Or	4	1	1	1	3.3	49.419		0	0	0	0	0	0
A0A0P0XP34;B8BDI7;Q69IM3;B9G4J8	tr|A0A0P0XP34|A0A0P0XP34_ORYSJ Os09g0515100 protein (Fragment) OS=Oryza sativa subsp. japonica GN=Os09g0515100 PE=4 SV=1;tr|B8BDI7|B8BDI7_ORYSI Uncharacterized protein OS=Oryza sativa subsp. indica GN=OsI_32034 PE=4 SV=1;tr|Q69IM3|Q69IM3_ORYSJ Bromodomain	4	1	1	1	0.8	102.16		0	0	0	0	0	31847000
A0A0P0XPC1;Q651M2;Q651M3;B8BDL9	tr|A0A0P0XPC1|A0A0P0XPC1_ORYSJ Os09g0525600 protein (Fragment) OS=Oryza sativa subsp. japonica GN=Os09g0525600 PE=4 SV=1;tr|Q651M2|Q651M2_ORYSJ Os09g0525600 protein OS=Oryza sativa subsp. japonica GN=Os09g0525600 PE=2 SV=1;tr|Q651M3|Q651M3_ORYSJ Uncharacte	4	2	2	2	7	35.097		0	66428000	70827000	0	39892000	20505000
B8BDH8;B7F7K7;A0A0P0XPM4	tr|B8BDH8|B8BDH8_ORYSI Uncharacterized protein OS=Oryza sativa subsp. indica GN=OsI_32014 PE=3 SV=1;sp|B7F7K7|BGL31_ORYSJ Beta-glucosidase 31 OS=Oryza sativa subsp. japonica GN=BGLU31 PE=2 SV=1;tr|A0A0P0XPM4|A0A0P0XPM4_ORYSJ Os09g0511600 protein OS=Oryza s	3	2	2	2	4.6	58.43		49321000	0	37964000	43379000	54941000	52306000
A0A0P0XPM8;B9G4R1;B8BDU9;Q0J035	tr|A0A0P0XPM8|A0A0P0XPM8_ORYSJ Os09g0533100 protein (Fragment) OS=Oryza sativa subsp. japonica GN=Os09g0533100 PE=4 SV=1;tr|B9G4R1|B9G4R1_ORYSJ Pantothenate kinase 2 OS=Oryza sativa subsp. japonica GN=OsJ_30119 PE=3 SV=1;tr|B8BDU9|B8BDU9_ORYSI Pantothenate	4	10	10	10	15.4	83.407		87750000	63886000	63550000	56686000	91807000	76093000
A0A0P0XPR1;Q0J032;B8BDV1	tr|A0A0P0XPR1|A0A0P0XPR1_ORYSJ Os09g0533400 protein (Fragment) OS=Oryza sativa subsp. japonica GN=Os09g0533400 PE=3 SV=1;sp|Q0J032|LONP2_ORYSJ Lon protease homolog 2, peroxisomal OS=Oryza sativa subsp. japonica GN=Os09g0533400 PE=2 SV=1;sp|B8BDV1|LONP2_ORY	3	1	1	1	6	32.043		0	0	0	0	0	0
A2ZVM7;B8BDI1;A0A0P0XQ11;Q69IP1;Q0J0F6	tr|A2ZVM7|A2ZVM7_ORYSJ Uncharacterized protein OS=Oryza sativa subsp. japonica GN=OsJ_02691 PE=4 SV=1;tr|B8BDI1|B8BDI1_ORYSI Uncharacterized protein OS=Oryza sativa subsp. indica GN=OsI_32020 PE=4 SV=1;tr|A0A0P0XQ11|A0A0P0XQ11_ORYSJ Os09g0512800 protein OS	5	4	4	3	33.1	15.882		145360000	141440000	203710000	146880000	178820000	198930000
A0A0P0XQ17;Q0J0J5;A2Z2Q2	tr|A0A0P0XQ17|A0A0P0XQ17_ORYSJ Os09g0497400 protein OS=Oryza sativa subsp. japonica GN=Os09g0497400 PE=4 SV=1;tr|Q0J0J5|Q0J0J5_ORYSJ ER membrane protein complex subunit 3 OS=Oryza sativa subsp. japonica GN=Os09g0497400 PE=2 SV=1;tr|A2Z2Q2|A2Z2Q2_ORYSI ER m	3	10	10	10	56.3	25.822		659570000	580730000	689650000	631880000	611310000	629870000
A0A0P0XQA9;Q9SE42;A2Z2W0;A3C0F1	tr|A0A0P0XQA9|A0A0P0XQA9_ORYSJ Os09g0505700 protein OS=Oryza sativa subsp. japonica GN=Os09g0505700 PE=4 SV=1;sp|Q9SE42|RPE1_ORYSJ Ribulose-phosphate 3-epimerase, cytoplasmic isoform OS=Oryza sativa subsp. japonica GN=Os09g0505700 PE=1 SV=1;tr|A2Z2W0|A2Z2W	4	1	1	1	9.3	21.866		100670000	98236000	86840000	120870000	118590000	93189000
B9G6L2;Q9FW18;Q94GW5;B8BEF0;A0A0P0XQC4;B9G517;Q653Q9	tr|B9G6L2|B9G6L2_ORYSJ Os10g0511300 protein OS=Oryza sativa subsp. japonica GN=Os10g0511300 PE=4 SV=1;tr|Q9FW18|Q9FW18_ORYSJ Uncharacterized protein OSJNBa0055O03.2 OS=Oryza sativa subsp. japonica GN=OSJNBa0055O03.2 PE=4 SV=1;tr|Q94GW5|Q94GW5_ORYSJ Unchara	7	1	1	1	10.9	9.8813		56076000	0	0	50150000	37984000	42070000
B8BEM2;A0A0P0XQI0;A2YRX5;Q6ZAQ9;A3BQA8;A3C1L0;Q650V5;Q0IZJ8	tr|B8BEM2|B8BEM2_ORYSI Uncharacterized protein OS=Oryza sativa subsp. indica GN=OsI_32429 PE=4 SV=1;tr|A0A0P0XQI0|A0A0P0XQI0_ORYSJ Os09g0566100 protein (Fragment) OS=Oryza sativa subsp. japonica GN=Os09g0566100 PE=4 SV=1;tr|A2YRX5|A2YRX5_ORYSI Uncharacteri	8	1	1	1	1.2	104.68		0	0	0	0	0	0
A0A0P0XQR7;Q69JZ2;A2Z3H3	tr|A0A0P0XQR7|A0A0P0XQR7_ORYSJ Os09g0535900 protein OS=Oryza sativa subsp. japonica GN=Os09g0535900 PE=4 SV=1;tr|Q69JZ2|Q69JZ2_ORYSJ Os09g0535900 protein OS=Oryza sativa subsp. japonica GN=Os09g0535900 PE=2 SV=1;tr|A2Z3H3|A2Z3H3_ORYSI Uncharacterized prote	3	12	12	12	48.4	35.666		703880000	684060000	694550000	626560000	650780000	724110000
A0A0P0XR31;Q7XHB3;A2Z4F1;A3C1W9;Q5U1Q4;A2XEA4	tr|A0A0P0XR31|A0A0P0XR31_ORYSJ Peroxidase (Fragment) OS=Oryza sativa subsp. japonica GN=Os10g0109300 PE=3 SV=1;tr|Q7XHB3|Q7XHB3_ORYSJ Peroxidase OS=Oryza sativa subsp. japonica GN=OSJNBa0015O22.19 PE=2 SV=1;tr|A2Z4F1|A2Z4F1_ORYSI Peroxidase OS=Oryza sativa	6	9	9	9	34.7	35.497		1942500000	1860100000	1473000000	1451100000	1672400000	1813800000
A0A0P0XRA0;A3C1K0	tr|A0A0P0XRA0|A0A0P0XRA0_ORYSJ Os09g0564700 protein OS=Oryza sativa subsp. japonica GN=Os09g0564700 PE=3 SV=1;tr|A3C1K0|A3C1K0_ORYSJ Uncharacterized protein OS=Oryza sativa subsp. japonica GN=OsJ_30362 PE=3 SV=1	2	2	1	1	7.2	35.934		0	39297000	0	0	0	0
A0A0P0XSK6;Q10A46;A2Z585;B9G7L6;Q7G753;B9G7L7;A0A0N7KRG8;Q8LMT9	tr|A0A0P0XSK6|A0A0P0XSK6_ORYSJ Os10g0159800 protein (Fragment) OS=Oryza sativa subsp. japonica GN=Os10g0159800 PE=3 SV=1;tr|Q10A46|Q10A46_ORYSJ Alcohol dehydrogenase 2, putative, expressed OS=Oryza sativa subsp. japonica GN=LOC_Os10g07229 PE=2 SV=1;tr|A2Z5	8	3	3	3	10.3	35.435		72635000	74973000	102630000	0	134710000	119540000
C7J801;Q8LME5;B8BG94;A0A0P0XSY5	tr|C7J801|C7J801_ORYSJ Dirigent protein OS=Oryza sativa subsp. japonica GN=Os10g0333700 PE=3 SV=1;tr|Q8LME5|Q8LME5_ORYSJ Dirigent protein OS=Oryza sativa subsp. japonica GN=LOC_Os10g18760 PE=3 SV=1;tr|B8BG94|B8BG94_ORYSI Dirigent protein OS=Oryza sativa su	4	2	2	2	12	18.826		123900000	200150000	214590000	104200000	140020000	130700000
Q33AD9;Q7G4N6;A0A0P0XT60;A3C365;Q53QR2;Q10A01;Q33AD8	tr|Q33AD9|Q33AD9_ORYSJ Ubiquitin-conjugating enzyme E2 M, putative, expressed OS=Oryza sativa subsp. japonica GN=LOC_Os10g11260 PE=3 SV=1;tr|Q7G4N6|Q7G4N6_ORYSJ Ubiquitin-conjugating enzyme E2 M, putative, expressed OS=Oryza sativa subsp. japonica GN=LOC_O	7	2	2	2	13	19.85		38896000	47098000	56476000	65041000	81298000	124040000
A0A0P0XTK4;Q8S7J1;A2Z6N7;A0A0P0XTG9;Q338Z4	tr|A0A0P0XTK4|A0A0P0XTK4_ORYSJ Os10g0377800 protein (Fragment) OS=Oryza sativa subsp. japonica GN=Os10g0377800 PE=3 SV=1;tr|Q8S7J1|Q8S7J1_ORYSJ NAD(P)H-hydrate epimerase OS=Oryza sativa subsp. japonica GN=OsJ_31311 PE=3 SV=1;tr|A2Z6N7|A2Z6N7_ORYSI NAD(P)H-	5	2	2	2	7.1	36.723		59690000	83256000	73291000	65451000	70452000	106380000
A0A0P0XTZ7;Q338I5;B9G5M0;B8BGP8;Q0IXT3;Q338I4;Q94I27	tr|A0A0P0XTZ7|A0A0P0XTZ7_ORYSJ Os10g0400900 protein (Fragment) OS=Oryza sativa subsp. japonica GN=Os10g0400900 PE=4 SV=1;tr|Q338I5|Q338I5_ORYSJ Colon cancer-associated protein Mic1-like containing protein, expressed OS=Oryza sativa subsp. japonica GN=Os10g	7	1	1	1	2.8	46.394		23017000	0	12355000	0	21798000	0
Q0IXR7;A0A0P0XU17;B9FBI5;B8APC5;B8BGS7	tr|Q0IXR7|Q0IXR7_ORYSJ Os03g0167100 protein OS=Oryza sativa subsp. japonica GN=Os03g0167100 PE=3 SV=1;tr|A0A0P0XU17|A0A0P0XU17_ORYSJ Os10g0411700 protein (Fragment) OS=Oryza sativa subsp. japonica GN=Os10g0411700 PE=3 SV=1;tr|B9FBI5|B9FBI5_ORYSJ Uncharacte	5	3	3	3	40	7.4637		1535000000	1722200000	1824600000	1694200000	1634700000	1733500000
C7J7Q8;B9G5Q5;Q7XEP2;A0A0P0XU21	tr|C7J7Q8|C7J7Q8_ORYSJ Os10g0415132 protein OS=Oryza sativa subsp. japonica GN=Os10g0415132 PE=4 SV=1;tr|B9G5Q5|B9G5Q5_ORYSJ Uncharacterized protein OS=Oryza sativa subsp. japonica GN=OsJ_31502 PE=4 SV=1;tr|Q7XEP2|Q7XEP2_ORYSJ Acyltransferase family protei	4	1	1	1	6.4	16.989		0	0	0	8043400	0	0
A0A0P0XU44;Q109R6;B8BGJ5;Q10QR2;A2XDC0;A0A0P0VU22	tr|A0A0P0XU44|A0A0P0XU44_ORYSJ Os10g0378300 protein OS=Oryza sativa subsp. japonica GN=Os10g0378300 PE=4 SV=1;sp|Q109R6|CUTA1_ORYSJ Protein CutA 1, chloroplastic OS=Oryza sativa subsp. japonica GN=CUTA1 PE=1 SV=1;tr|B8BGJ5|B8BGJ5_ORYSI Uncharacterized prot	6	2	2	2	24.8	12.524		13390000	21171000	23441000	25036000	26087000	0
Q8LNC8;B8BGQ8;A0A0P0XUE2;Q0IY01;Q338H2;B9G5M6;Q338H1	tr|Q8LNC8|Q8LNC8_ORYSJ Putative oxidoreductase OS=Oryza sativa subsp. japonica GN=OSJNBa0044A10.21 PE=4 SV=1;tr|B8BGQ8|B8BGQ8_ORYSI Uncharacterized protein OS=Oryza sativa subsp. indica GN=OsI_33501 PE=4 SV=1;tr|A0A0P0XUE2|A0A0P0XUE2_ORYSJ Os10g0403700 pro	7	3	3	3	13.4	36.28		41832000	41127000	39545000	40630000	0	0
A0A0P0XUQ1;Q109M1;Q337R4;B8BH65	tr|A0A0P0XUQ1|A0A0P0XUQ1_ORYSJ Os10g0447100 protein (Fragment) OS=Oryza sativa subsp. japonica GN=Os10g0447100 PE=3 SV=1;tr|Q109M1|Q109M1_ORYSJ Os10g0447100 protein OS=Oryza sativa subsp. japonica GN=Os10g0447100 PE=2 SV=1;tr|Q337R4|Q337R4_ORYSJ Ubiquitin-	4	3	3	3	23.7	15.528		191470000	177470000	150180000	149370000	160620000	212440000
A0A0P0XV01;B8BH17;Q0IXH9;B9G5W2	tr|A0A0P0XV01|A0A0P0XV01_ORYSJ Os10g0436800 protein OS=Oryza sativa subsp. japonica GN=Os10g0436800 PE=3 SV=1;tr|B8BH17|B8BH17_ORYSI Uncharacterized protein OS=Oryza sativa subsp. indica GN=OsI_33738 PE=3 SV=1	4	7	7	7	38.4	25.963		295120000	350400000	310330000	248040000	295850000	335230000
Q9FWK3;Q9FW67;A0A0P0XV93;B8BHF2;B9G672	tr|Q9FWK3|Q9FWK3_ORYSJ Putative ATP-dependent RNA helicase (5-partial) (Fragment) OS=Oryza sativa subsp. japonica GN=OSJNBa0079L16.20 PE=4 SV=1;tr|Q9FW67|Q9FW67_ORYSJ Putative ATP-dependent RNA helicase OS=Oryza sativa subsp. japonica GN=OSJNBb0094K03.17	5	1	1	1	2.7	37.455		0	0	0	0	0	0
A0A0P0XWC8;B8BHS8;Q337D7;Q8LN96;A3C6C0;Q0IWI3	tr|A0A0P0XWC8|A0A0P0XWC8_ORYSJ Os10g0507800 protein (Fragment) OS=Oryza sativa subsp. japonica GN=Os10g0507800 PE=4 SV=1;tr|B8BHS8|B8BHS8_ORYSI Uncharacterized protein OS=Oryza sativa subsp. indica GN=OsI_34260 PE=4 SV=1;tr|Q337D7|Q337D7_ORYSJ Chaperone pr	6	1	1	1	3.4	29.559		0	0	0	0	0	0
A0A0P0XWE4;Q8W3F6;A3C658;A2Z901;Q337G7;Q8W3F5;B9G6G9;B8BHP9;Q0IWN4	tr|A0A0P0XWE4|A0A0P0XWE4_ORYSJ Os10g0498500 protein OS=Oryza sativa subsp. japonica GN=Os10g0498500 PE=4 SV=1;tr|Q8W3F6|Q8W3F6_ORYSJ Hydrolase, alpha/beta fold family protein, expressed OS=Oryza sativa subsp. japonica GN=LOC_Os10g35540 PE=4 SV=1;tr|A3C658|	9	4	4	4	29	30.582		153740000	106150000	169890000	135940000	167690000	174810000
A0A0P0XWK9;Q8LN73;Q337D2;B8BHT3;B9G6K0;Q0IWH8	tr|A0A0P0XWK9|A0A0P0XWK9_ORYSJ Os10g0508500 protein OS=Oryza sativa subsp. japonica GN=Os10g0508500 PE=4 SV=1;tr|Q8LN73|Q8LN73_ORYSJ Putative tubulin-folding cofactor OS=Oryza sativa subsp. japonica GN=OSJNBb0091N21.28 PE=4 SV=1;tr|Q337D2|Q337D2_ORYSJ Tubu	6	1	1	1	2.2	66.183		0	0	0	0	0	0
A0A0P0XWP1;Q336W8;B8BI20;A0A0P0XWP3;Q7XCM9;A0A0P0XWP6	tr|A0A0P0XWP1|A0A0P0XWP1_ORYSJ Os10g0539900 protein (Fragment) OS=Oryza sativa subsp. japonica GN=Os10g0539900 PE=3 SV=1;tr|Q336W8|Q336W8_ORYSJ Hexose transporter, putative, expressed OS=Oryza sativa subsp. japonica GN=OSJNBb0064P21.3 PE=2 SV=2;tr|B8BI20|B	6	11	11	11	24.9	73.304		839940000	734900000	1076500000	807850000	686450000	745060000
A0A0P0XY45	tr|A0A0P0XY45|A0A0P0XY45_ORYSJ Os11g0104900 protein OS=Oryza sativa subsp. japonica GN=Os11g0104900 PE=4 SV=1	1	22	1	1	35.5	79.907		9561700	0	0	0	0	28744000
Q2RAP1;Q0IQ77;A2ZHX9;A2ZBC5;Q2QXY2;A0A0P0XYM3	tr|Q2RAP1|Q2RAP1_ORYSJ Os11g0143400 protein OS=Oryza sativa subsp. japonica GN=LOC_Os11g04730 PE=4 SV=1;tr|Q0IQ77|Q0IQ77_ORYSJ Os12g0139500 protein OS=Oryza sativa subsp. japonica GN=Os12g0139500 PE=4 SV=1;tr|A2ZHX9|A2ZHX9_ORYSI Uncharacterized protein OS=	6	1	1	1	4	26.059		0	0	0	0	0	42170000
A0A0P0Y0G8;Q53NE7;B8BJH1	tr|A0A0P0Y0G8|A0A0P0Y0G8_ORYSJ Os11g0183900 protein (Fragment) OS=Oryza sativa subsp. japonica GN=Os11g0183900 PE=3 SV=1;tr|Q53NE7|Q53NE7_ORYSJ Eukaryotic aspartyl protease family protein, expressed OS=Oryza sativa subsp. japonica GN=Os11g0183900 PE=3 SV=1	3	3	3	3	14.3	31.911		0	24778000	23357000	33075000	27929000	40013000
B8BJW1;B9GA54;A0A0P0Y0Y5;Q53N99	tr|B8BJW1|B8BJW1_ORYSI Uncharacterized protein OS=Oryza sativa subsp. indica GN=OsI_35675 PE=3 SV=1;tr|B9GA54|B9GA54_ORYSJ Uncharacterized protein OS=Oryza sativa subsp. japonica GN=OsJ_33512 PE=3 SV=1;tr|A0A0P0Y0Y5|A0A0P0Y0Y5_ORYSJ Os11g0245200 protein OS	4	3	2	2	3.2	104.99		15762000	0	19297000	0	0	0
Q53M57;B8BJW8;A0A0P0Y0Z1	tr|Q53M57|Q53M57_ORYSJ Expressed protein OS=Oryza sativa subsp. japonica GN=LOC_Os11g14190 PE=2 SV=1;tr|B8BJW8|B8BJW8_ORYSI Uncharacterized protein OS=Oryza sativa subsp. indica GN=OsI_35688 PE=4 SV=1;tr|A0A0P0Y0Z1|A0A0P0Y0Z1_ORYSJ Os11g0247000 protein (Fr	3	1	1	1	12.4	11.604		4800200	0	0	0	5687100	0
Q84VE1;A2ZDY4;Q0ISV7;A0A0P0Y1Y5;Q2R4Y8;H2KW56;A0A0N7KSW1	tr|Q84VE1|Q84VE1_ORYSJ Adenosylhomocysteinase OS=Oryza sativa subsp. japonica GN=OsJ_33804 PE=2 SV=1;tr|A2ZDY4|A2ZDY4_ORYSI Adenosylhomocysteinase OS=Oryza sativa subsp. indica GN=OsI_35998 PE=3 SV=1;tr|Q0ISV7|Q0ISV7_ORYSJ Adenosylhomocysteinase (Fragment)	7	25	25	25	70.1	53.21		27040000000	26759000000	28963000000	29881000000	29901000000	25329000000
A0A0P0Y248;A3CB05;A2ZDY5;Q2R4Y7;A0A0P0Y200	tr|A0A0P0Y248|A0A0P0Y248_ORYSJ Serine hydroxymethyltransferase OS=Oryza sativa subsp. japonica GN=Os11g0455800 PE=3 SV=1;tr|A3CB05|A3CB05_ORYSJ Serine hydroxymethyltransferase OS=Oryza sativa subsp. japonica GN=OsJ_33805 PE=3 SV=1;tr|A2ZDY5|A2ZDY5_ORYSI Se	5	22	22	7	60.3	51.445		10238000000	8629600000	9453500000	9267600000	10395000000	9358700000
A0A0P0Y2T0;Q2R3Q9;Q0ISK0;B9GAV1;A2ZEK3;A2ZEK7;A3CBL3;Q2R162	tr|A0A0P0Y2T0|A0A0P0Y2T0_ORYSJ Os11g0507200 protein (Fragment) OS=Oryza sativa subsp. japonica GN=Os11g0507200 PE=4 SV=1;tr|Q2R3Q9|Q2R3Q9_ORYSJ Transferase family protein, putative, expressed OS=Oryza sativa subsp. japonica GN=LOC_Os11g31090 PE=4 SV=1;tr|Q	8	18	18	16	49.7	49.185		1418200000	1541300000	1604100000	1488600000	1658500000	1811100000
A0A0P0Y330;B8BKW5;Q2R354;Q0ISC5	tr|A0A0P0Y330|A0A0P0Y330_ORYSJ Os11g0536800 protein (Fragment) OS=Oryza sativa subsp. japonica GN=Os11g0536800 PE=4 SV=1;tr|B8BKW5|B8BKW5_ORYSI Uncharacterized protein OS=Oryza sativa subsp. indica GN=OsI_36370 PE=4 SV=1;tr|Q2R354|Q2R354_ORYSJ Amidase fami	4	2	2	2	6.5	43.974		11197000	13963000	14027000	0	10424000	0
A0A0P0Y344;Q8L8I4;Q2R2X2;A3CC60;A2ZF62;A6MZI4	tr|A0A0P0Y344|A0A0P0Y344_ORYSJ Os11g0546000 protein OS=Oryza sativa subsp. japonica GN=Os11g0546000 PE=4 SV=1;tr|Q8L8I4|Q8L8I4_ORYSJ RNase L inhibitor-like protein OS=Oryza sativa subsp. japonica PE=2 SV=1;tr|Q2R2X2|Q2R2X2_ORYSJ ATP-binding cassette sub-fa	6	11	11	11	26.7	68.102		353010000	389220000	349640000	327930000	233160000	421080000
A0A0P0Y3J9;A3CCA4;A2ZFA2;Q0IS70;Q2R2Q2	tr|A0A0P0Y3J9|A0A0P0Y3J9_ORYSJ Os11g0552000 protein OS=Oryza sativa subsp. japonica GN=Os11g0552000 PE=4 SV=1;tr|A3CCA4|A3CCA4_ORYSJ Uncharacterized protein OS=Oryza sativa subsp. japonica GN=OsJ_34238 PE=4 SV=1;tr|A2ZFA2|A2ZFA2_ORYSI Uncharacterized prote	5	2	2	2	8.1	31.036		0	0	0	0	0	0
A0A0P0Y3X8;A2Z306;A3CCX3;Q2R1U1;Q2R1U2;Q0IRV4;A2XP64;A0A0P0VD03;Q8RYK2;A2WZ77;Q655M2;A2WJM5;Q7F2F1	tr|A0A0P0Y3X8|A0A0P0Y3X8_ORYSJ Os11g0593000 protein OS=Oryza sativa subsp. japonica GN=Os11g0593000 PE=4 SV=1;tr|A2Z306|A2Z306_ORYSI Uncharacterized protein OS=Oryza sativa subsp. indica GN=OsI_32003 PE=4 SV=1;tr|A3CCX3|A3CCX3_ORYSJ Uncharacterized protein	13	14	14	12	39.3	58.341		540370000	726910000	737180000	993310000	964000000	904390000
A0A0P0Y4V4;Q2R0C5;B8A860;A2ZSS4	tr|A0A0P0Y4V4|A0A0P0Y4V4_ORYSJ Os11g0650500 protein OS=Oryza sativa subsp. japonica GN=Os11g0650500 PE=4 SV=1;tr|Q2R0C5|Q2R0C5_ORYSJ von Willebrand factor type A domain containing protein, expressed OS=Oryza sativa subsp. japonica GN=LOC_Os11g43030 PE=4 SV	4	3	3	3	6.6	62.34		81854000	45545000	0	65837000	66443000	55888000
Q0IR74;A0A0P0Y563;B8B2S3;B8AG63;B9F2E0;Q2QZV1	tr|Q0IR74|Q0IR74_ORYSJ Os11g0670100 protein OS=Oryza sativa subsp. japonica GN=Os11g0670100 PE=4 SV=2;tr|A0A0P0Y563|A0A0P0Y563_ORYSJ Os11g0670100 protein OS=Oryza sativa subsp. japonica GN=Os11g0670100 PE=4 SV=1;tr|B8B2S3|B8B2S3_ORYSI Uncharacterized prote	6	1	1	1	3.9	23.682		0	0	0	0	0	0
B9FSM4;A0A0P0Y573;Q0IR61;Q2QZT0;A2ZGT9	tr|B9FSM4|B9FSM4_ORYSJ Uncharacterized protein OS=Oryza sativa subsp. japonica GN=OsJ_20901 PE=4 SV=1;tr|A0A0P0Y573|A0A0P0Y573_ORYSJ Os11g0673200 protein OS=Oryza sativa subsp. japonica GN=Os11g0673200 PE=4 SV=1;tr|Q0IR61|Q0IR61_ORYSJ Os11g0673200 protein	5	1	1	1	2.3	52.135		20525000	0	0	0	0	0
A0A0P0Y723;Q2QXL3;A2ZI57	tr|A0A0P0Y723|A0A0P0Y723_ORYSJ Os12g0152700 protein (Fragment) OS=Oryza sativa subsp. japonica GN=Os12g0152700 PE=4 SV=1;tr|Q2QXL3|Q2QXL3_ORYSJ ACT domain-containing protein, putative, expressed OS=Oryza sativa subsp. japonica GN=LOC_Os12g05650 PE=2 SV=1	3	5	5	5	23	29.927		211310000	248670000	223290000	183910000	204820000	154020000
A0A0P0Y7F4;Q2QX08;A2ZIK4	tr|A0A0P0Y7F4|A0A0P0Y7F4_ORYSJ Dirigent protein (Fragment) OS=Oryza sativa subsp. japonica GN=Os12g0174700 PE=3 SV=1;tr|Q2QX08|Q2QX08_ORYSJ Dirigent protein OS=Oryza sativa subsp. japonica GN=LOC_Os12g07580 PE=3 SV=1;tr|A2ZIK4|A2ZIK4_ORYSI Dirigent protein	3	3	3	3	25.7	16.165		48513000	0	71096000	67456000	81188000	123170000
A0A0P0Y7F5	tr|A0A0P0Y7F5|A0A0P0Y7F5_ORYSJ Os12g0165832 protein OS=Oryza sativa subsp. japonica GN=Os12g0165832 PE=4 SV=1	1	1	1	1	16.5	10.861		12761000	37243000	26842000	24218000	0	0
B9GC26;B8BND4;A0A0P0Y7J9;Q2QX53	tr|B9GC26|B9GC26_ORYSJ Uncharacterized protein OS=Oryza sativa subsp. japonica GN=OsJ_35362 PE=4 SV=1;tr|B8BND4|B8BND4_ORYSI Uncharacterized protein OS=Oryza sativa subsp. indica GN=OsI_37616 PE=4 SV=1;tr|A0A0P0Y7J9|A0A0P0Y7J9_ORYSJ Os12g0169000 protein OS	4	1	1	1	2.9	53.503		0	0	0	0	0	23536000
A0A0P0Y7X8;Q2QWF7;A3CFR3;A2ZIW3	tr|A0A0P0Y7X8|A0A0P0Y7X8_ORYSJ Os12g0196700 protein OS=Oryza sativa subsp. japonica GN=Os12g0196700 PE=3 SV=1;tr|Q2QWF7|Q2QWF7_ORYSJ Cytochrome P450 family protein, expressed OS=Oryza sativa subsp. japonica GN=LOC_Os12g09500 PE=3 SV=1;tr|A3CFR3|A3CFR3_ORYS	4	1	1	1	3.7	36.695		0	0	0	0	0	0
Q2QUN2;A0A0P0Y8S2;B8AZE2;B9EUF5;Q5N7A3	sp|Q2QUN2|LAC24_ORYSJ Laccase-24 OS=Oryza sativa subsp. japonica GN=LAC24 PE=2 SV=1;tr|A0A0P0Y8S2|A0A0P0Y8S2_ORYSJ Laccase OS=Oryza sativa subsp. japonica GN=Os12g0258700 PE=3 SV=1;tr|B8AZE2|B8AZE2_ORYSI Laccase OS=Oryza sativa subsp. indica GN=OsI_18964 P	5	3	2	2	5.5	63.458		0	28697000	0	29482000	44997000	33484000
H2KWY2;Q2QUG2;B9FN90;Q0IP17;A0A0P0Y8U1;Q2QUG4;B7EA00;B8AZF5;Q2QUG3;B8BID3;B9G752;Q7XBZ2	tr|H2KWY2|H2KWY2_ORYSJ 3-hydroxyisobutyryl-coenzyme A hydrolase, putative, expressed OS=Oryza sativa subsp. japonica GN=LOC_Os12g16350 PE=3 SV=1;tr|Q2QUG2|Q2QUG2_ORYSJ 3-hydroxyisobutyryl-coenzyme A hydrolase, putative, expressed OS=Oryza sativa subsp. jap	12	4	4	4	15.1	38.698		101210000	101420000	109730000	93733000	117570000	93164000
Q0IP27;B8AZE6;A0A0P0Y8Z9;Q2QUJ9;B9FN79;B9FN78	tr|Q0IP27|Q0IP27_ORYSJ Os12g0260500 protein OS=Oryza sativa subsp. japonica GN=Os12g0260500 PE=2 SV=2;tr|B8AZE6|B8AZE6_ORYSI Uncharacterized protein OS=Oryza sativa subsp. indica GN=OsI_18968 PE=4 SV=1;tr|A0A0P0Y8Z9|A0A0P0Y8Z9_ORYSJ Os12g0260500 protein (F	6	4	3	3	15.1	31.912		33365000	55440000	41178000	54677000	76255000	58886000
A0A0P0Y942	tr|A0A0P0Y942|A0A0P0Y942_ORYSJ Os12g0285700 protein OS=Oryza sativa subsp. japonica GN=Os12g0285700 PE=4 SV=1	1	1	1	1	5.8	21.516		40805000	0	0	34738000	43501000	25695000
A0A0P0Y952;Q2QV45;B9GCK4;B8BP25;A0A0P0Y8U7;A0A0P0Y8M7;Q84P99	tr|A0A0P0Y952|A0A0P0Y952_ORYSJ Os12g0244100 protein (Fragment) OS=Oryza sativa subsp. japonica GN=Os12g0244100 PE=3 SV=1;tr|Q2QV45|Q2QV45_ORYSJ 70 kDa heat shock protein OS=Oryza sativa subsp. japonica GN=Os12g0244100 PE=2 SV=1;tr|B9GCK4|B9GCK4_ORYSJ Uncha	7	14	7	7	23.5	67.159		173490000	171800000	173080000	163060000	167220000	202830000
B9FN77;Q0IP28;A0A0P0Y9B1;B8AZE5	tr|B9FN77|B9FN77_ORYSJ Uncharacterized protein OS=Oryza sativa subsp. japonica GN=OsJ_17625 PE=3 SV=1;sp|Q0IP28|LAC25_ORYSJ Laccase-25 OS=Oryza sativa subsp. japonica GN=LAC25 PE=3 SV=1;tr|A0A0P0Y9B1|A0A0P0Y9B1_ORYSJ Laccase OS=Oryza sativa subsp. japonica	4	8	8	7	18.4	60.093		435170000	472510000	373190000	335250000	406300000	433930000
B8BPF7;A3CGZ3;A0A0P0Y9Q3;Q2QS62	tr|B8BPF7|B8BPF7_ORYSI Uncharacterized protein OS=Oryza sativa subsp. indica GN=OsI_38198 PE=4 SV=1;tr|A3CGZ3|A3CGZ3_ORYSJ Os12g0438900 protein OS=Oryza sativa subsp. japonica GN=Os12g0438900 PE=2 SV=1;tr|A0A0P0Y9Q3|A0A0P0Y9Q3_ORYSJ Os12g0438900 protein (F	4	2	2	2	21.9	10.523		117450000	122490000	140480000	114780000	127730000	83038000
B8BPD2;A0A0P0Y9Y8;B9GCX4;Q2QSF9	tr|B8BPD2|B8BPD2_ORYSI Uncharacterized protein OS=Oryza sativa subsp. indica GN=OsI_38153 PE=4 SV=1;tr|A0A0P0Y9Y8|A0A0P0Y9Y8_ORYSJ Os12g0430000 protein (Fragment) OS=Oryza sativa subsp. japonica GN=Os12g0430000 PE=4 SV=1;tr|B9GCX4|B9GCX4_ORYSJ Uncharacteri	4	8	5	5	8.2	117.14		81354000	101940000	43856000	52870000	62237000	62476000
A0A0P0YAM0;B9GDF1;Q2QPW3	tr|A0A0P0YAM0|A0A0P0YAM0_ORYSJ Os12g0515400 protein (Fragment) OS=Oryza sativa subsp. japonica GN=Os12g0515400 PE=4 SV=1;tr|B9GDF1|B9GDF1_ORYSJ Uncharacterized protein OS=Oryza sativa subsp. japonica GN=OsJ_36283 PE=4 SV=1;tr|Q2QPW3|Q2QPW3_ORYSJ 2-oxogluta	3	1	1	1	2.3	45.395		60813000	47333000	79294000	44838000	39252000	49435000
A0A0P0YAX1;B9GDK2;B8BMB9;Q2QP63	tr|A0A0P0YAX1|A0A0P0YAX1_ORYSJ Os12g0540800 protein (Fragment) OS=Oryza sativa subsp. japonica GN=Os12g0540800 PE=4 SV=1;tr|B9GDK2|B9GDK2_ORYSJ Uncharacterized protein OS=Oryza sativa subsp. japonica GN=OsJ_36386 PE=4 SV=1;tr|B8BMB9|B8BMB9_ORYSI Uncharacte	4	2	2	2	26	14.097		7604500	0	0	15179000	10232000	18203000
A0A0P0YB25;Q2QP60;Q2QP61;Q2QP62;A3CI51;A2ZLB6	tr|A0A0P0YB25|A0A0P0YB25_ORYSJ Os12g0540900 protein (Fragment) OS=Oryza sativa subsp. japonica GN=Os12g0540900 PE=3 SV=1;tr|Q2QP60|Q2QP60_ORYSJ Tryptophanyl-tRNA synthetase, putative, expressed OS=Oryza sativa subsp. japonica GN=LOC_Os12g35570 PE=3 SV=2;tr	6	7	7	7	25.3	37.587		233210000	237410000	216200000	259980000	252110000	312840000
Q0IMU7;B8BMB8;A0A0P0YB51;Q2QP64;Q2QP65;B9GDK1	tr|Q0IMU7|Q0IMU7_ORYSJ Os12g0540700 protein OS=Oryza sativa subsp. japonica GN=Os12g0540700 PE=4 SV=1;tr|B8BMB8|B8BMB8_ORYSI Uncharacterized protein OS=Oryza sativa subsp. indica GN=OsI_38613 PE=4 SV=1;tr|A0A0P0YB51|A0A0P0YB51_ORYSJ Os12g0540700 protein (F	6	1	1	1	10.4	12.835		0	0	38947000	0	0	0
A0A0P0YB67;Q762A0;A3CI79;A2ZLE4;Q0IMS5;A0A0P0YB50	tr|A0A0P0YB67|A0A0P0YB67_ORYSJ Nucleoside diphosphate kinase (Fragment) OS=Oryza sativa subsp. japonica GN=Os12g0548300 PE=3 SV=1;tr|Q762A0|Q762A0_ORYSJ Nucleoside diphosphate kinase (Fragment) OS=Oryza sativa subsp. japonica GN=bip114 PE=2 SV=1;tr|A3CI79|	6	5	5	5	31.3	16.314		134820000	132970000	181100000	102460000	115260000	178290000
A0A0P0YBQ1;Q2QMX9;A2ZM62;B9F9Q0;A0A0P0W110	tr|A0A0P0YBQ1|A0A0P0YBQ1_ORYSJ Os12g0586600 protein (Fragment) OS=Oryza sativa subsp. japonica GN=Os12g0586600 PE=3 SV=1;sp|Q2QMX9|ACA10_ORYSJ Calcium-transporting ATPase 10, plasma membrane-type OS=Oryza sativa subsp. japonica GN=ACA10 PE=2 SV=1;tr|A2ZM62	5	8	8	5	11.4	97.876		210860000	242450000	291640000	258140000	211920000	197580000
A2ZM37;Q0IMA7;A0A0P0YC40;Q2QN23	tr|A2ZM37|A2ZM37_ORYSI Uncharacterized protein OS=Oryza sativa subsp. indica GN=OsI_38895 PE=3 SV=1;tr|Q0IMA7|Q0IMA7_ORYSJ Os12g0582000 protein OS=Oryza sativa subsp. japonica GN=Os12g0582000 PE=3 SV=2;tr|A0A0P0YC40|A0A0P0YC40_ORYSJ Os12g0582000 protein OS	4	1	1	1	2.1	55.438		0	0	0	0	0	0
A0A0P0YC61;B9GEB0;Q2QM58;B8BN10	tr|A0A0P0YC61|A0A0P0YC61_ORYSJ Os12g0616500 protein OS=Oryza sativa subsp. japonica GN=Os12g0616500 PE=4 SV=1;tr|B9GEB0|B9GEB0_ORYSJ Uncharacterized protein OS=Oryza sativa subsp. japonica GN=OsJ_36882 PE=4 SV=1;tr|Q2QM58|Q2QM58_ORYSJ Cation/hydrogen excha	4	1	1	1	2	68.583		0	0	0	0	0	10174000
A0A0P0YCE5;Q2QM88;A3CJE4;A2ZMP5;Q2QM87	tr|A0A0P0YCE5|A0A0P0YCE5_ORYSJ Os12g0613500 protein (Fragment) OS=Oryza sativa subsp. japonica GN=Os12g0613500 PE=4 SV=1;tr|Q2QM88|Q2QM88_ORYSJ SRP40, C-terminal domain containing protein, expressed OS=Oryza sativa subsp. japonica GN=LOC_Os12g41930 PE=4 SV	5	1	1	1	8.8	22.911		30425000	0	0	31531000	35007000	25551000
A0A0P0YCG8;Q0ILR3;Q2QLT1;A2ZN01;A2ZN04;A3CJP0	tr|A0A0P0YCG8|A0A0P0YCG8_ORYSJ Os12g0629600 protein OS=Oryza sativa subsp. japonica GN=Os12g0629600 PE=4 SV=1;tr|Q0ILR3|Q0ILR3_ORYSJ Os12g0629600 protein OS=Oryza sativa subsp. japonica GN=Os12g0629600 PE=4 SV=1;tr|Q2QLT1|Q2QLT1_ORYSJ Thaumatin-like protei	6	4	4	2	33.3	18.001		82239000	93437000	181800000	265960000	173430000	394280000
A0A0P0YCJ3;Q0IM09;A3CJA6;A2ZMK2;B8BMX7;Q2QMD4	tr|A0A0P0YCJ3|A0A0P0YCJ3_ORYSJ Sulfurtransferase (Fragment) OS=Oryza sativa subsp. japonica GN=Os12g0608600 PE=4 SV=1;tr|Q0IM09|Q0IM09_ORYSJ Sulfurtransferase OS=Oryza sativa subsp. japonica GN=Os12g0608600 PE=4 SV=1;tr|A3CJA6|A3CJA6_ORYSJ Sulfurtransferas	6	13	13	13	57.2	34.146		557490000	529000000	471950000	557330000	498360000	543100000
A0A0P0YCY6;A0A0P0YCU2;Q9AYD9;Q6QUW0;Q2QLM6;A2ZN46;Q5KQP1;B8API6;Q53IX3	tr|A0A0P0YCY6|A0A0P0YCY6_ORYSJ Os12g0636200 protein OS=Oryza sativa subsp. japonica GN=Os12g0636200 PE=4 SV=1;tr|A0A0P0YCU2|A0A0P0YCU2_ORYSJ Os12g0636200 protein (Fragment) OS=Oryza sativa subsp. japonica GN=Os12g0636200 PE=4 SV=1;tr|Q9AYD9|Q9AYD9_ORYSJ As	9	2	2	2	4.6	60.982		75852000	91472000	96452000	65570000	67780000	73869000
Q9XEA6;A3CJM0;A0A0P0YDB6;Q2QLX5;A2ZMY2;H2KWU7;A6N135;E7BJE9	sp|Q9XEA6|CYSK1_ORYSJ Cysteine synthase OS=Oryza sativa subsp. japonica GN=RCS1 PE=2 SV=2;tr|A3CJM0|A3CJM0_ORYSJ Cysteine synthase OS=Oryza sativa subsp. japonica GN=OsJ_36936 PE=3 SV=1;tr|A0A0P0YDB6|A0A0P0YDB6_ORYSJ Cysteine synthase (Fragment) OS=Oryza s	8	11	8	8	46.1	33.838		582800000	528440000	542410000	657950000	769250000	717320000
Q84UP7;A2YRG4;A0A0R6UPD3;Q7EYE9	sp|Q84UP7|CSLF6_ORYSJ Probable mixed-linked glucan synthase 6 OS=Oryza sativa subsp. japonica GN=CSLF6 PE=2 SV=1;tr|A2YRG4|A2YRG4_ORYSI Uncharacterized protein OS=Oryza sativa subsp. indica GN=OsI_27904 PE=3 SV=1;tr|A0A0R6UPD3|A0A0R6UPD3_ORYSA CslF6 OS=Ory	4	6	6	6	8.5	105.15		31447000	30187000	50051000	18715000	0	0
Q4R1E9;Q4R1E8;Q0ITW7;B9V0M0;A0A0R7VIL1;Q4R1E7;A3C9N0;A2ZCK0;A0A0P0Y0E7;Q2R8Z1;A2ZCK1;A3C9N1;Q9M6X6;H2KVY6;Q0ITW6	tr|Q4R1E9|Q4R1E9_ORYSI Alcohol dehydrogenase OS=Oryza sativa subsp. indica GN=Adh2 PE=3 SV=1;sp|Q4R1E8|ADH2_ORYSI Alcohol dehydrogenase 2 OS=Oryza sativa subsp. indica GN=ADH2 PE=2 SV=1;sp|Q0ITW7|ADH2_ORYSJ Alcohol dehydrogenase 2 OS=Oryza sativa subsp. ja	15	18	18	14	54.4	41.176		4990000000	8486600000	7399300000	7481400000	7317400000	6354900000
A0A0R7VIM3;A0A0P0V9F2;P09229;A2ZYR4;A2WW32;A0A0A7EQF3;A5HMM9	tr|A0A0R7VIM3|A0A0R7VIM3_ORYSJ Cysteine proteinase inhibitor OS=Oryza sativa subsp. japonica PE=2 SV=1;tr|A0A0P0V9F2|A0A0P0V9F2_ORYSJ Cysteine proteinase inhibitor (Fragment) OS=Oryza sativa subsp. japonica GN=Os01g0803200 PE=3 SV=1;sp|P09229|CYT1_ORYSJ Cy	7	5	5	5	66.7	11.385		412190000	486410000	353080000	563380000	620020000	428000000
P93438;A0A0R7VIP9;B9EW46;A2WP83;A0A0P0X5U4;B9FX68	sp|P93438|METK2_ORYSJ S-adenosylmethionine synthase 2 OS=Oryza sativa subsp. japonica GN=SAM2 PE=2 SV=1;tr|A0A0R7VIP9|A0A0R7VIP9_ORYSJ S-adenosylmethionine synthase OS=Oryza sativa subsp. japonica PE=2 SV=1;tr|B9EW46|B9EW46_ORYSJ S-adenosylmethionine synth	6	21	8	6	75.1	42.9		2184000000	2505900000	2681700000	2321300000	2594000000	2538400000
A0A0U2QML7	tr|A0A0U2QML7|A0A0U2QML7_ORYSA NBS-LRR-like resistance protein OS=Oryza sativa GN=Os11g36410 PE=4 SV=1	1	1	1	1	2.3	104.92		0	0	0	0	0	0
Q8S1S0;A2WWR8;A0A142CJ89	tr|Q8S1S0|Q8S1S0_ORYSJ Os01g0836800 protein OS=Oryza sativa subsp. japonica GN=Os01g0836800 PE=2 SV=1;tr|A2WWR8|A2WWR8_ORYSI Uncharacterized protein OS=Oryza sativa subsp. indica GN=OsI_04345 PE=4 SV=1;tr|A0A142CJ89|A0A142CJ89_ORYSI Putative G protein-coup	3	2	2	2	6	50.436		56923000	52115000	60729000	61989000	55858000	54964000
Q94E63;A0A165TZX1;A2WL83	tr|Q94E63|Q94E63_ORYSJ Os01g0173100 protein OS=Oryza sativa subsp. japonica GN=Os01g0173100 PE=2 SV=1;tr|A0A165TZX1|A0A165TZX1_ORYSI Alba1 OS=Oryza sativa subsp. indica GN=Alba1 PE=2 SV=1;tr|A2WL83|A2WL83_ORYSI Uncharacterized protein OS=Oryza sativa subsp	3	4	4	3	35.5	16.26		323460000	354660000	433530000	310180000	329160000	349670000
Q2RAK2;B8BJ39;A0A188I036;Q53PX2	sp|Q2RAK2|KPYC1_ORYSJ Pyruvate kinase 1, cytosolic OS=Oryza sativa subsp. japonica GN=Os11g0148500 PE=1 SV=1;sp|B8BJ39|KPYC1_ORYSI Pyruvate kinase 1, cytosolic OS=Oryza sativa subsp. indica GN=OsI_35105 PE=3 SV=1;tr|A0A188I036|A0A188I036_ORYSJ Pyruvate kin	4	23	23	4	53.9	57.319		3991600000	4494100000	4282900000	4411200000	4204100000	3835400000
Q6ZJ17;A0A190X658;A3BVP3;A2YY13;A0A1S5QPD9	tr|Q6ZJ17|Q6ZJ17_ORYSJ L-isoaspartate methyltransferase OS=Oryza sativa subsp. japonica GN=PIMT1 PE=2 SV=1;tr|A0A190X658|A0A190X658_ORYSI Protein L-isoaspartyl methyltransferase 1 OS=Oryza sativa subsp. indica GN=PIMT1 PE=4 SV=1;tr|A3BVP3|A3BVP3_ORYSJ Unch	5	3	3	3	16.9	24.881		102750000	124480000	96124000	132630000	83407000	84015000
Q69Q02;B8B5K7;A0A1B0SZS5;B9FUP9	sp|Q69Q02|DPE2_ORYSJ 4-alpha-glucanotransferase DPE2 OS=Oryza sativa subsp. japonica GN=DPE2 PE=2 SV=1;tr|B8B5K7|B8B5K7_ORYSI Uncharacterized protein OS=Oryza sativa subsp. indica GN=OsI_27219 PE=4 SV=1;tr|A0A1B0SZS5|A0A1B0SZS5_ORYSJ Disproportionating enz	4	10	10	10	14.5	108.29		209420000	248250000	219140000	201250000	214410000	194140000
Q6H7M3;B8ADR7;A0A1B1ELU7	sp|Q6H7M3|HMA4_ORYSJ Copper-transporting ATPase HMA4 OS=Oryza sativa subsp. japonica GN=HMA4 PE=1 SV=1;tr|B8ADR7|B8ADR7_ORYSI Uncharacterized protein OS=Oryza sativa subsp. indica GN=OsI_06234 PE=3 SV=1;tr|A0A1B1ELU7|A0A1B1ELU7_ORYSI Heavy metal P1B-type A	3	3	3	3	5.4	105.13		40835000	0	36887000	44044000	67586000	51357000
B8AGI4;Q9M4X0;Q6ZGL5;A0A1L2JID0;B9F240	tr|B8AGI4|B8AGI4_ORYSI Uncharacterized protein OS=Oryza sativa subsp. indica GN=OsI_05593 PE=4 SV=1;tr|Q9M4X0|Q9M4X0_ORYSI UDP-glucose pyrophosphorylase OS=Oryza sativa subsp. indica GN=UDPGase PE=2 SV=1;tr|Q6ZGL5|Q6ZGL5_ORYSJ Os02g0117700 protein OS=Oryza	5	8	1	1	23.3	49.652		18549000	0	22131000	0	17653000	0
Q6EU94;I6QM82;B7SDI4;A2X835;A0A1L2JKI3;I6R0X7;I6R438;O22541	sp|Q6EU94|PIP11_ORYSJ Aquaporin PIP1-1 OS=Oryza sativa subsp. japonica GN=PIP1-1 PE=2 SV=1;tr|I6QM82|I6QM82_ORYSJ Aquaporin OS=Oryza sativa subsp. japonica GN=PIP1.1 PE=2 SV=1;tr|B7SDI4|B7SDI4_ORYSJ Aquaporin OS=Oryza sativa subsp. japonica PE=2 SV=1;tr|A2	8	6	3	3	17.3	30.759		1038300000	1048400000	1167900000	1017700000	938470000	974620000
Q5N725;A0A1L2JKJ5;Q5N726;B8A7T3;Q6YUN3	sp|Q5N725|ALFC3_ORYSJ Fructose-bisphosphate aldolase 3, cytoplasmic OS=Oryza sativa subsp. japonica GN=FBA3 PE=2 SV=1;tr|A0A1L2JKJ5|A0A1L2JKJ5_ORYSA Fructose-bisphosphate aldolase OS=Oryza sativa PE=2 SV=1;tr|Q5N726|Q5N726_ORYSJ Os01g0905800 protein OS=Ory	5	25	25	9	80.4	38.823		49062000000	55913000000	53648000000	55953000000	54802000000	52282000000
P12330;B8BEP6;A0A1L2JKJ9;B9G329;P12331;I3QD41;A2WS81;A6N1P9;Q8W0E6;A2WUJ5;Q5ZBV7;A0A0P0V4X0	sp|P12330|CB21_ORYSJ Chlorophyll a-b binding protein 1, chloroplastic OS=Oryza sativa subsp. japonica GN=CAB1R PE=2 SV=2;tr|B8BEP6|B8BEP6_ORYSI Chlorophyll a-b binding protein, chloroplastic OS=Oryza sativa subsp. indica GN=OsI_30987 PE=3 SV=1;tr|A0A1L2JKJ	12	4	4	2	22.3	28.014		357390000	0	32317000	65390000	41106000	64934000
Q10QZ6;O64937;B8APM5;A0A1L2JKK1;Q10QZ4;A0A0N7KGP4;B9FBM7;Q10QZ5;A0A0P0VTT8;A2XD52;A6N0C3;E7BJ60	tr|Q10QZ6|Q10QZ6_ORYSJ Elongation factor 1-alpha OS=Oryza sativa subsp. japonica GN=LOC_Os03g08010 PE=2 SV=1;sp|O64937|EF1A_ORYSJ Elongation factor 1-alpha OS=Oryza sativa subsp. japonica GN=REFA1 PE=2 SV=2;tr|B8APM5|B8APM5_ORYSI Elongation factor 1-alpha	12	22	22	21	62.4	49.292		29692000000	31398000000	33925000000	32555000000	29330000000	28987000000
H2KWC8;H2KW47;Q53N82;Q53N81;Q53N83;A2ZD01;A0A1L2JKK6	tr|H2KWC8|H2KWC8_ORYSJ Chlorophyll a-b binding protein, chloroplastic OS=Oryza sativa subsp. japonica GN=LOC_Os11g13890 PE=3 SV=1;tr|H2KW47|H2KW47_ORYSJ Chlorophyll a-b binding protein, chloroplastic OS=Oryza sativa subsp. japonica GN=LOC_Os11g13890 PE=3 S	7	1	1	1	5.4	19.959		0	0	0	0	0	0
A2Y9J6;Q5VMA5;A0A1V1H158	tr|A2Y9J6|A2Y9J6_ORYSI Uncharacterized protein OS=Oryza sativa subsp. indica GN=OsI_21741 PE=4 SV=1;tr|Q5VMA5|Q5VMA5_ORYSJ Os06g0156600 protein OS=Oryza sativa subsp. japonica GN=Os06g0156600 PE=2 SV=1;tr|A0A1V1H158|A0A1V1H158_ORYSI Putative esterase OS=Or	3	2	1	1	7.8	25.881		28188000	38517000	34956000	31721000	18916000	31101000
Q8H4H5;I7GYG6;B8B4U0;A0A1Y1B6E8;K0IY91;B9FWG7	sp|Q8H4H5|NRAM5_ORYSJ Metal transporter Nramp5 OS=Oryza sativa subsp. japonica GN=NRAMP5 PE=2 SV=1;tr|I7GYG6|I7GYG6_ORYSJ Nramp metal transporter OS=Oryza sativa subsp. japonica GN=OsNramp5 PE=2 SV=1;tr|B8B4U0|B8B4U0_ORYSI Metal transporter OS=Oryza sativa	6	2	2	2	7.6	58.497		0	0	0	0	23378000	0
V5K461;Q10DV7;A2XLF2;A0A218KL39;A0A221SE09;B2ZEU9;C7DQF0	tr|V5K461|V5K461_ORYSJ Actin-1 OS=Oryza sativa subsp. japonica PE=2 SV=1;sp|Q10DV7|ACT1_ORYSJ Actin-1 OS=Oryza sativa subsp. japonica GN=ACT1 PE=2 SV=1;sp|A2XLF2|ACT1_ORYSI Actin-1 OS=Oryza sativa subsp. indica GN=ACT1 PE=2 SV=1;tr|A0A218KL39|A0A218KL39_OR	7	17	7	3	62.3	41.812		5769200000	5116800000	5803100000	6220900000	5728000000	5922300000
Q6F332;A2Y609;A0A218KL43	sp|Q6F332|CALM2_ORYSJ Calmodulin-2 OS=Oryza sativa subsp. japonica GN=CAM2 PE=2 SV=3;sp|A2Y609|CALM2_ORYSI Calmodulin-2 OS=Oryza sativa subsp. indica GN=CAM2 PE=3 SV=1;tr|A0A218KL43|A0A218KL43_ORYSA Calmodulin-2 OS=Oryza sativa PE=2 SV=1	3	13	13	1	64.4	16.818		4819400000	4036800000	3791300000	4513300000	4969900000	4024700000
P48494;E0X6V4;B8AD93;A0A218KL52;A6N0S2;A6MZQ1	sp|P48494|TPIS_ORYSJ Triosephosphate isomerase, cytosolic OS=Oryza sativa subsp. japonica GN=TPI PE=1 SV=3;tr|E0X6V4|E0X6V4_ORYSJ Triosephosphate isomerase OS=Oryza sativa subsp. japonica PE=2 SV=1;tr|B8AD93|B8AD93_ORYSI Uncharacterized protein OS=Oryza sa	6	15	15	14	82.2	27.063		9862700000	10997000000	11386000000	12036000000	11641000000	9976100000
Q42971;A1YQJ3;A0A218KL62;A0A0N7KRH6;B9G7P0;B8BFV2;A6N0G6;Q8LMD5	sp|Q42971|ENO_ORYSJ Enolase OS=Oryza sativa subsp. japonica GN=ENO1 PE=1 SV=2;tr|A1YQJ3|A1YQJ3_ORYSJ Enolase OS=Oryza sativa subsp. japonica PE=2 SV=1;tr|A0A218KL62|A0A218KL62_ORYSA Enolase OS=Oryza sativa PE=2 SV=1;tr|A0A0N7KRH6|A0A0N7KRH6_ORYSJ Os10g0167	8	27	27	12	77.8	47.972		15935000000	18245000000	18172000000	18849000000	17993000000	16676000000
A0B9Y0;Q0JDT6;Q7XKH1	tr|A0B9Y0|A0B9Y0_ORYSA OSIGBa0135C09.6 protein OS=Oryza sativa GN=OSIGBa0135C09.6 PE=4 SV=1;tr|Q0JDT6|Q0JDT6_ORYSJ Os04g0378200 protein OS=Oryza sativa subsp. japonica GN=Os04g0378200 PE=2 SV=1;tr|Q7XKH1|Q7XKH1_ORYSJ OSJNBa0083D01.12 protein OS=Oryza sativ	3	1	1	1	4.7	23.722		14276000	0	0	0	0	14277000
Q8HCQ9;O47951;A0PJ32;A0PJ33;Q2F996;Q2F945;O04723	tr|Q8HCQ9|Q8HCQ9_ORYSJ ORFB protein OS=Oryza sativa subsp. japonica GN=orfB PE=4 SV=2;tr|O47951|O47951_ORYSA Uncharacterized protein OS=Oryza sativa PE=4 SV=1;tr|A0PJ32|A0PJ32_ORYSI ATP8 OS=Oryza sativa subsp. indica GN=atp8 PE=2 SV=1;tr|A0PJ33|A0PJ33_ORYS	7	5	5	5	32.3	18.065		834660000	852340000	1024300000	1170300000	661330000	594720000
A2Z7C4;A1L4T4;B9G5S2;B8BGV6	sp|A2Z7C4|MTND1_ORYSI 1,2-dihydroxy-3-keto-5-methylthiopentene dioxygenase 1 OS=Oryza sativa subsp. indica GN=ARD1 PE=1 SV=2;sp|A1L4T4|MTND1_ORYSJ 1,2-dihydroxy-3-keto-5-methylthiopentene dioxygenase 1 OS=Oryza sativa subsp. japonica GN=ARD1 PE=2 SV=1;tr|B	4	4	2	2	22.1	23.641		0	0	0	0	0	0
P37833;A2WVA6;A1YQJ2;Q0JJ47	sp|P37833|AATC_ORYSJ Aspartate aminotransferase, cytoplasmic OS=Oryza sativa subsp. japonica GN=Os01g0760600 PE=2 SV=1;tr|A2WVA6|A2WVA6_ORYSI Aspartate aminotransferase OS=Oryza sativa subsp. indica GN=OsI_03821 PE=4 SV=1;tr|A1YQJ2|A1YQJ2_ORYSJ Aspartate a	4	19	19	19	56.5	44.507		3679100000	3746200000	3365400000	3565200000	3848500000	3836300000
Q7XDC8;A1YQK1;B8BHG9;A6N0H1;A2Z8K1	sp|Q7XDC8|MDHC_ORYSJ Malate dehydrogenase, cytoplasmic OS=Oryza sativa subsp. japonica GN=Os10g0478200 PE=1 SV=3;tr|A1YQK1|A1YQK1_ORYSJ Malate dehydrogenase OS=Oryza sativa subsp. japonica GN=OsJ_31897 PE=2 SV=1;tr|B8BHG9|B8BHG9_ORYSI Malate dehydrogenase	5	15	15	14	63.3	35.568		13878000000	14519000000	14865000000	15345000000	13396000000	14099000000
Q6K5G8;A1YR13;B8AF09	sp|Q6K5G8|G3PC3_ORYSJ Glyceraldehyde-3-phosphate dehydrogenase 3, cytosolic OS=Oryza sativa subsp. japonica GN=GAPC3 PE=2 SV=1;tr|A1YR13|A1YR13_ORYSA Glyceraldehyde-3-phosphate dehydrogenase OS=Oryza sativa PE=2 SV=1;tr|B8AF09|B8AF09_ORYSI Glyceraldehyde-3	3	22	22	5	72.7	36.567		28673000000	33440000000	33564000000	30811000000	27728000000	26461000000
B0FFN3;A2WLS0;A1YTM8	tr|B0FFN3|B0FFN3_ORYSJ Metallothionein-like protein OS=Oryza sativa subsp. japonica PE=2 SV=1;sp|A2WLS0|MT3A_ORYSI Metallothionein-like protein 3A OS=Oryza sativa subsp. indica GN=MT3A PE=3 SV=1;sp|A1YTM8|MT3A_ORYSJ Metallothionein-like protein 3A OS=Oryza	3	1	1	1	17.7	6.4202		0	25734000	29201000	0	0	0
Q93VC6;A2WJL4;H2KWI0	tr|Q93VC6|Q93VC6_ORYSJ Os01g0100700 protein OS=Oryza sativa subsp. japonica GN=P0402A09.2 PE=2 SV=1;tr|A2WJL4|A2WJL4_ORYSI Uncharacterized protein OS=Oryza sativa subsp. indica GN=OsI_00008 PE=3 SV=1;tr|H2KWI0|H2KWI0_ORYSJ 40S ribosomal protein S5, putativ	3	10	10	2	51	22.226		4400500000	3931300000	4027000000	3839000000	3989400000	4113400000
A2WJM1;Q655M5;Q7F2F5	tr|A2WJM1|A2WJM1_ORYSI Uncharacterized protein OS=Oryza sativa subsp. indica GN=OsI_00016 PE=4 SV=1;tr|Q655M5|Q655M5_ORYSJ Nuclear protein-like OS=Oryza sativa subsp. japonica GN=Os01g0101600 PE=2 SV=1;tr|Q7F2F5|Q7F2F5_ORYSJ p0402A09.11 protein OS=Oryza sa	3	3	3	3	6.3	100.24		40697000	0	0	0	47260000	0
A2WJP2;Q9FTY4;A2ZNA8	tr|A2WJP2|A2WJP2_ORYSI Uncharacterized protein OS=Oryza sativa subsp. indica GN=OsI_00040 PE=4 SV=1;tr|Q9FTY4|Q9FTY4_ORYSJ Os01g0104400 protein OS=Oryza sativa subsp. japonica GN=Os01g0104400 PE=2 SV=1;tr|A2ZNA8|A2ZNA8_ORYSJ Uncharacterized protein OS=Oryz	3	11	9	9	49.4	30.739		1583400000	1359100000	1292400000	1306100000	1515500000	1551200000
Q9FTN5;A2WJQ7;A2ZNC6;Q8VYH7;Q9FTN6;A2WJQ6	tr|Q9FTN5|Q9FTN5_ORYSJ Os01g0106400 protein OS=Oryza sativa subsp. japonica GN=Os01g0106400 PE=2 SV=1;tr|A2WJQ7|A2WJQ7_ORYSI Uncharacterized protein OS=Oryza sativa subsp. indica GN=OsI_00054 PE=4 SV=1;tr|A2ZNC6|A2ZNC6_ORYSJ Uncharacterized protein OS=Oryz	6	8	8	8	33.8	33.501		791150000	1127200000	1453600000	841450000	1206100000	1668100000
Q8W250;A2WJR2	sp|Q8W250|DXR_ORYSJ 1-deoxy-D-xylulose 5-phosphate reductoisomerase, chloroplastic OS=Oryza sativa subsp. japonica GN=DXR PE=2 SV=2;tr|A2WJR2|A2WJR2_ORYSI Uncharacterized protein OS=Oryza sativa subsp. indica GN=OsI_00059 PE=3 SV=1	2	2	2	2	5.1	51.473		24793000	0	25469000	25321000	24843000	13880000
Q6K9T5;A2WJR7	tr|Q6K9T5|Q6K9T5_ORYSJ Membrane-associated salt-inducible protein-like OS=Oryza sativa subsp. japonica GN=Os02g0829800 PE=2 SV=1;tr|A2WJR7|A2WJR7_ORYSI Uncharacterized protein OS=Oryza sativa subsp. indica GN=OsI_00065 PE=4 SV=1	2	5	5	5	17.7	45.748		114110000	102400000	95943000	166910000	103180000	125210000
Q9FTE2;A2WK03	tr|Q9FTE2|Q9FTE2_ORYSJ Os01g0118700 protein OS=Oryza sativa subsp. japonica GN=Os01g0118700 PE=2 SV=1;tr|A2WK03|A2WK03_ORYSI Uncharacterized protein OS=Oryza sativa subsp. indica GN=OsI_00154 PE=4 SV=1	2	3	3	3	7.9	57.415		0	339080000	675770000	0	130090000	0
Q5ZCB0;A2WK47;Q0JR27	tr|Q5ZCB0|Q5ZCB0_ORYSJ Putative Bowman Birk trypsin inhibitor OS=Oryza sativa subsp. japonica GN=P0037C04.15 PE=3 SV=1;tr|A2WK47|A2WK47_ORYSI Uncharacterized protein OS=Oryza sativa subsp. indica GN=OsI_00196 PE=3 SV=1;tr|Q0JR27|Q0JR27_ORYSJ Os01g0124100 p	3	1	1	1	6.3	27.385		0	0	0	0	0	0
A6MZH2;Q5ZCA9;A2WK48;E0X6V8;A5HEI2;Q9M3W3;A2ZNR4;A6N1A3	tr|A6MZH2|A6MZH2_ORYSI Bowman-Birk type bran trypsin inhibitor (Fragment) OS=Oryza sativa subsp. indica PE=2 SV=1;tr|Q5ZCA9|Q5ZCA9_ORYSJ Putative Bowman Birk trypsin inhibitor OS=Oryza sativa subsp. japonica GN=P0037C04.16 PE=3 SV=1;tr|A2WK48|A2WK48_ORYSI	8	8	8	6	46.1	24.22		920930000	1111600000	678570000	1038600000	476950000	605700000
Q0JR25;A2WK50;A2ZNR6;A0A0S2MT33;A0A0S2MT28	sp|Q0JR25|IBBR_ORYSJ Bowman-Birk type bran trypsin inhibitor OS=Oryza sativa subsp. japonica GN=RBBI3.3 PE=1 SV=2;sp|A2WK50|IBBR_ORYSI Bowman-Birk type bran trypsin inhibitor OS=Oryza sativa subsp. indica GN=RBBI3.3 PE=2 SV=2	5	7	5	5	27.2	27.79		444150000	365610000	313630000	490560000	403340000	422180000
Q9AWV5;A2WK53;Q9M3W1;B7E9D7	tr|Q9AWV5|Q9AWV5_ORYSJ Putative Bowman Birk trypsin inhibitor OS=Oryza sativa subsp. japonica GN=P0044F08.5 PE=3 SV=1;tr|A2WK53|A2WK53_ORYSI Uncharacterized protein OS=Oryza sativa subsp. indica GN=OsI_00202 PE=3 SV=1;tr|Q9M3W1|Q9M3W1_ORYSA Putative Bowman	4	4	4	4	22.7	19.671		336540000	348670000	584520000	357830000	437100000	350710000
A2ZNT4;A2WK72;Q5ZE00	tr|A2ZNT4|A2ZNT4_ORYSJ Uncharacterized protein OS=Oryza sativa subsp. japonica GN=OsJ_00217 PE=3 SV=1;tr|A2WK72|A2WK72_ORYSI Uncharacterized protein OS=Oryza sativa subsp. indica GN=OsI_00221 PE=3 SV=1;sp|Q5ZE00|LPR3_ORYSJ Multicopper oxidase LPR1 homolog	3	8	6	6	21.3	72.472		832380000	889230000	949290000	825500000	1034200000	1293700000
A2ZNT5;A2WK73;B9EZA8;A2ZNT1;B8AD14;Q5ZE07	sp|A2ZNT5|LPR5_ORYSJ Multicopper oxidase LPR1 homolog 5 OS=Oryza sativa subsp. japonica GN=LPR5 PE=2 SV=1;tr|A2WK73|A2WK73_ORYSI Uncharacterized protein OS=Oryza sativa subsp. indica GN=OsI_00222 PE=3 SV=1	6	12	12	9	26.4	70.918		2511200000	2984800000	3288900000	2583200000	2988900000	2794300000
Q9FTR9;A2WK77	tr|Q9FTR9|Q9FTR9_ORYSJ Os01g0127600 protein OS=Oryza sativa subsp. japonica GN=Os01g0127600 PE=2 SV=1;tr|A2WK77|A2WK77_ORYSI Uncharacterized protein OS=Oryza sativa subsp. indica GN=OsI_00226 PE=3 SV=1	2	5	5	5	27.4	19.334		362590000	231180000	28700000	521720000	355970000	413020000
Q9LGB2;Q7GC15;A2WKA8;Q9LGB3;A2WKA7	tr|Q9LGB2|Q9LGB2_ORYSJ Os01g0132000 protein OS=Oryza sativa subsp. japonica GN=Os01g0132000 PE=2 SV=1;tr|Q7GC15|Q7GC15_ORYSA Wound induced protein homolog OS=Oryza sativa GN=IAI2 PE=2 SV=1;tr|A2WKA8|A2WKA8_ORYSI Uncharacterized protein OS=Oryza sativa subs	5	2	2	2	24	10.717		113480000	111630000	90996000	151250000	165940000	205730000
B9EZD5;A2WKD0;Q0JQW7;Q5ZCK6;A6N1U5;A0A0P0WKS5;Q0DJD5;A2Y2W1;B9FK42;A2Y2W0;Q5W6F5;A2Y369;B9FNR6	tr|B9EZD5|B9EZD5_ORYSJ Os01g0134900 protein OS=Oryza sativa subsp. japonica GN=Os01g0134900 PE=4 SV=1;tr|A2WKD0|A2WKD0_ORYSI Uncharacterized protein OS=Oryza sativa subsp. indica GN=OsI_00280 PE=4 SV=1;tr|Q0JQW7|Q0JQW7_ORYSJ Os01g0134900 protein (Fragment)	13	14	14	14	36.3	61.363		518690000	531950000	603580000	475660000	556120000	550090000
Q5ZCK5;A2WKD1	sp|Q5ZCK5|CML16_ORYSJ Probable calcium-binding protein CML16 OS=Oryza sativa subsp. japonica GN=CML16 PE=2 SV=1;tr|A2WKD1|A2WKD1_ORYSI Uncharacterized protein OS=Oryza sativa subsp. indica GN=OsI_00281 PE=4 SV=1	2	2	2	2	14.4	19.263		30300000	0	0	42899000	63462000	44066000
A2ZP20;A2WKF9	tr|A2ZP20|A2ZP20_ORYSJ Uncharacterized protein OS=Oryza sativa subsp. japonica GN=OsJ_00302 PE=4 SV=1;tr|A2WKF9|A2WKF9_ORYSI Uncharacterized protein OS=Oryza sativa subsp. indica GN=OsI_00309 PE=4 SV=1	2	1	1	1	5.2	30.589		0	0	0	0	0	113510000
B9EZF1;Q5ZC51;A2WKG1	tr|B9EZF1|B9EZF1_ORYSJ Uncharacterized protein OS=Oryza sativa subsp. japonica GN=OsJ_00304 PE=4 SV=1;tr|Q5ZC51|Q5ZC51_ORYSJ Cis,cis-muconate cycloisomerase-like OS=Oryza sativa subsp. japonica GN=Os01g0138900 PE=4 SV=1;tr|A2WKG1|A2WKG1_ORYSI Uncharacteriz	3	3	3	3	9.9	43.597		0	0	0	0	0	35293000
A2WKG3;Q5ZDH9;A0A0N7KCA9	tr|A2WKG3|A2WKG3_ORYSI Uncharacterized protein OS=Oryza sativa subsp. indica GN=OsI_00313 PE=4 SV=1;tr|Q5ZDH9|Q5ZDH9_ORYSJ Os01g0139200 protein OS=Oryza sativa subsp. japonica GN=Os01g0139200 PE=4 SV=1	3	8	8	8	18.5	70.281		456640000	576180000	592190000	553450000	468860000	465110000
Q9AWS9;A2WKH0;Q5ZDH6;A2ZP31	tr|Q9AWS9|Q9AWS9_ORYSJ Putative ribosomal protein L26 OS=Oryza sativa subsp. japonica GN=P0480E02.19-2 PE=3 SV=1;tr|A2WKH0|A2WKH0_ORYSI Uncharacterized protein OS=Oryza sativa subsp. indica GN=OsI_00322 PE=3 SV=1;tr|Q5ZDH6|Q5ZDH6_ORYSJ Os01g0140500 protein	4	6	6	1	33.1	17.471		2167400000	1349000000	1485600000	1590800000	1419300000	1591700000
A2WKH8;Q8LKV4;A2ZP36;A0A0P0UY25;Q5ZDH2;Q0JQT1;Q6ETH5;B8AI60;A0A0P0UY01;A2WKI0;Q5ZEN9;Q0E3Q9	tr|A2WKH8|A2WKH8_ORYSI Uncharacterized protein OS=Oryza sativa subsp. indica GN=OsI_00329 PE=3 SV=1;tr|Q8LKV4|Q8LKV4_ORYSJ AAA-ATPase-like protein OS=Oryza sativa subsp. japonica PE=2 SV=1;tr|A2ZP36|A2ZP36_ORYSJ Uncharacterized protein OS=Oryza sativa subs	12	8	8	8	27	48.076		152860000	177490000	214740000	207200000	187370000	200340000
Q9FU86;A2WKJ2;B7EH87;Q0JGU6;B8A7S5;B8BFJ9;Q7XHB0;B7F9S8;Q0JGU5;Q10PG2;Q8RZ74;A0A0P0VBU6;Q8RZ75;B8A7S4;A3AAE7;A2X8L7;A0A0P0XQZ1;Q0JAI6;Q6Z8E5;Q7XNU7;A0A0P0XQX3;Q10PG3;A2XEA8;Q8S7X9;A3C1X2;A2Z4F2;B9EVE9	tr|Q9FU86|Q9FU86_ORYSJ Os01g0142800 protein OS=Oryza sativa subsp. japonica GN=P0019D06.17-1 PE=2 SV=1;tr|A2WKJ2|A2WKJ2_ORYSI Uncharacterized protein OS=Oryza sativa subsp. indica GN=OsI_00345 PE=3 SV=1;tr|B7EH87|B7EH87_ORYSJ cDNA clone:J023036E09, full in	27	3	3	3	5.5	63.097		141130000	112750000	138740000	119550000	99925000	139110000
Q9FU80;A2ZP51;A2WKJ8;Q9FU75;B8AD78	tr|Q9FU80|Q9FU80_ORYSJ Os01g0143300 protein OS=Oryza sativa subsp. japonica GN=Os01g0143300 PE=4 SV=1;tr|A2ZP51|A2ZP51_ORYSJ Uncharacterized protein OS=Oryza sativa subsp. japonica GN=OsJ_00331 PE=4 SV=1;tr|A2WKJ8|A2WKJ8_ORYSI Uncharacterized protein OS=Or	5	8	8	8	24.2	29.436		386590000	483820000	447040000	521060000	458960000	470970000
Q5ZDL5;A2WKN0;A2ZP86	tr|Q5ZDL5|Q5ZDL5_ORYSJ Os01g0147700 protein OS=Oryza sativa subsp. japonica GN=Os01g0147700 PE=4 SV=1;tr|A2WKN0|A2WKN0_ORYSI Uncharacterized protein OS=Oryza sativa subsp. indica GN=OsI_00387 PE=4 SV=1;tr|A2ZP86|A2ZP86_ORYSJ Uncharacterized protein OS=Oryz	3	3	3	1	5.1	79.054		55412000	57372000	58635000	31306000	51635000	13679000
Q9LGI2;Q94JJ7;Q94JJ4;Q7GBK0;B9A1G8;B9A1G6;A2WKS8;A2WKS3;A2WKP5;A2WKP3;Q94JE1;A2WKT4;Q6F362;A2Y7R3;Q9LGH8;Q9LGH4;A2WKT1;A2WKS5;Q943L2;A2WWU2;Q6ZBP3;A2YWI3;A3AGM4;A2XF66;A0A0P0XHD8;B8AZ01;A0A0P0WN72;Q6L507;B9FKL6;Q0DHK3;Q0JQL7;B9G1J0;B8BC13;Q0JQP0;A0A0P0UY08;A2ZTK1;A2WQG8;A0A0P0V310;A2XJ22;A0A0P0UYK9	sp|Q9LGI2|H2B10_ORYSJ Histone H2B.10 OS=Oryza sativa subsp. japonica GN=H2B.10 PE=3 SV=1;sp|Q94JJ7|H2B3_ORYSJ Histone H2B.3 OS=Oryza sativa subsp. japonica GN=H2B.3 PE=3 SV=1;sp|Q94JJ4|H2B4_ORYSJ Histone H2B.4 OS=Oryza sativa subsp. japonica GN=H2B.4 PE=3	40	8	8	8	46.4	16.548		8606000000	9158100000	9557100000	8656200000	8680500000	7127900000
Q93VD4;A2WKU8	tr|Q93VD4|Q93VD4_ORYSJ Os01g0155000 protein OS=Oryza sativa subsp. japonica GN=Os01g0155000 PE=2 SV=1;tr|A2WKU8|A2WKU8_ORYSI Uncharacterized protein OS=Oryza sativa subsp. indica GN=OsI_00460 PE=4 SV=1	2	5	5	5	19.9	36.391		55490000	108100000	63152000	56173000	136520000	116970000
A6MZ96;Q5ZCD9;A2WKV5;B9ESY3	tr|A6MZ96|A6MZ96_ORYSI Splicing factor (Fragment) OS=Oryza sativa subsp. indica PE=2 SV=1;tr|Q5ZCD9|Q5ZCD9_ORYSJ Os01g0155600 protein OS=Oryza sativa subsp. japonica GN=Os01g0155600 PE=2 SV=1;tr|A2WKV5|A2WKV5_ORYSI Uncharacterized protein OS=Oryza sativa s	4	1	1	1	3.8	24.565		28668000	27344000	38668000	20799000	19751000	19661000
Q7F800;Q5ZEL6;A2WKY2;A0A0P0UYI9	tr|Q7F800|Q7F800_ORYSJ EST D25138(R3286) corresponds to a region of the predicted gene OS=Oryza sativa subsp. japonica PE=4 SV=1;tr|Q5ZEL6|Q5ZEL6_ORYSJ Putative arabinogalactan protein OS=Oryza sativa subsp. japonica GN=P0041E11.13 PE=4 SV=1;tr|A2WKY2|A2WK	4	2	2	2	14.9	25.582		141070000	0	118740000	71371000	99600000	105270000
Q7F7Z7;Q5ZEL4;A2WKY4	tr|Q7F7Z7|Q7F7Z7_ORYSJ Similar to Arabidopsis thaliana putative acyl-coA dehydrogenase OS=Oryza sativa subsp. japonica PE=3 SV=1;tr|Q5ZEL4|Q5ZEL4_ORYSJ Os01g0159400 protein OS=Oryza sativa subsp. japonica GN=Os01g0159400 PE=2 SV=1;tr|A2WKY4|A2WKY4_ORYSI Un	3	5	2	2	16.6	46.132		0	101390000	58134000	55260000	71828000	43692000
Q9LGL5;A2WKY8;A6MZR7;B8B6A8	tr|Q9LGL5|Q9LGL5_ORYSJ Os01g0160100 protein OS=Oryza sativa subsp. japonica GN=Os01g0160100 PE=3 SV=1;tr|A2WKY8|A2WKY8_ORYSI Uncharacterized protein OS=Oryza sativa subsp. indica GN=OsI_00500 PE=3 SV=1	4	10	5	5	18.8	64.139		31156000	0	0	33078000	57399000	31529000
Q5VQH7;Q9AS89;A2WL33	tr|Q5VQH7|Q5VQH7_ORYSJ Os01g0166700 protein OS=Oryza sativa subsp. japonica GN=Os01g0166700 PE=2 SV=1;tr|Q9AS89|Q9AS89_ORYSJ p0028E10.2 protein OS=Oryza sativa subsp. japonica GN=P0028E10.2 PE=4 SV=1;tr|A2WL33|A2WL33_ORYSI Uncharacterized protein OS=Oryza	3	2	2	2	9.3	25.215		80549000	198530000	103230000	80694000	82185000	79845000
Q5VQG6;A2WL57	tr|Q5VQG6|Q5VQG6_ORYSJ Os01g0169900 protein OS=Oryza sativa subsp. japonica GN=Os01g0169900 PE=2 SV=1;tr|A2WL57|A2WL57_ORYSI Uncharacterized protein OS=Oryza sativa subsp. indica GN=OsI_00570 PE=4 SV=1	2	3	3	2	6.6	61.289		0	75648000	100140000	50594000	42607000	0
Q5VQG4;A2WL58;A0A0P0UYK7	sp|Q5VQG4|RFS_ORYSJ Galactinol--sucrose galactosyltransferase OS=Oryza sativa subsp. japonica GN=RFS PE=1 SV=1;tr|A2WL58|A2WL58_ORYSI Uncharacterized protein OS=Oryza sativa subsp. indica GN=OsI_00571 PE=4 SV=1;tr|A0A0P0UYK7|A0A0P0UYK7_ORYSJ Os01g0170000 p	3	3	3	3	6.4	85.532		31685000	18825000	0	0	0	0
A2ZPS8;A2WL79;Q5VR15	tr|A2ZPS8|A2ZPS8_ORYSJ Peroxidase OS=Oryza sativa subsp. japonica GN=OsJ_00560 PE=3 SV=1;tr|A2WL79|A2WL79_ORYSI Peroxidase OS=Oryza sativa subsp. indica GN=OsI_00589 PE=3 SV=1;tr|Q5VR15|Q5VR15_ORYSJ Peroxidase OS=Oryza sativa subsp. japonica GN=prx1 PE=3 S	3	1	1	1	4.4	34.207		14008000	0	0	0	0	0
Q94E65;A2WL80	tr|Q94E65|Q94E65_ORYSJ Os01g0172800 protein OS=Oryza sativa subsp. japonica GN=Os01g0172800 PE=2 SV=1;tr|A2WL80|A2WL80_ORYSI Uncharacterized protein OS=Oryza sativa subsp. indica GN=OsI_00591 PE=4 SV=1	2	3	3	3	15.7	20.657		194310000	164450000	135210000	178990000	186320000	172460000
A2WL86;A2WL89;Q0JQA4;Q5VR11;A0A0P0UYZ1	tr|A2WL86|A2WL86_ORYSI Uncharacterized protein OS=Oryza sativa subsp. indica GN=OsI_00597 PE=4 SV=1	5	8	1	1	26	41.044		59152000	44387000	46092000	37010000	40484000	52774000
Q94EG1;A2WLB8;A0A0P0UYX6	tr|Q94EG1|Q94EG1_ORYSJ Os01g0178000 protein OS=Oryza sativa subsp. japonica GN=P0509B06.2-1 PE=4 SV=1;tr|A2WLB8|A2WLB8_ORYSI Uncharacterized protein OS=Oryza sativa subsp. indica GN=OsI_00629 PE=4 SV=1;tr|A0A0P0UYX6|A0A0P0UYX6_ORYSJ Os01g0178000 protein (F	3	10	10	10	34.8	43.747		406660000	352770000	404710000	357940000	385020000	382950000
A2WLD2	tr|A2WLD2|A2WLD2_ORYSI Uncharacterized protein OS=Oryza sativa subsp. indica GN=OsI_00641 PE=4 SV=1	1	3	3	2	12.9	35.694		140070000	0	0	231860000	197820000	158080000
Q949E2;Q6H8G2;Q0JQ62;A2WLD6;B8AG27;A6N045	tr|Q949E2|Q949E2_ORYSA Putative GTP-binding protein OS=Oryza sativa GN=W455ERIPDK PE=4 SV=1;tr|Q6H8G2|Q6H8G2_ORYSJ Os02g0653800 protein OS=Oryza sativa subsp. japonica GN=Os02g0653800 PE=2 SV=1;tr|Q0JQ62|Q0JQ62_ORYSJ Os01g0179700 protein OS=Oryza sativa su	6	5	3	3	31.5	22.504		274280000	231380000	302350000	292140000	265690000	268000000
A2WLE4	tr|A2WLE4|A2WLE4_ORYSI Uncharacterized protein OS=Oryza sativa subsp. indica GN=OsI_00654 PE=3 SV=1	1	29	1	1	43.4	89.801		197510000	166570000	187680000	165450000	185960000	228000000
B9ETI4;Q9LGS7;A2WLG1	tr|B9ETI4|B9ETI4_ORYSJ Uncharacterized protein OS=Oryza sativa subsp. japonica GN=OsJ_00650 PE=4 SV=1;tr|Q9LGS7|Q9LGS7_ORYSJ Os01g0183600 protein OS=Oryza sativa subsp. japonica GN=Os01g0183600 PE=2 SV=1;tr|A2WLG1|A2WLG1_ORYSI Uncharacterized protein OS=Or	3	6	6	6	14.5	51.669		80979000	74286000	75631000	64497000	109640000	79380000
Q9LGR1;A2WLH0	tr|Q9LGR1|Q9LGR1_ORYSJ Os01g0184800 protein OS=Oryza sativa subsp. japonica GN=Os01g0184800 PE=2 SV=1;tr|A2WLH0|A2WLH0_ORYSI Uncharacterized protein OS=Oryza sativa subsp. indica GN=OsI_00683 PE=4 SV=1	2	1	1	1	5.2	28.377		0	0	0	0	0	0
V5K4E6;P43279;A2WLJ5;A0A0P0UZ30	tr|V5K4E6|V5K4E6_ORYSJ Malic enzyme OS=Oryza sativa subsp. japonica PE=2 SV=1;sp|P43279|MAOC_ORYSJ NADP-dependent malic enzyme, chloroplastic OS=Oryza sativa subsp. japonica GN=ME6 PE=2 SV=2;tr|A2WLJ5|A2WLJ5_ORYSI Malic enzyme OS=Oryza sativa subsp. indica	4	6	3	3	15.8	69.893		30127000	28410000	33359000	20067000	35738000	29039000
Q5SNH7;A2WLK9	tr|Q5SNH7|Q5SNH7_ORYSJ Os01g0191100 protein OS=Oryza sativa subsp. japonica GN=Os01g0191100 PE=2 SV=1;tr|A2WLK9|A2WLK9_ORYSI Uncharacterized protein OS=Oryza sativa subsp. indica GN=OsI_00724 PE=3 SV=1	2	4	3	3	61.4	11.607		1164300000	1075100000	1288900000	1071600000	1059000000	1770700000
A2WLL2;Q5SNJ4	tr|A2WLL2|A2WLL2_ORYSI Uncharacterized protein OS=Oryza sativa subsp. indica GN=OsI_00727 PE=4 SV=1;tr|Q5SNJ4|Q5SNJ4_ORYSJ Os01g0191500 protein OS=Oryza sativa subsp. japonica GN=Os01g0191500 PE=2 SV=1	2	23	23	23	62.8	53.93		3609600000	3679300000	3406200000	3228900000	3705500000	3485000000
A2ZQ69;Q5SNH5;A2WLL3	tr|A2ZQ69|A2ZQ69_ORYSJ ATP-dependent 6-phosphofructokinase OS=Oryza sativa subsp. japonica GN=PFK PE=3 SV=1;tr|Q5SNH5|Q5SNH5_ORYSJ ATP-dependent 6-phosphofructokinase OS=Oryza sativa subsp. japonica GN=Os01g0191700 PE=3 SV=1;tr|A2WLL3|A2WLL3_ORYSI ATP-depe	3	7	2	2	15.7	55.513		20412000	36490000	37229000	27756000	24253000	31314000
Q5SMX9;A2WLN5;A2ZQ91	tr|Q5SMX9|Q5SMX9_ORYSJ Os01g0195400 protein OS=Oryza sativa subsp. japonica GN=Os01g0195400 PE=4 SV=1;tr|A2WLN5|A2WLN5_ORYSI Uncharacterized protein OS=Oryza sativa subsp. indica GN=OsI_00755 PE=4 SV=1;tr|A2ZQ91|A2ZQ91_ORYSJ Uncharacterized protein OS=Oryz	3	2	2	2	10.8	29.784		143870000	128550000	134530000	91993000	117100000	113610000
B9ETM5;Q5SMX7;A2WLN6	tr|B9ETM5|B9ETM5_ORYSJ Translation machinery-associated protein 22 OS=Oryza sativa subsp. japonica GN=OsJ_00733 PE=3 SV=1;tr|Q5SMX7|Q5SMX7_ORYSJ Translation machinery-associated protein 22 OS=Oryza sativa subsp. japonica GN=Os01g0195500 PE=2 SV=1;tr|A2WLN6	3	3	3	3	31.2	18.34		48148000	27876000	37422000	40653000	33715000	48826000
Q9LEA0;A2ZQG9;A2WLV9	tr|Q9LEA0|Q9LEA0_ORYSJ Carnitine racemase-like OS=Oryza sativa subsp. japonica GN=Os01g0205600 PE=2 SV=1;tr|A2ZQG9|A2ZQG9_ORYSJ Uncharacterized protein OS=Oryza sativa subsp. japonica GN=OsJ_00809 PE=4 SV=1;tr|A2WLV9|A2WLV9_ORYSI Uncharacterized protein OS	3	1	1	1	4	25.587		0	0	0	0	0	9055600
Q8LRJ4;A2WLW7;A2ZQH8	tr|Q8LRJ4|Q8LRJ4_ORYSJ Os01g0207200 protein OS=Oryza sativa subsp. japonica GN=Os01g0207200 PE=2 SV=1;tr|A2WLW7|A2WLW7_ORYSI Uncharacterized protein OS=Oryza sativa subsp. indica GN=OsI_00835 PE=4 SV=1;tr|A2ZQH8|A2ZQH8_ORYSJ Uncharacterized protein OS=Oryz	3	5	5	5	9.3	67.646		39977000	64159000	72751000	44400000	47946000	56911000
Q8LRI2;A2WLX6	tr|Q8LRI2|Q8LRI2_ORYSJ Os01g0208400 protein OS=Oryza sativa subsp. japonica GN=Os01g0208400 PE=2 SV=1;tr|A2WLX6|A2WLX6_ORYSI Uncharacterized protein OS=Oryza sativa subsp. indica GN=OsI_00844 PE=4 SV=1	2	6	6	6	14	66.638		235730000	203650000	191670000	278840000	267040000	215770000
Q5QNA5;A2WLX8	tr|Q5QNA5|Q5QNA5_ORYSJ Os01g0208700 protein OS=Oryza sativa subsp. japonica GN=Os01g0208700 PE=2 SV=1;tr|A2WLX8|A2WLX8_ORYSI Uncharacterized protein OS=Oryza sativa subsp. indica GN=OsI_00846 PE=3 SV=1	2	8	4	4	9.3	114.2		17427000	0	28118000	33981000	0	18551000
Q9LD82;A2WLZ0	tr|Q9LD82|Q9LD82_ORYSJ Os01g0210500 protein OS=Oryza sativa subsp. japonica GN=Os01g0210500 PE=2 SV=1;tr|A2WLZ0|A2WLZ0_ORYSI Uncharacterized protein OS=Oryza sativa subsp. indica GN=OsI_00859 PE=4 SV=1	2	8	8	8	61.5	23.596		559720000	674520000	634370000	626400000	726780000	636580000
B9EU15;Q9LE07;A2WLZ1	tr|B9EU15|B9EU15_ORYSJ Uncharacterized protein OS=Oryza sativa subsp. japonica GN=OsJ_00845 PE=4 SV=1;tr|Q9LE07|Q9LE07_ORYSJ Os01g0210600 protein OS=Oryza sativa subsp. japonica GN=Os01g0210600 PE=2 SV=1;tr|A2WLZ1|A2WLZ1_ORYSI Uncharacterized protein OS=Or	3	1	1	1	5.6	17.349		0	65011000	75464000	0	60708000	0
Q9AWY7;A2WMA1;Q0JPF1	tr|Q9AWY7|Q9AWY7_ORYSJ Reticulon-like protein OS=Oryza sativa subsp. japonica GN=OsJ_00954 PE=4 SV=1;tr|A2WMA1|A2WMA1_ORYSI Reticulon-like protein OS=Oryza sativa subsp. indica GN=OsI_00974 PE=4 SV=1	3	5	5	5	28	30.538		777600000	637370000	664400000	641880000	633070000	621570000
Q5NB69;A2WMF3	tr|Q5NB69|Q5NB69_ORYSJ Os01g0231700 protein OS=Oryza sativa subsp. japonica GN=Os01g0231700 PE=2 SV=1;tr|A2WMF3|A2WMF3_ORYSI Uncharacterized protein OS=Oryza sativa subsp. indica GN=OsI_01022 PE=3 SV=1	2	3	1	1	26.9	11.876		131320000	160930000	156210000	95613000	130170000	138160000
Q5NAY4;A2WMG4;A0A0P0V0M7	sp|Q5NAY4|HISX_ORYSJ Histidinol dehydrogenase, chloroplastic OS=Oryza sativa subsp. japonica GN=HDH PE=2 SV=1;tr|A2WMG4|A2WMG4_ORYSI Histidinol dehydrogenase, chloroplastic OS=Oryza sativa subsp. indica GN=OsI_01033 PE=3 SV=1	3	3	3	3	7.8	50.566		93976000	70213000	87527000	97157000	90884000	87138000
Q0JPA6;A2WMG6;S5CLF6;S5CGQ2	sp|Q0JPA6|SRS1_ORYSJ Salt stress root protein RS1 OS=Oryza sativa subsp. japonica GN=Os01g0233000 PE=2 SV=1;sp|A2WMG6|SRS1_ORYSI Salt stress root protein RS1 OS=Oryza sativa subsp. indica GN=OsI_001009 PE=1 SV=1	4	14	14	14	75.5	21.801		11420000000	10747000000	9791300000	7844400000	9405800000	8524600000
P0C5C6;C7J408;A2WMH2;A3B8T1	sp|P0C5C6|GOS9_ORYSJ Protein GOS9 OS=Oryza sativa subsp. japonica GN=GOS9 PE=2 SV=1;tr|C7J408|C7J408_ORYSJ Os06g0169001 protein OS=Oryza sativa subsp. japonica GN=Os06g0169001 PE=4 SV=1;sp|A2WMH2|GOS9_ORYSI Protein GOS9 OS=Oryza sativa subsp. indica GN=GOS	4	6	6	6	65.5	14.12		2669200000	2310900000	2523700000	2095800000	2114300000	1952200000
Q9LDX7;A2WMI9;A6N0J5;Q5QMV3	tr|Q9LDX7|Q9LDX7_ORYSJ Os01g0235300 protein OS=Oryza sativa subsp. japonica GN=Os01g0235300 PE=2 SV=1;tr|A2WMI9|A2WMI9_ORYSI Uncharacterized protein OS=Oryza sativa subsp. indica GN=OsI_01058 PE=4 SV=1	4	8	8	8	51.9	23.878		238980000	288080000	194620000	249380000	314370000	273310000
B9EUL1;Q5NAM3;A2WML4;B9FNG3;Q0DJP6;A2Y2A9;Q5W706	tr|B9EUL1|B9EUL1_ORYSJ Uncharacterized protein OS=Oryza sativa subsp. japonica GN=OsJ_01042 PE=4 SV=1;tr|Q5NAM3|Q5NAM3_ORYSJ Branched-chain amino acid aminotransferase-like OS=Oryza sativa subsp. japonica GN=Os01g0238500 PE=4 SV=1;tr|A2WML4|A2WML4_ORYSI Un	7	4	4	4	12.4	33.976		94049000	93494000	82648000	118710000	108400000	114750000
Q9FTU2;A2WML6	tr|Q9FTU2|Q9FTU2_ORYSJ Os01g0238600 protein OS=Oryza sativa subsp. japonica GN=Os01g0238600 PE=2 SV=1;tr|A2WML6|A2WML6_ORYSI Uncharacterized protein OS=Oryza sativa subsp. indica GN=OsI_01083 PE=4 SV=1	2	6	6	6	54.6	15.181		578960000	753600000	595850000	499010000	590300000	511830000
Q9XHW8;A2WMV6;B8BN92;Q6K5P9;A2X4Z9;Q2QXJ4;Q2QXJ1;A2ZI72;Q942A7;A2WZ53	tr|Q9XHW8|Q9XHW8_ORYSJ Os01g0249200 protein OS=Oryza sativa subsp. japonica GN=OSJNBa0049B20.25 PE=2 SV=1;tr|A2WMV6|A2WMV6_ORYSI Uncharacterized protein OS=Oryza sativa subsp. indica GN=OsI_01177 PE=3 SV=1	10	7	7	4	30	23.194		1613300000	1550600000	1512900000	2039800000	1777900000	2034100000
Q71VM4;Q0JP03;A2WMY5;A2WMY1	sp|Q71VM4|IMA1A_ORYSJ Importin subunit alpha-1a OS=Oryza sativa subsp. japonica GN=Os01g0253300 PE=1 SV=2;tr|Q0JP03|Q0JP03_ORYSJ Importin subunit alpha OS=Oryza sativa subsp. japonica GN=Os01g0253300 PE=2 SV=1;tr|A2WMY5|A2WMY5_ORYSI Importin subunit alpha	4	15	11	11	42.2	57.57		490410000	513710000	510140000	516920000	444210000	570500000
A2WMZ2;Q5NBT9	tr|A2WMZ2|A2WMZ2_ORYSI Uncharacterized protein OS=Oryza sativa subsp. indica GN=OsI_01216 PE=4 SV=1;sp|Q5NBT9|TPR1_ORYSJ Protein TPR1 OS=Oryza sativa subsp. japonica GN=TPR1 PE=1 SV=1	2	12	8	8	16	124.01		104020000	97410000	104580000	90880000	69298000	87629000
Q9S7H0;Q5S1U0;A2WMZ8	tr|Q9S7H0|Q9S7H0_ORYSJ Os01g0254900 protein OS=Oryza sativa subsp. japonica GN=Os01g0254900 PE=2 SV=1;tr|Q5S1U0|Q5S1U0_ORYSI Syntaxin related protein OS=Oryza sativa subsp. indica GN=Vam3 PE=2 SV=1;tr|A2WMZ8|A2WMZ8_ORYSI Uncharacterized protein OS=Oryza sa	3	2	2	2	10	30.404		0	0	0	0	0	74676000
A2WN00;Q9S7P1;A2ZRD9	tr|A2WN00|A2WN00_ORYSI Uncharacterized protein OS=Oryza sativa subsp. indica GN=OsI_01223 PE=4 SV=1;tr|Q9S7P1|Q9S7P1_ORYSJ Os01g0255000 protein OS=Oryza sativa subsp. japonica GN=Os01g0255000 PE=2 SV=1;tr|A2ZRD9|A2ZRD9_ORYSJ Uncharacterized protein OS=Oryz	3	2	2	2	10.1	32.068		0	0	0	0	0	38612000
A2WN23;B7F3Z8;Q5NAW2	tr|A2WN23|A2WN23_ORYSI Uncharacterized protein OS=Oryza sativa subsp. indica GN=OsI_01247 PE=4 SV=1;tr|B7F3Z8|B7F3Z8_ORYSJ Os01g0258700 protein OS=Oryza sativa subsp. japonica GN=Os01g0258700 PE=2 SV=1;sp|Q5NAW2|C3H6_ORYSJ Zinc finger CCCH domain-containin	3	1	1	1	5.2	34.385		0	0	0	9174200	0	0
Q9LI45;A2WN51;A7J0U4	tr|Q9LI45|Q9LI45_ORYSJ Peroxidase OS=Oryza sativa subsp. japonica GN=prx3 PE=2 SV=1;tr|A2WN51|A2WN51_ORYSI Peroxidase OS=Oryza sativa subsp. indica GN=OsI_01277 PE=3 SV=1;tr|A7J0U4|A7J0U4_ORYSA Peroxidase OS=Oryza sativa GN=POX1 PE=2 SV=1	3	12	12	11	50.7	36.366		1691600000	1929800000	1725400000	1835900000	1620800000	1872100000
Q9LJ04;A2WN71;Q0JNU2	tr|Q9LJ04|Q9LJ04_ORYSJ Os01g0265800 protein OS=Oryza sativa subsp. japonica GN=Os01g0265800 PE=2 SV=1;tr|A2WN71|A2WN71_ORYSI Uncharacterized protein OS=Oryza sativa subsp. indica GN=OsI_01299 PE=4 SV=1;tr|Q0JNU2|Q0JNU2_ORYSJ Os01g0265800 protein (Fragment)	3	5	4	4	13.7	49.279		111150000	117110000	102430000	111000000	128900000	117580000
Q9SDD1;Q60EW3;A2Y3X5;A2WN87;A2WN85	tr|Q9SDD1|Q9SDD1_ORYSJ 26S proteasome regulatory particle non-ATPase subunit11 OS=Oryza sativa subsp. japonica GN=OsRPN11 PE=2 SV=1;tr|Q60EW3|Q60EW3_ORYSJ Os05g0371200 protein OS=Oryza sativa subsp. japonica GN=Os05g0371200 PE=2 SV=1;tr|A2Y3X5|A2Y3X5_ORYSI	5	8	8	8	27.7	34.338		620790000	628600000	584710000	526330000	548630000	500410000
Q5NBL8;A2WN90	tr|Q5NBL8|Q5NBL8_ORYSJ Os01g0267600 protein OS=Oryza sativa subsp. japonica GN=Os01g0267600 PE=4 SV=1;tr|A2WN90|A2WN90_ORYSI Uncharacterized protein OS=Oryza sativa subsp. indica GN=OsI_01316 PE=4 SV=1	2	2	2	2	5.9	48.429		0	0	0	0	0	0
Q0JNS6;B8AC80;A2WN93;Q9M428;A0A0P0XAT9;B9EV45;B7EVI4;Q40642;D9J2J8;A0A0P0XAH6;Q8S1Y9	sp|Q0JNS6|CALM1_ORYSJ Calmodulin-1 OS=Oryza sativa subsp. japonica GN=CAM1-1 PE=1 SV=2;tr|B8AC80|B8AC80_ORYSI Uncharacterized protein OS=Oryza sativa subsp. indica GN=OsI_01318 PE=4 SV=1;sp|A2WN93|CALM1_ORYSI Calmodulin-1 OS=Oryza sativa subsp. indica GN=C	11	13	1	0	64.4	16.832		628410000	736170000	692160000	697460000	807670000	577370000
A2WN98;Q5NBJ3;A2ZRL7;A0A0P0V1K1	tr|A2WN98|A2WN98_ORYSI DNA topoisomerase 2 OS=Oryza sativa subsp. indica GN=OsI_01322 PE=3 SV=1;sp|Q5NBJ3|GYRB_ORYSJ DNA gyrase subunit B, chloroplastic/mitochondrial OS=Oryza sativa subsp. japonica GN=GYRB PE=2 SV=1;tr|A2ZRL7|A2ZRL7_ORYSJ DNA gyrase subun	4	3	3	3	5.3	72.459		0	18820000	17540000	22343000	17734000	18803000
Q9LDL0;A2WNB5	tr|Q9LDL0|Q9LDL0_ORYSJ Peroxidase OS=Oryza sativa subsp. japonica GN=prx4 PE=2 SV=1;tr|A2WNB5|A2WNB5_ORYSI Peroxidase OS=Oryza sativa subsp. indica GN=OsI_01340 PE=3 SV=1	2	10	10	10	47.5	33.928		1310500000	1309600000	1309000000	1301400000	1318300000	1234300000
Q5NBF0;A2WND0;A2ZRP7	tr|Q5NBF0|Q5NBF0_ORYSJ Os01g0273300 protein OS=Oryza sativa subsp. japonica GN=Os01g0273300 PE=4 SV=1;tr|A2WND0|A2WND0_ORYSI Uncharacterized protein OS=Oryza sativa subsp. indica GN=OsI_01355 PE=4 SV=1;tr|A2ZRP7|A2ZRP7_ORYSJ Uncharacterized protein OS=Oryz	3	1	1	1	1.9	57.55		0	0	0	0	0	0
Q5NBP9;A2WNF5;A0A0P0V0Y5;A0A0P0V1M1;A0A0P0V1J5	sp|Q5NBP9|GLU2B_ORYSJ Glucosidase 2 subunit beta OS=Oryza sativa subsp. japonica GN=Os01g0276800 PE=2 SV=1;sp|A2WNF5|GLU2B_ORYSI Glucosidase 2 subunit beta OS=Oryza sativa subsp. indica GN=OsI_01383 PE=3 SV=1;tr|A0A0P0V0Y5|A0A0P0V0Y5_ORYSJ Os01g0276800 pro	5	5	5	5	11.7	69.316		162030000	136910000	123890000	129350000	131930000	158860000
A2WNG7;Q9LJ20;B9EV81	tr|A2WNG7|A2WNG7_ORYSI Uncharacterized protein OS=Oryza sativa subsp. indica GN=OsI_01395 PE=4 SV=1;tr|Q9LJ20|Q9LJ20_ORYSJ Os01g0278950 protein OS=Oryza sativa subsp. japonica GN=P0025D05.29 PE=4 SV=1;tr|B9EV81|B9EV81_ORYSJ Uncharacterized protein OS=Oryza	3	1	1	1	1.5	80.371		24789000	0	68670000	0	0	0
B8ACJ8;A2WNH1;Q0JNL7	tr|B8ACJ8|B8ACJ8_ORYSI Uncharacterized protein OS=Oryza sativa subsp. indica GN=OsI_01399 PE=4 SV=1;sp|A2WNH1|CALM3_ORYSI Calmodulin-3 OS=Oryza sativa subsp. indica GN=CAM3 PE=3 SV=2;sp|Q0JNL7|CALM3_ORYSJ Calmodulin-3 OS=Oryza sativa subsp. japonica GN=CAM	3	13	1	1	64.4	16.817		114850000	120460000	100960000	88913000	115370000	81590000
Q43594;A2WNJ7;A2ZRW5	sp|Q43594|TBB1_ORYSJ Tubulin beta-1 chain OS=Oryza sativa subsp. japonica GN=TUBB1 PE=2 SV=2;tr|A2WNJ7|A2WNJ7_ORYSI Tubulin beta chain OS=Oryza sativa subsp. indica GN=OsI_01426 PE=3 SV=1;tr|A2ZRW5|A2ZRW5_ORYSJ Tubulin beta chain OS=Oryza sativa subsp. jap	3	21	2	1	64	50.285		1239400000	1008900000	1013900000	1257900000	1015100000	984720000
Q7F731;A2WNK8	sp|Q7F731|GL11_ORYSJ Germin-like protein 1-1 OS=Oryza sativa subsp. japonica GN=GER4 PE=2 SV=1;tr|A2WNK8|A2WNK8_ORYSI Uncharacterized protein OS=Oryza sativa subsp. indica GN=OsI_01439 PE=3 SV=1	2	5	5	4	25	22.477		6281100000	7334800000	6476500000	5916100000	7443400000	6727500000
A2ZS26;Q9LGX1;A2WNQ5;Q0JNH5;A6MZT5;Q5N9P1;B1P578;Q0JK51;A0A0P0WHR7;Q5KQM4;B8AVI7;Q8GU68;B9FFS0;B9FMB9;Q7XUP9;Q25AJ5;A2Y066;Q8GU69;Q8GU67	tr|A2ZS26|A2ZS26_ORYSJ Uncharacterized protein OS=Oryza sativa subsp. japonica GN=OsJ_01389 PE=4 SV=1;tr|Q9LGX1|Q9LGX1_ORYSJ MDR-like ABC transporter OS=Oryza sativa subsp. japonica GN=mdr4 PE=4 SV=1;tr|A2WNQ5|A2WNQ5_ORYSI Uncharacterized protein OS=Oryza	19	4	3	3	7	131.36		37414000	0	0	28749000	30480000	28179000
Q9FYP0;A2WNR8;B9EVP0;B8A6M9;A0A0P0V1F6	tr|Q9FYP0|Q9FYP0_ORYSJ Peroxidase OS=Oryza sativa subsp. japonica GN=prx11 PE=2 SV=1;tr|A2WNR8|A2WNR8_ORYSI Peroxidase OS=Oryza sativa subsp. indica GN=OsI_01501 PE=3 SV=1;tr|B9EVP0|B9EVP0_ORYSJ Peroxidase OS=Oryza sativa subsp. japonica GN=OsJ_01407 PE=3	5	17	17	15	61.1	37.913		4903300000	4792800000	3929100000	4185900000	4358100000	5451400000
A2WNS0;Q5U1T4;B9EVN9;Q5U1T3;A2WNS2	tr|A2WNS0|A2WNS0_ORYSI Peroxidase OS=Oryza sativa subsp. indica GN=OsI_01504 PE=3 SV=1;tr|Q5U1T4|Q5U1T4_ORYSJ Peroxidase OS=Oryza sativa subsp. japonica GN=prx9 PE=3 SV=1;tr|B9EVN9|B9EVN9_ORYSJ Peroxidase OS=Oryza sativa subsp. japonica GN=OsJ_01405 PE=3 S	5	3	2	2	9.9	36.203		0	0	0	0	0	0
Q93VT8;A2WNV6;A0A0P0V1H5	sp|Q93VT8|ACLB1_ORYSJ ATP-citrate synthase beta chain protein 1 OS=Oryza sativa subsp. japonica GN=ACLB-1 PE=2 SV=1;tr|A2WNV6|A2WNV6_ORYSI Uncharacterized protein OS=Oryza sativa subsp. indica GN=OsI_01541 PE=4 SV=1;tr|A0A0P0V1H5|A0A0P0V1H5_ORYSJ Os01g0300	3	26	26	26	53.5	66.069		6431700000	6223400000	6249300000	6314600000	5941300000	6209700000
A2ZS73;A2WNV9;Q5JL32;A0A0P0V1K7	tr|A2ZS73|A2ZS73_ORYSJ Uncharacterized protein OS=Oryza sativa subsp. japonica GN=OsJ_01438 PE=4 SV=1;tr|A2WNV9|A2WNV9_ORYSI Uncharacterized protein OS=Oryza sativa subsp. indica GN=OsI_01543 PE=4 SV=1	4	15	15	15	15.3	130.63		621930000	710580000	784700000	533860000	552760000	582680000
Q9FP55;A2WNY2	tr|Q9FP55|Q9FP55_ORYSJ 60S ribosomal protein L29 OS=Oryza sativa subsp. japonica GN=Os01g0304000 PE=2 SV=1;tr|A2WNY2|A2WNY2_ORYSI 60S ribosomal protein L29 OS=Oryza sativa subsp. indica GN=OsI_01562 PE=3 SV=1	2	1	1	1	16.7	7.0469		7716500	24655000	15189000	11014000	4827300	9868700
B9EVT9;A2WP50;Q94D75	tr|B9EVT9|B9EVT9_ORYSJ Uncharacterized protein OS=Oryza sativa subsp. japonica GN=OsJ_01511 PE=4 SV=1;tr|A2WP50|A2WP50_ORYSI Uncharacterized protein OS=Oryza sativa subsp. indica GN=OsI_01620 PE=4 SV=1;tr|Q94D75|Q94D75_ORYSJ Uncharacterized protein OS=Oryz	3	1	1	1	6.8	28.651		7528700	9351900	6882100	9656300	6757500	3313300
A2WPA1	tr|A2WPA1|A2WPA1_ORYSI Peroxidase OS=Oryza sativa subsp. indica GN=OsI_01676 PE=3 SV=1	1	9	7	1	26.7	39.289		571610000	437760000	442570000	624560000	611830000	494070000
Q5U1S9;A2WPA2;A2ZSJ0;B8B527	tr|Q5U1S9|Q5U1S9_ORYSJ Peroxidase OS=Oryza sativa subsp. japonica GN=prx14 PE=3 SV=1;tr|A2WPA2|A2WPA2_ORYSI Peroxidase OS=Oryza sativa subsp. indica GN=OsI_01677 PE=3 SV=1;tr|A2ZSJ0|A2ZSJ0_ORYSJ Peroxidase OS=Oryza sativa subsp. japonica GN=OsJ_01549 PE=3	4	9	1	1	28.1	37.197		254840000	222820000	221890000	0	0	0
A2WPA3;Q654R2;B8A755;Q5U1S8;A0A0P0V1X7;B9EW51;A2ZSI7;A2WP98;Q0JN60;A0A0P0VSD5;A0A0P0V2A4;A2ZSI9;A0A0P0X1D6;B8AFJ6;A3AD28;B8AQ79;A3BFS5;Q6EP34;B9G8Q9;A2ZGL7;Q0D965;A2YHC0;Q5U1R1;A2XBE1;Q6EP33;Q8L4E6;Q0D499;Q8GVP1;Q5U1P5;A3AIC3;A2XH62;Q8GVG7;Q5U1J6;B8B6J1;A0A0P0VXU6	tr|A2WPA3|A2WPA3_ORYSI Peroxidase OS=Oryza sativa subsp. indica GN=OsI_01678 PE=3 SV=1;tr|Q654R2|Q654R2_ORYSJ Peroxidase OS=Oryza sativa subsp. japonica GN=B1135C02.43 PE=3 SV=1;tr|B8A755|B8A755_ORYSI Peroxidase OS=Oryza sativa subsp. indica GN=OsI_01679 P	35	6	1	1	20.7	33.879		28191000	27430000	36351000	22823000	43283000	41608000
A2WPA9	tr|A2WPA9|A2WPA9_ORYSI Peroxidase OS=Oryza sativa subsp. indica GN=OsI_01682 PE=3 SV=1	1	8	1	1	36	29.427		169030000	208270000	155740000	178260000	113190000	138000000
Q9ARZ9;A2WPB5	sp|Q9ARZ9|R27AA_ORYSJ Ubiquitin-40S ribosomal protein S27a-1 OS=Oryza sativa subsp. japonica GN=RPS27AA PE=2 SV=1;tr|A2WPB5|A2WPB5_ORYSI Uncharacterized protein OS=Oryza sativa subsp. indica GN=OsI_01687 PE=4 SV=1	2	5	1	1	39.4	17.668		48021000	31244000	31760000	56522000	28621000	0
A2ZSM9;A2WPE8;B7F0P5;REV__A2ZSM9;REV__A2WPE8;A2XN02;Q0J8Y6;B9FDC0;Q7XKD3	tr|A2ZSM9|A2ZSM9_ORYSJ Uncharacterized protein OS=Oryza sativa subsp. japonica GN=OsJ_01587 PE=4 SV=1;tr|A2WPE8|A2WPE8_ORYSI Uncharacterized protein OS=Oryza sativa subsp. indica GN=OsI_01720 PE=4 SV=1;tr|B7F0P5|B7F0P5_ORYSJ Os04g0680700 protein OS=Oryza s	9	2	2	2	10.4	23.904		0	0	0	0	14701000	13851000
A2ZSP3;Q94CN9;A2WPH0	tr|A2ZSP3|A2ZSP3_ORYSJ Uncharacterized protein OS=Oryza sativa subsp. japonica GN=OsJ_01605 PE=3 SV=1;tr|Q94CN9|Q94CN9_ORYSJ Dihydrolipoyl dehydrogenase OS=Oryza sativa subsp. japonica GN=Os01g0337900 PE=2 SV=1;tr|A2WPH0|A2WPH0_ORYSI Dihydrolipoyl dehydrog	3	11	5	5	33.4	49.797		33197000	0	45669000	72805000	26475000	52750000
A2WPH1;Q93W16;Q0DJG9;Q6IVC1;A3B9U3;Q67UH2;A2YAW0;A0A0P0WKB6	tr|A2WPH1|A2WPH1_ORYSI Uncharacterized protein OS=Oryza sativa subsp. indica GN=OsI_01745 PE=3 SV=1;tr|Q93W16|Q93W16_ORYSJ Os01g0338000 protein OS=Oryza sativa subsp. japonica GN=Os01g0338000 PE=2 SV=1	8	9	9	2	57.5	22.014		1717700000	1332200000	1621500000	1768300000	1679600000	1602600000
Q942L2;A2WPH9	sp|Q942L2|PDI22_ORYSJ Protein disulfide isomerase-like 2-2 OS=Oryza sativa subsp. japonica GN=PDIL2-2 PE=2 SV=1;tr|A2WPH9|A2WPH9_ORYSI Uncharacterized protein OS=Oryza sativa subsp. indica GN=OsI_01755 PE=3 SV=1	2	14	8	8	40.4	40.74		1134900000	1011500000	1051000000	1170400000	1172800000	1188600000
Q7XKH8;A2WPJ0;Q7XTH1;Q01M41;A2WPJ2;A3ASF2;Q0JE49	tr|Q7XKH8|Q7XKH8_ORYSJ tRNA (adenine(58)-N(1))-methyltransferase OS=Oryza sativa subsp. japonica GN=OsJ_14298 PE=3 SV=1;tr|A2WPJ0|A2WPJ0_ORYSI tRNA (adenine(58)-N(1))-methyltransferase OS=Oryza sativa subsp. indica GN=OsI_01768 PE=3 SV=1;tr|Q7XTH1|Q7XTH1_O	7	1	1	1	4	35.227		1822700	0	2218300	3251300	1729400	1183500
A2WPN0;A2WPN3;Q0JMZ4;Q94CN8;A2WPN1;A0A0N7KCX2;A2ZSV3	tr|A2WPN0|A2WPN0_ORYSI Uncharacterized protein OS=Oryza sativa subsp. indica GN=OsI_01810 PE=3 SV=1;tr|A2WPN3|A2WPN3_ORYSI Uncharacterized protein OS=Oryza sativa subsp. indica GN=OsI_01813 PE=3 SV=1;tr|Q0JMZ4|Q0JMZ4_ORYSJ Os01g0347600 protein OS=Oryza sat	7	3	3	1	13.8	34.752		0	87901000	0	35154000	81080000	40902000
A2WPN4;Q93VV8	tr|A2WPN4|A2WPN4_ORYSI Uncharacterized protein OS=Oryza sativa subsp. indica GN=OsI_01814 PE=3 SV=1;tr|Q93VV8|Q93VV8_ORYSJ Os01g0347500 protein OS=Oryza sativa subsp. japonica GN=Os01g0347500 PE=3 SV=1	2	1	1	1	4.3	35.303		0	0	0	0	0	0
Q94CM9;Q0JBZ7;Q01I92;A2WPN6;A2XV80;B8ARB0;Q7XT72;B9FFY9	tr|Q94CM9|Q94CM9_ORYSJ Os01g0348700 protein OS=Oryza sativa subsp. japonica GN=Os01g0348700 PE=3 SV=1;tr|Q0JBZ7|Q0JBZ7_ORYSJ Os04g0501000 protein OS=Oryza sativa subsp. japonica GN=Os04g0501000 PE=3 SV=2;tr|Q01I92|Q01I92_ORYSA H0311C03.2 protein OS=Oryza s	8	7	7	7	41.4	17.05		3201900000	2646200000	2844100000	2913300000	2881100000	2974300000
A2Z458;Q9FP86;B7F4K3;Q650W2;B8BEM0;B7F9K3;A2ZSY6;A2WPR6	tr|A2Z458|A2Z458_ORYSI Uncharacterized protein OS=Oryza sativa subsp. indica GN=OsI_32430 PE=4 SV=1;tr|Q9FP86|Q9FP86_ORYSJ C-14 sterol reductase-like protein OS=Oryza sativa subsp. japonica GN=B1102E12.53 PE=4 SV=1;tr|B7F4K3|B7F4K3_ORYSJ Os01g0354200 prote	8	1	1	1	9.2	14.15		42279000	42003000	36753000	47706000	35388000	37693000
Q0JMX0;A2WPS1;Q5ZCQ9	tr|Q0JMX0|Q0JMX0_ORYSJ Os01g0355100 protein OS=Oryza sativa subsp. japonica GN=Os01g0355250 PE=4 SV=2;tr|A2WPS1|A2WPS1_ORYSI Uncharacterized protein OS=Oryza sativa subsp. indica GN=OsI_01851 PE=4 SV=1;tr|Q5ZCQ9|Q5ZCQ9_ORYSJ Putative salT OS=Oryza sativa s	3	3	3	3	32.6	14.872		230960000	190800000	170660000	163950000	211760000	205580000
A2ZSZ8;A2WPT2;Q8GU64;Q0JMW4;Q0JES2;Q8GU65;B8AVB7;B9FDT4;A0A0P0VSX4;Q7F9Y8;C7IYH5;B9FB03;Q0E1Z1;Q7XN13;A0A0P0VHR5;A3A5P0;A2X3K4;B9F527;B8AFP1;A0A0N7KF42;Q6K8A2;Q8GU60;Q6K8A7;Q8GU61;Q10RX7;A2XCD4;B9FC70;Q8GU62;B8ATD8	tr|A2ZSZ8|A2ZSZ8_ORYSJ Uncharacterized protein OS=Oryza sativa subsp. japonica GN=OsJ_01721 PE=4 SV=1;tr|A2WPT2|A2WPT2_ORYSI Uncharacterized protein OS=Oryza sativa subsp. indica GN=OsI_01862 PE=4 SV=1;tr|Q8GU64|Q8GU64_ORYSJ MRP-like ABC transporter OS=Ory	29	4	4	3	7.3	88.946		21986000	28852000	33327000	17963000	25975000	24047000
Q94DK4;A2WPU9;Q7G716;A2Z614;Q10LK5;A3AHU9;A2XGL6	tr|Q94DK4|Q94DK4_ORYSJ Os01g0358100 protein OS=Oryza sativa subsp. japonica GN=Os01g0358100 PE=2 SV=1;tr|A2WPU9|A2WPU9_ORYSI Uncharacterized protein OS=Oryza sativa subsp. indica GN=OsI_01879 PE=4 SV=1	7	3	2	0	31	11.844		256650000	305180000	288840000	268640000	272210000	217980000
Q5ZBX1;A2WPV4	tr|Q5ZBX1|Q5ZBX1_ORYSJ 40S ribosomal protein S4 OS=Oryza sativa subsp. japonica GN=Os01g0358400 PE=2 SV=1;tr|A2WPV4|A2WPV4_ORYSI 40S ribosomal protein S4 OS=Oryza sativa subsp. indica GN=OsI_01884 PE=2 SV=1	2	15	15	1	56.2	29.807		6077100000	5109000000	5648700000	5316300000	4790000000	5295700000
Q9FUE0;B9EWS9;A2WQ21;Q5ZC86;Q0JMX6;B8A7V2;Q5ZAR9	tr|Q9FUE0|Q9FUE0_ORYSJ Putative glutathione S-transferase OsGSTF5 OS=Oryza sativa subsp. japonica PE=2 SV=1;tr|B9EWS9|B9EWS9_ORYSJ Uncharacterized protein OS=Oryza sativa subsp. japonica GN=OsJ_01790 PE=3 SV=1;tr|A2WQ21|A2WQ21_ORYSI Uncharacterized protein	7	4	4	4	26.6	25.011		254440000	296670000	350780000	371280000	512830000	289590000
O65857;A2WQ28	sp|O65857|GSTF1_ORYSJ Probable glutathione S-transferase GSTF1 OS=Oryza sativa subsp. japonica GN=GSTF1 PE=1 SV=2;tr|A2WQ28|A2WQ28_ORYSI Uncharacterized protein OS=Oryza sativa subsp. indica GN=OsI_01962 PE=3 SV=1	2	4	2	2	18.7	24.923		65102000	56931000	67425000	76596000	82301000	55969000
Q9AS47;A2WQ36	tr|Q9AS47|Q9AS47_ORYSJ Os01g0371500 protein OS=Oryza sativa subsp. japonica GN=Os01g0371500 PE=2 SV=1;tr|A2WQ36|A2WQ36_ORYSI Uncharacterized protein OS=Oryza sativa subsp. indica GN=OsI_01970 PE=3 SV=1	2	7	7	2	38.9	23.93		962260000	974800000	997530000	853980000	826630000	628940000
Q93WM3;A2WQ40;A2ZT90	tr|Q93WM3|Q93WM3_ORYSJ Os01g0372700 protein OS=Oryza sativa subsp. japonica GN=Os01g0372700 PE=3 SV=1;tr|A2WQ40|A2WQ40_ORYSI Uncharacterized protein OS=Oryza sativa subsp. indica GN=OsI_01974 PE=3 SV=1;tr|A2ZT90|A2ZT90_ORYSJ Uncharacterized protein OS=Oryz	3	13	13	13	25.6	62.588		492180000	616150000	669130000	534790000	558360000	713090000
Q9AS33;B9EWV4;A2WQ74	sp|Q9AS33|NPL4_ORYSJ NPL4-like protein OS=Oryza sativa subsp. japonica GN=Os01g0377700 PE=2 SV=1;tr|B9EWV4|B9EWV4_ORYSJ Uncharacterized protein OS=Oryza sativa subsp. japonica GN=OsJ_01845 PE=4 SV=1;tr|A2WQ74|A2WQ74_ORYSI Uncharacterized protein OS=Oryza s	3	5	5	5	15.2	44.891		146430000	191900000	160280000	134180000	157610000	179010000
Q94E96;A2WQG7;Q6L500;A2Y5G8	sp|Q94E96|H2A5_ORYSJ Probable histone H2A.5 OS=Oryza sativa subsp. japonica GN=Os01g0502700 PE=2 SV=1;sp|A2WQG7|H2A5_ORYSI Probable histone H2A.5 OS=Oryza sativa subsp. indica GN=OsI_002060 PE=3 SV=1;sp|Q6L500|H2A4_ORYSJ Probable histone H2A.4 OS=Oryza sat	4	5	5	2	49.7	16.401		4096100000	3113800000	3849100000	2960200000	3984700000	4552700000
Q5QMT0;A2WQJ8;B9EX51;A0A0P0V384	sp|Q5QMT0|BGL01_ORYSJ Beta-glucosidase 1 OS=Oryza sativa subsp. japonica GN=BGLU1 PE=2 SV=1;tr|A2WQJ8|A2WQJ8_ORYSI Uncharacterized protein OS=Oryza sativa subsp. indica GN=OsI_02124 PE=3 SV=1;tr|B9EX51|B9EX51_ORYSJ Uncharacterized protein OS=Oryza sativa s	4	3	2	2	6.4	58		37259000	57225000	52053000	50572000	61407000	49136000
Q94E72;A2WQL6;A6N0D3;Q8W3N1	tr|Q94E72|Q94E72_ORYSJ Os01g0511300 protein OS=Oryza sativa subsp. japonica GN=Os01g0511300 PE=4 SV=1;tr|A2WQL6|A2WQL6_ORYSI Uncharacterized protein OS=Oryza sativa subsp. indica GN=OsI_02152 PE=4 SV=1	4	14	5	5	42.6	43.638		154930000	67411000	95392000	0	93937000	151750000
Q9AWM9;A2WQN1	sp|Q9AWM9|RPF2_ORYSJ Ribosome production factor 2 homolog OS=Oryza sativa subsp. japonica GN=Os01g0513800 PE=2 SV=1;tr|A2WQN1|A2WQN1_ORYSI Uncharacterized protein OS=Oryza sativa subsp. indica GN=OsI_02165 PE=4 SV=1	2	1	1	1	2.6	35.214		0	0	7776500	0	0	0
Q10A43;Q0DGK1;Q65X83;A2Y6Q4;A3A9M6;A2WQP0	tr|Q10A43|Q10A43_ORYSJ Glycosyltransferase OS=Oryza sativa subsp. japonica GN=LOC_Os10g07970 PE=2 SV=1;tr|Q0DGK1|Q0DGK1_ORYSJ Glycosyltransferase OS=Oryza sativa subsp. japonica GN=Os05g0527100 PE=3 SV=1;tr|Q65X83|Q65X83_ORYSJ Glycosyltransferase OS=Oryza	6	1	1	1	3.2	44.752		19656000	0	0	11616000	11303000	9473900
Q5QLY2;B9EX76;A2WQP6	tr|Q5QLY2|Q5QLY2_ORYSJ Putative murG OS=Oryza sativa subsp. japonica GN=B1108H10.14 PE=3 SV=1;tr|B9EX76|B9EX76_ORYSJ Uncharacterized protein OS=Oryza sativa subsp. japonica GN=OsJ_01999 PE=3 SV=1;tr|A2WQP6|A2WQP6_ORYSI Uncharacterized protein OS=Oryza sati	3	1	1	1	3	46.637		0	0	0	0	0	0
Q5QM39;A2WQX7;A2WQX8	tr|Q5QM39|Q5QM39_ORYSJ Os01g0528800 protein OS=Oryza sativa subsp. japonica GN=Os01g0528800 PE=2 SV=1;tr|A2WQX7|A2WQX7_ORYSI Uncharacterized protein OS=Oryza sativa subsp. indica GN=OsI_02260 PE=4 SV=1	3	8	8	8	28.6	36.892		655430000	669560000	651810000	599940000	767030000	617660000
Q5JKR6;A2ZUD3;A2WRD1	tr|Q5JKR6|Q5JKR6_ORYSJ Os01g0558300 protein OS=Oryza sativa subsp. japonica GN=Os01g0558300 PE=2 SV=1;tr|A2ZUD3|A2ZUD3_ORYSJ Uncharacterized protein OS=Oryza sativa subsp. japonica GN=OsJ_02219 PE=4 SV=1;tr|A2WRD1|A2WRD1_ORYSI Uncharacterized protein OS=Or	3	2	2	2	10.1	27.809		41675000	0	0	55171000	52522000	48511000
P40392;A2WRD4;A6N1N5;A6MZU7	sp|P40392|RIC1_ORYSJ Ras-related protein RIC1 OS=Oryza sativa subsp. japonica GN=RIC1 PE=2 SV=2;tr|A2WRD4|A2WRD4_ORYSI Uncharacterized protein OS=Oryza sativa subsp. indica GN=OsI_02420 PE=4 SV=1;tr|A6N1N5|A6N1N5_ORYSI Ras-related protein ric1 (Fragment) O	4	9	9	7	49.5	22.476		2641300000	2654400000	2469800000	2653000000	2687700000	2509200000
Q8S9S2;A2WRE6;B9EXK3	tr|Q8S9S2|Q8S9S2_ORYSJ Os01g0560200 protein OS=Oryza sativa subsp. japonica GN=Os01g0560200 PE=2 SV=1;tr|A2WRE6|A2WRE6_ORYSI Uncharacterized protein OS=Oryza sativa subsp. indica GN=OsI_02435 PE=4 SV=1;tr|B9EXK3|B9EXK3_ORYSJ Uncharacterized protein OS=Oryz	3	3	3	3	19	24.934		0	52717000	11908000	0	0	0
A2WRH6;B8AAB1;Q656U1	tr|A2WRH6|A2WRH6_ORYSI Uncharacterized protein OS=Oryza sativa subsp. indica GN=OsI_02460 PE=4 SV=1;tr|B8AAB1|B8AAB1_ORYSI Uncharacterized protein OS=Oryza sativa subsp. indica GN=OsI_02466 PE=4 SV=1;tr|Q656U1|Q656U1_ORYSJ Os01g0565600 protein OS=Oryza sat	3	2	2	2	19.3	19.667		19572000	0	0	14668000	0	0
A2ZUJ9;A2WRL7;Q657C1;A0A0P0V4A6;A2WRM1;Q657C2;A0A0P0V486	tr|A2ZUJ9|A2ZUJ9_ORYSJ Uncharacterized protein OS=Oryza sativa subsp. japonica GN=OsJ_02285 PE=4 SV=1;tr|A2WRL7|A2WRL7_ORYSI Uncharacterized protein OS=Oryza sativa subsp. indica GN=OsI_02501 PE=4 SV=1;tr|Q657C1|Q657C1_ORYSJ ZmGR2c-like OS=Oryza sativa sub	7	2	2	2	7.5	28.642		285210000	223660000	213550000	224870000	225410000	223310000
Q656F2;A2WRR4;A2WRR2	tr|Q656F2|Q656F2_ORYSJ Esterase/lipase/thioesterase family protein-like OS=Oryza sativa subsp. japonica GN=Os01g0579900 PE=2 SV=1;tr|A2WRR4|A2WRR4_ORYSI Uncharacterized protein OS=Oryza sativa subsp. indica GN=OsI_02555 PE=4 SV=1;tr|A2WRR2|A2WRR2_ORYSI Unc	3	3	3	3	16.7	30.38		82151000	101910000	130450000	128330000	82925000	69203000
Q0JLN6;A2ZUU7;A2WRX6;A0A0P0V4K5;B7EGR0;A0A0P0WLE8	tr|Q0JLN6|Q0JLN6_ORYSJ Os01g0586600 protein OS=Oryza sativa subsp. japonica GN=Os01g0586600 PE=4 SV=1;tr|A2ZUU7|A2ZUU7_ORYSJ Uncharacterized protein OS=Oryza sativa subsp. japonica GN=OsJ_02391 PE=4 SV=1;tr|A2WRX6|A2WRX6_ORYSI Uncharacterized protein OS=Or	6	4	4	4	12	47.873		106760000	160060000	145760000	124340000	115380000	173180000
Q8S1F2;A2WRY7	tr|Q8S1F2|Q8S1F2_ORYSJ Os01g0588000 protein OS=Oryza sativa subsp. japonica GN=Os01g0588000 PE=2 SV=1;tr|A2WRY7|A2WRY7_ORYSI Uncharacterized protein OS=Oryza sativa subsp. indica GN=OsI_02624 PE=3 SV=1	2	1	1	1	4.1	29.457		0	0	0	0	0	0
Q7F4F8;A2WRY9	sp|Q7F4F8|VDAC3_ORYSJ Mitochondrial outer membrane protein porin 3 OS=Oryza sativa subsp. japonica GN=VDAC3 PE=2 SV=1;tr|A2WRY9|A2WRY9_ORYSI Uncharacterized protein OS=Oryza sativa subsp. indica GN=OsI_02626 PE=4 SV=1	2	9	8	8	37.5	29.891		668310000	629350000	595810000	614360000	636200000	799220000
A2WS13	tr|A2WS13|A2WS13_ORYSI Uncharacterized protein OS=Oryza sativa subsp. indica GN=OsI_02651 PE=3 SV=1	1	15	15	1	34.8	55.447		1161500000	1561700000	1260200000	1016600000	1110300000	911610000
A2ZUY3;Q94JC6;A2WS18;A0A0P0V4Q5	tr|A2ZUY3|A2ZUY3_ORYSJ Uncharacterized protein OS=Oryza sativa subsp. japonica GN=OsJ_02431 PE=3 SV=1;tr|Q94JC6|Q94JC6_ORYSJ Os01g0591300 protein OS=Oryza sativa subsp. japonica GN=Os01g0591300 PE=3 SV=1;tr|A2WS18|A2WS18_ORYSI Uncharacterized protein OS=Or	4	15	1	1	37.8	51.425		40714000	0	0	0	0	0
B9FJT7;Q5W6B7;A2Y2K9;Q0JLK3;A2WS29	tr|B9FJT7|B9FJT7_ORYSJ Uncharacterized protein OS=Oryza sativa subsp. japonica GN=OsJ_17852 PE=4 SV=1;tr|Q5W6B7|Q5W6B7_ORYSJ Os05g0270000 protein OS=Oryza sativa subsp. japonica GN=Os05g0270000 PE=2 SV=1;tr|A2Y2K9|A2Y2K9_ORYSI Uncharacterized protein OS=Or	5	1	1	1	19.3	9.2838		0	0	0	0	0	11518000
Q9AX79;A2WSH8	tr|Q9AX79|Q9AX79_ORYSJ Os01g0610100 protein OS=Oryza sativa subsp. japonica GN=Os01g0610100 PE=2 SV=1;tr|A2WSH8|A2WSH8_ORYSI Uncharacterized protein OS=Oryza sativa subsp. indica GN=OsI_02818 PE=3 SV=1	2	1	1	1	9.1	18.001		61467000	35089000	56226000	0	0	67763000
A2ZVA8;A2WSI1;Q5ZE11;Q0JLC0	tr|A2ZVA8|A2ZVA8_ORYSJ Os01g0610400 protein OS=Oryza sativa subsp. japonica GN=Os01g0610400 PE=2 SV=1;tr|A2WSI1|A2WSI1_ORYSI Uncharacterized protein OS=Oryza sativa subsp. indica GN=OsI_02821 PE=4 SV=1;tr|Q5ZE11|Q5ZE11_ORYSJ Mak3 protein-like protein OS=Or	4	3	3	3	15.1	19.764		68379000	59531000	100330000	69995000	72608000	118330000
Q7F7I7;A2WSI7	sp|Q7F7I7|RAN1_ORYSJ GTP-binding nuclear protein Ran-1 OS=Oryza sativa subsp. japonica GN=RAN1 PE=2 SV=1;sp|A2WSI7|RAN1_ORYSI GTP-binding nuclear protein Ran-1 OS=Oryza sativa subsp. indica GN=RAN1 PE=2 SV=2	2	9	2	2	39.8	25.002		71733000	0	83080000	46545000	51314000	71044000
C7IX78;Q5ZDX3;Q5EII1;A2WSL5	tr|C7IX78|C7IX78_ORYSJ Os01g0615050 protein (Fragment) OS=Oryza sativa subsp. japonica GN=Os01g0615050 PE=4 SV=1;tr|Q5ZDX3|Q5ZDX3_ORYSJ Putative subtilisin-chymotrypsin inhibitor 2 OS=Oryza sativa subsp. japonica GN=P0410E01.43 PE=4 SV=1;tr|Q5EII1|Q5EII1_O	4	2	2	2	43.5	7.0891		91482000	183570000	142760000	183720000	113370000	145180000
A2WSL7;Q9FTH0;A2ZVE1	tr|A2WSL7|A2WSL7_ORYSI Uncharacterized protein OS=Oryza sativa subsp. indica GN=OsI_02860 PE=4 SV=1;tr|Q9FTH0|Q9FTH0_ORYSJ 10-deacetylbaccatin III-10-O-acetyl transferase-like OS=Oryza sativa subsp. japonica GN=Os01g0615200 PE=4 SV=1;tr|A2ZVE1|A2ZVE1_ORYSJ	3	15	14	14	53.4	46.425		648360000	648770000	706320000	554090000	606080000	629770000
Q9ASH1;A2WSM5;B9EY26	tr|Q9ASH1|Q9ASH1_ORYSJ Membrane-associated salt-inducible protein-like OS=Oryza sativa subsp. japonica GN=Os01g0616600 PE=4 SV=1;tr|A2WSM5|A2WSM5_ORYSI Uncharacterized protein OS=Oryza sativa subsp. indica GN=OsI_02869 PE=4 SV=1;tr|B9EY26|B9EY26_ORYSJ Unch	3	1	1	1	2.6	40.242		0	0	0	62942000	66244000	54141000
Q9FP98;A2WST5	tr|Q9FP98|Q9FP98_ORYSJ Os01g0626300 protein OS=Oryza sativa subsp. japonica GN=Os01g0626300 PE=4 SV=1;tr|A2WST5|A2WST5_ORYSI Uncharacterized protein OS=Oryza sativa subsp. indica GN=OsI_02929 PE=4 SV=1	2	2	2	2	33.8	8.7022		68670000	56209000	71965000	55188000	47392000	63350000
Q9FP87;A2WSV5;A2ZVN4	tr|Q9FP87|Q9FP87_ORYSJ Carboxypeptidase OS=Oryza sativa subsp. japonica GN=Os01g0629600 PE=2 SV=1;tr|A2WSV5|A2WSV5_ORYSI Carboxypeptidase OS=Oryza sativa subsp. indica GN=OsI_02946 PE=3 SV=1;tr|A2ZVN4|A2ZVN4_ORYSJ Carboxypeptidase OS=Oryza sativa subsp. ja	3	2	2	2	5.8	48.076		0	0	0	97146000	120140000	115940000
A2ZVT2;Q5VNP5;A2WT00	tr|A2ZVT2|A2ZVT2_ORYSJ Uncharacterized protein OS=Oryza sativa subsp. japonica GN=OsJ_02750 PE=4 SV=1;tr|Q5VNP5|Q5VNP5_ORYSJ Hydrolase-like OS=Oryza sativa subsp. japonica GN=Os01g0636400 PE=2 SV=1;tr|A2WT00|A2WT00_ORYSI Uncharacterized protein OS=Oryza sa	3	1	1	1	6.6	36.584		0	0	0	0	0	0
A2WT17;A3AJN1;Q5VNM3;Q10I26;B8AKV8	tr|A2WT17|A2WT17_ORYSI Uncharacterized protein OS=Oryza sativa subsp. indica GN=OsI_03008 PE=3 SV=1;tr|A3AJN1|A3AJN1_ORYSJ Uncharacterized protein OS=Oryza sativa subsp. japonica GN=OsJ_11472 PE=3 SV=1;sp|Q5VNM3|IF43A_ORYSJ Eukaryotic initiation factor 4A-	5	15	11	11	39	40.774		557520000	582550000	681100000	557580000	559030000	583320000
Q9ASA0;A2WT67	tr|Q9ASA0|Q9ASA0_ORYSJ Os01g0645900 protein OS=Oryza sativa subsp. japonica GN=Os01g0645900 PE=2 SV=1;tr|A2WT67|A2WT67_ORYSI Uncharacterized protein OS=Oryza sativa subsp. indica GN=OsI_03055 PE=4 SV=1	2	4	4	4	6.9	48.776		87033000	40174000	61345000	66458000	122470000	120700000
A2ZVZ6;Q5VQU1;Q0IJY1;A2WT73;Q2TJ67	tr|A2ZVZ6|A2ZVZ6_ORYSJ ADP,ATP carrier protein OS=Oryza sativa subsp. japonica GN=OsJ_02814 PE=3 SV=1;tr|Q5VQU1|Q5VQU1_ORYSJ ADP,ATP carrier protein OS=Oryza sativa subsp. japonica GN=Os01g0647100 PE=3 SV=1;tr|Q0IJY1|Q0IJY1_ORYSJ ADP,ATP carrier protein OS	5	4	1	1	7.9	66.996		0	49915000	0	0	0	0
Q94JA2;Q7FSL4;A2WT84	tr|Q94JA2|Q94JA2_ORYSJ Malate dehydrogenase OS=Oryza sativa subsp. japonica GN=P0047B08.9 PE=2 SV=1;tr|Q7FSL4|Q7FSL4_ORYSA Malate dehydrogenase OS=Oryza sativa GN=MDH PE=2 SV=1;tr|A2WT84|A2WT84_ORYSI Malate dehydrogenase OS=Oryza sativa subsp. indica GN=Os	3	12	12	6	62.9	35.46		4590900000	5003100000	4759000000	4600100000	4359200000	4802500000
B9EYC9;Q8RZ40;A2WTA0	tr|B9EYC9|B9EYC9_ORYSJ Uncharacterized protein OS=Oryza sativa subsp. japonica GN=OsJ_02840 PE=4 SV=1;sp|Q8RZ40|PLA3_ORYSJ Phospholipase A1-II 3 OS=Oryza sativa subsp. japonica GN=Os01g0651800 PE=2 SV=1;sp|A2WTA0|PLA3_ORYSI Phospholipase A1-II 3 OS=Oryza s	3	3	3	3	9.1	41.112		37716000	0	0	28396000	20942000	28980000
A2WTA6;Q5VPB9;A2ZW27;A6N0E0;B8AHT3;A0A0P0VEU1;Q7XDY1;A0A0P0XV80;Q67UW2	tr|A2WTA6|A2WTA6_ORYSI Uncharacterized protein OS=Oryza sativa subsp. indica GN=OsI_03093 PE=4 SV=1;tr|Q5VPB9|Q5VPB9_ORYSJ Ketol-acid reductoisomerase OS=Oryza sativa subsp. japonica GN=Os01g0652600 PE=3 SV=1;tr|A2ZW27|A2ZW27_ORYSJ Ketol-acid reductoisomer	9	13	13	5	29	76.389		2083000000	1679100000	1876000000	2417400000	2278200000	2158500000
Q9XGU8;Q7F280;A2WTC5;Q40658	tr|Q9XGU8|Q9XGU8_ORYSA Isocitrate dehydrogenase [NADP] OS=Oryza sativa PE=2 SV=1;tr|Q7F280|Q7F280_ORYSJ Isocitrate dehydrogenase [NADP] OS=Oryza sativa subsp. japonica GN=Os01g0654500 PE=2 SV=1;tr|A2WTC5|A2WTC5_ORYSI Isocitrate dehydrogenase [NADP] OS=Oryz	4	19	19	8	51.2	46.042		7229200000	6919500000	7129300000	7261400000	6851400000	8170400000
Q8SA35;A2WTF3;A6N1K4;A6N1V1;B9EU54;Q5KQI7;A2Y5T4	tr|Q8SA35|Q8SA35_ORYSJ Os01g0659200 protein OS=Oryza sativa subsp. japonica GN=Os01g0659200 PE=2 SV=1;tr|A2WTF3|A2WTF3_ORYSI Uncharacterized protein OS=Oryza sativa subsp. indica GN=OsI_03137 PE=3 SV=1;tr|A6N1K4|A6N1K4_ORYSI Vacuolar proton-translocating a	7	13	13	11	58.3	26.629		3657500000	3951500000	3603500000	3295400000	3421200000	2701200000
Q8RZ83;A2WTK8;A2WTL4	tr|Q8RZ83|Q8RZ83_ORYSJ Os01g0667600 protein OS=Oryza sativa subsp. japonica GN=Os01g0667600 PE=2 SV=1;tr|A2WTK8|A2WTK8_ORYSI Uncharacterized protein OS=Oryza sativa subsp. indica GN=OsI_03195 PE=4 SV=1	3	8	4	4	34.8	24.444		77517000	75744000	73762000	59282000	69418000	71312000
A2ZWD3;Q5QLS1;A2WTL3	tr|A2ZWD3|A2ZWD3_ORYSJ Uncharacterized protein OS=Oryza sativa subsp. japonica GN=OsJ_02950 PE=4 SV=1;tr|Q5QLS1|Q5QLS1_ORYSJ Arabinogalactan protein-like OS=Oryza sativa subsp. japonica GN=Os01g0668100 PE=2 SV=1;tr|A2WTL3|A2WTL3_ORYSI Uncharacterized prote	3	2	2	2	8.9	22.538		1380100000	1271900000	958320000	892950000	1222100000	1311400000
Q9FR35;A2WTQ2;A6MZV8	sp|Q9FR35|PRX2C_ORYSJ Peroxiredoxin-2C OS=Oryza sativa subsp. japonica GN=PRXIIC PE=1 SV=1;tr|A2WTQ2|A2WTQ2_ORYSI Uncharacterized protein OS=Oryza sativa subsp. indica GN=OsI_03241 PE=4 SV=1;tr|A6MZV8|A6MZV8_ORYSI Peroxiredoxin 5 cell rescue, defense and v	3	8	8	8	83.3	17.291		2062000000	2169000000	2175400000	2249300000	2153100000	2080800000
Q8LHE8;A2WTU3	tr|Q8LHE8|Q8LHE8_ORYSJ Glycosylphosphatidylinositol anchor attachment 1-like OS=Oryza sativa subsp. japonica GN=OsJ_03027 PE=4 SV=1;tr|A2WTU3|A2WTU3_ORYSI Uncharacterized protein OS=Oryza sativa subsp. indica GN=OsI_03287 PE=4 SV=1	2	1	1	1	2.2	79.419		0	0	0	0	0	0
P49027;A2WTW6;A6N123	sp|P49027|GBLPA_ORYSJ Guanine nucleotide-binding protein subunit beta-like protein A OS=Oryza sativa subsp. japonica GN=RACK1A PE=1 SV=1;tr|A2WTW6|A2WTW6_ORYSI Uncharacterized protein OS=Oryza sativa subsp. indica GN=OsI_03315 PE=4 SV=1	3	15	15	11	72.8	36.231		6552100000	6037400000	6261800000	6488500000	5497000000	6841100000
Q7XXQ0;Q8RU26;A2WTW8;A2ZWN8	tr|Q7XXQ0|Q7XXQ0_ORYSJ Chitinase (Fragment) OS=Oryza sativa subsp. japonica PE=2 SV=1;tr|Q8RU26|Q8RU26_ORYSJ Os01g0687400 protein OS=Oryza sativa subsp. japonica GN=Os01g0687400 PE=2 SV=1;tr|A2WTW8|A2WTW8_ORYSI Uncharacterized protein OS=Oryza sativa subsp	4	4	4	4	18.2	29.622		125480000	127230000	202620000	228590000	246670000	326470000
Q7FMW3;A2WU37;A2ZWV4;A6N0L5;B9EYZ4;B8A818;Q8GU72	tr|Q7FMW3|Q7FMW3_ORYSJ MDR-like ABC transporter OS=Oryza sativa subsp. japonica GN=mdr8 PE=4 SV=1;tr|A2WU37|A2WU37_ORYSI Uncharacterized protein OS=Oryza sativa subsp. indica GN=OsI_03383 PE=4 SV=1;tr|A2ZWV4|A2ZWV4_ORYSJ Uncharacterized protein OS=Oryza sa	7	10	10	7	12	137.7		87725000	117250000	98533000	148210000	212480000	123120000
A2WU59;Q5N8I8	tr|A2WU59|A2WU59_ORYSI Uncharacterized protein OS=Oryza sativa subsp. indica GN=OsI_03404 PE=4 SV=1;tr|Q5N8I8|Q5N8I8_ORYSJ Os01g0700000 protein OS=Oryza sativa subsp. japonica GN=Os01g0700000 PE=2 SV=1	2	2	2	2	14	26.194		0	37728000	0	32396000	0	0
Q0JK13;A2WU74;Q5N9S2;Q65XN2;B8AW82	tr|Q0JK13|Q0JK13_ORYSJ Os01g0703600 protein OS=Oryza sativa subsp. japonica GN=Os01g0703600 PE=3 SV=1;tr|A2WU74|A2WU74_ORYSI Uncharacterized protein OS=Oryza sativa subsp. indica GN=OsI_03424 PE=3 SV=1;tr|Q5N9S2|Q5N9S2_ORYSJ Clathrin-associated protein unc	5	10	10	10	31.9	48.975		317740000	316330000	292050000	313260000	265230000	271010000
Q94JE5;A2WU89;B9EZ22	tr|Q94JE5|Q94JE5_ORYSJ Os01g0706000 protein OS=Oryza sativa subsp. japonica GN=Os01g0706000 PE=2 SV=1;tr|A2WU89|A2WU89_ORYSI Uncharacterized protein OS=Oryza sativa subsp. indica GN=OsI_03440 PE=4 SV=1;tr|B9EZ22|B9EZ22_ORYSJ Uncharacterized protein OS=Oryz	3	2	2	2	9.2	21.028		0	45563000	60066000	39998000	14620000	0
B9EZ25;Q5N8F0;A2WU94;A0A0P0V760;Q5N8E9	tr|B9EZ25|B9EZ25_ORYSJ Uncharacterized protein OS=Oryza sativa subsp. japonica GN=OsJ_03189 PE=4 SV=1;tr|Q5N8F0|Q5N8F0_ORYSJ MAPK activating protein-like OS=Oryza sativa subsp. japonica GN=P0692C11.22-1 PE=2 SV=1;tr|A2WU94|A2WU94_ORYSI Uncharacterized prot	5	2	2	2	2.6	116.35		155390000	125470000	151060000	151780000	138100000	129160000
Q8LR54;A2WUA4;B9EZ31	tr|Q8LR54|Q8LR54_ORYSJ Glycylpeptide N-tetradecanoyltransferase OS=Oryza sativa subsp. japonica GN=Os01g0708100 PE=2 SV=1;tr|A2WUA4|A2WUA4_ORYSI Glycylpeptide N-tetradecanoyltransferase OS=Oryza sativa subsp. indica GN=OsI_03455 PE=3 SV=1;tr|B9EZ31|B9EZ31_	3	8	8	8	25.4	49.709		384030000	261860000	280170000	397840000	258730000	366810000
Q8LR51;A2ZX29;A2WUA6;Q656Y1;Q6ES24;A2X3G5;Q5NB70;B8AB10;B9EUI3;Q6L4R3;B8AXH1;B8AEH9;A0A0P0V4G2;A0A0P0VHN6	tr|Q8LR51|Q8LR51_ORYSJ Casein kinase I-like OS=Oryza sativa subsp. japonica GN=P0510F09.27 PE=1 SV=1;tr|A2ZX29|A2ZX29_ORYSJ Uncharacterized protein OS=Oryza sativa subsp. japonica GN=OsJ_03201 PE=3 SV=1;tr|A2WUA6|A2WUA6_ORYSI Uncharacterized protein OS=Ory	14	4	4	1	9.7	52.907		100540000	89018000	100080000	95851000	110160000	107170000
Q8LR50;A2WUA7	sp|Q8LR50|LOGL1_ORYSJ Probable cytokinin riboside 5-monophosphate phosphoribohydrolase LOGL1 OS=Oryza sativa subsp. japonica GN=LOGL1 PE=2 SV=1;tr|A2WUA7|A2WUA7_ORYSI Cytokinin riboside 5-monophosphate phosphoribohydrolase OS=Oryza sativa subsp. indica G	2	2	2	2	9.9	23.619		0	0	25506000	0	0	0
A2WUD7;Q8S0I1;B9EZ43;A0A0P0WYM0;B8B4K8;A3BDI2	tr|A2WUD7|A2WUD7_ORYSI Uncharacterized protein OS=Oryza sativa subsp. indica GN=OsI_03488 PE=4 SV=1;tr|Q8S0I1|Q8S0I1_ORYSJ Cytidine/deoxycytidine deaminase-like OS=Oryza sativa subsp. japonica GN=Os01g0712700 PE=2 SV=1;tr|B9EZ43|B9EZ43_ORYSJ Uncharacterize	6	6	6	6	23.4	32.001		190580000	206230000	170440000	185620000	164470000	124720000
Q9SXY8;Q9SXY7;Q7F354;A2WUE0;B0EVM5;O22620;Q9ZNY9;Q8S9R1;A2WYX6	tr|Q9SXY8|Q9SXY8_ORYSA Beta-1,3-glucanase (Fragment) OS=Oryza sativa PE=2 SV=1;tr|Q9SXY7|Q9SXY7_ORYSA Beta-1,3-glucanase OS=Oryza sativa PE=2 SV=1;tr|Q7F354|Q7F354_ORYSJ Beta-1,3-glucanase OS=Oryza sativa subsp. japonica GN=Os01g0713200 PE=2 SV=1;tr|A2WUE0	9	12	12	12	61.3	35.607		2581900000	1981300000	2730800000	3578500000	3435900000	5603800000
Q8S1M5;A2WUG1	tr|Q8S1M5|Q8S1M5_ORYSJ Os01g0715800 protein OS=Oryza sativa subsp. japonica GN=Os01g0715800 PE=2 SV=1;tr|A2WUG1|A2WUG1_ORYSI Uncharacterized protein OS=Oryza sativa subsp. indica GN=OsI_03511 PE=4 SV=1	2	1	1	1	11.2	22.056		38001000	50188000	0	37840000	38339000	52414000
Q942G1;A2WUH2	tr|Q942G1|Q942G1_ORYSJ Alliin lyase-like OS=Oryza sativa subsp. japonica GN=Os01g0717700 PE=2 SV=1;tr|A2WUH2|A2WUH2_ORYSI Uncharacterized protein OS=Oryza sativa subsp. indica GN=OsI_03523 PE=4 SV=1	2	2	2	2	5.4	53.266		69283000	67208000	0	36117000	26823000	24758000
Q942E2;A2WUI5	tr|Q942E2|Q942E2_ORYSJ Os01g0719300 protein OS=Oryza sativa subsp. japonica GN=Os01g0719300 PE=3 SV=1;tr|A2WUI5|A2WUI5_ORYSI Uncharacterized protein OS=Oryza sativa subsp. indica GN=OsI_03536 PE=3 SV=1	2	1	1	1	1.7	72.583		0	0	0	0	0	0
Q8W0E8;A2WUJ3;A2X3X1;B8AK30	tr|Q8W0E8|Q8W0E8_ORYSJ Os01g0720300 protein OS=Oryza sativa subsp. japonica GN=Os01g0720300 PE=3 SV=1;tr|A2WUJ3|A2WUJ3_ORYSI Uncharacterized protein OS=Oryza sativa subsp. indica GN=OsI_03544 PE=3 SV=1	4	5	5	2	23.1	21.876		331350000	330060000	321540000	324510000	338240000	334460000
Q8W0C4;A2WUL5;A2ZXD6	tr|Q8W0C4|Q8W0C4_ORYSJ Os01g0723000 protein OS=Oryza sativa subsp. japonica GN=Os01g0723000 PE=2 SV=1;tr|A2WUL5|A2WUL5_ORYSI Uncharacterized protein OS=Oryza sativa subsp. indica GN=OsI_03568 PE=4 SV=1;tr|A2ZXD6|A2ZXD6_ORYSJ Uncharacterized protein OS=Oryz	3	10	2	2	12.9	95.055		268920000	128120000	185590000	166480000	181760000	159700000
Q8W0C2;A2WUL8;A2ZXD8	tr|Q8W0C2|Q8W0C2_ORYSJ 40S ribosomal protein S24 OS=Oryza sativa subsp. japonica GN=Os01g0723200 PE=2 SV=1;tr|A2WUL8|A2WUL8_ORYSI 40S ribosomal protein S24 OS=Oryza sativa subsp. indica GN=OsI_03571 PE=3 SV=1;tr|A2ZXD8|A2ZXD8_ORYSJ 40S ribosomal protein S2	3	3	1	1	28.3	15.718		0	23765000	60750000	39581000	56476000	0
A2ZXE2;A2WUM2;Q8S2E5	tr|A2ZXE2|A2ZXE2_ORYSJ Uncharacterized protein OS=Oryza sativa subsp. japonica GN=OsJ_03307 PE=3 SV=1;tr|A2WUM2|A2WUM2_ORYSI Uncharacterized protein OS=Oryza sativa subsp. indica GN=OsI_03574 PE=3 SV=1;sp|Q8S2E5|KPRS3_ORYSJ Ribose-phosphate pyrophosphokina	3	2	2	2	5.6	35.663		0	0	0	33108000	34689000	34623000
Q8S154;A2WUN3	tr|Q8S154|Q8S154_ORYSJ Os01g0726100 protein OS=Oryza sativa subsp. japonica GN=Os01g0726100 PE=2 SV=1;tr|A2WUN3|A2WUN3_ORYSI Uncharacterized protein OS=Oryza sativa subsp. indica GN=OsI_03586 PE=4 SV=1	2	2	2	2	9.7	22.654		0	0	20114000	29315000	20178000	17936000
Q942C4;A2WUT6	tr|Q942C4|Q942C4_ORYSJ Glycosyltransferase OS=Oryza sativa subsp. japonica GN=Os01g0734800 PE=2 SV=1;tr|A2WUT6|A2WUT6_ORYSI Glycosyltransferase OS=Oryza sativa subsp. indica GN=OsI_03644 PE=3 SV=1	2	7	7	7	20.1	52.584		141370000	207140000	147990000	146200000	213410000	178300000
Q8LQ68;A2WUX9;A2ZXP7	sp|Q8LQ68|HXK6_ORYSJ Hexokinase-6 OS=Oryza sativa subsp. japonica GN=HXK6 PE=2 SV=1;tr|A2WUX9|A2WUX9_ORYSI Phosphotransferase OS=Oryza sativa subsp. indica GN=OsI_03691 PE=3 SV=1;tr|A2ZXP7|A2ZXP7_ORYSJ Phosphotransferase OS=Oryza sativa subsp. japonica GN=	3	13	12	12	35.2	55.12		377060000	316720000	363440000	338000000	325140000	391470000
B9EZM0;Q5JKV3;A2WUY4	tr|B9EZM0|B9EZM0_ORYSJ Uncharacterized protein OS=Oryza sativa subsp. japonica GN=OsJ_03414 PE=4 SV=1;tr|Q5JKV3|Q5JKV3_ORYSJ Os01g0743300 protein OS=Oryza sativa subsp. japonica GN=Os01g0743300 PE=4 SV=1;tr|A2WUY4|A2WUY4_ORYSI Uncharacterized protein OS=Or	3	3	3	2	6.1	76.382		47401000	56199000	43643000	36801000	11553000	59728000
Q5JKV1;Q5JKV2;A2WUY5	tr|Q5JKV1|Q5JKV1_ORYSJ Os01g0743400 protein OS=Oryza sativa subsp. japonica GN=P0439E07.32-1 PE=3 SV=1;tr|Q5JKV2|Q5JKV2_ORYSJ Os01g0743400 protein OS=Oryza sativa subsp. japonica GN=P0439E07.32-2 PE=3 SV=1;tr|A2WUY5|A2WUY5_ORYSI Uncharacterized protein OS=	3	1	1	1	4.3	43.334		0	0	0	0	0	0
A2ZXS2;Q0JJD4;A2WV04;Q0JKM9;B8A795;A2ZW94	tr|A2ZXS2|A2ZXS2_ORYSJ Uncharacterized protein OS=Oryza sativa subsp. japonica GN=OsJ_03436 PE=3 SV=1;sp|Q0JJD4|MAN2_ORYSJ Mannan endo-1,4-beta-mannosidase 2 OS=Oryza sativa subsp. japonica GN=MAN2 PE=2 SV=2;tr|A2WV04|A2WV04_ORYSI Uncharacterized protein O	6	2	2	2	6.4	47.448		0	0	0	0	0	0
A2WV09;Q0JJD1	tr|A2WV09|A2WV09_ORYSI Uncharacterized protein OS=Oryza sativa subsp. indica GN=OsI_03720 PE=3 SV=1;sp|Q0JJD1|PYRC_ORYSJ Dihydroorotase, mitochondrial OS=Oryza sativa subsp. japonica GN=PYRC PE=2 SV=1	2	5	5	5	21.2	39.734		122670000	69055000	78722000	155930000	165950000	0
Q5JN63;A2WV32;A2ZXV0;A0A0P0V889;A0A0P0V882	sp|Q5JN63|CESA4_ORYSJ Cellulose synthase A catalytic subunit 4 [UDP-forming] OS=Oryza sativa subsp. japonica GN=CESA4 PE=2 SV=1;sp|A2WV32|CESA4_ORYSI Cellulose synthase A catalytic subunit 4 [UDP-forming] OS=Oryza sativa subsp. indica GN=CESA4 PE=2 SV=2;tr	5	9	7	6	10.5	111.03		217780000	173810000	196350000	126840000	109400000	166150000
Q943F3;A2WV44	sp|Q943F3|RL18A_ORYSJ 60S ribosomal protein L18a OS=Oryza sativa subsp. japonica GN=RPL18A PE=1 SV=1;tr|A2WV44|A2WV44_ORYSI 60S ribosomal protein L18a OS=Oryza sativa subsp. indica GN=OsI_03756 PE=3 SV=1	2	8	2	2	46.6	21.4		209110000	198490000	199610000	212080000	188950000	220010000
A2ZXW7;A2WV48;Q5JMX4	tr|A2ZXW7|A2ZXW7_ORYSJ Uncharacterized protein OS=Oryza sativa subsp. japonica GN=OsJ_03479 PE=4 SV=1;tr|A2WV48|A2WV48_ORYSI Uncharacterized protein OS=Oryza sativa subsp. indica GN=OsI_03761 PE=4 SV=1;tr|Q5JMX4|Q5JMX4_ORYSJ Os01g0752700 protein OS=Oryza s	3	1	1	1	1.5	71.226		0	0	22781000	0	0	0
Q0JJ25;O82451;A2WVD3;A6N115;A5H9K2;Q5JN12;A0A0P0V8J4;Q9AS53;A0A0P0V328;Q93WM2;A2WQ51	tr|Q0JJ25|Q0JJ25_ORYSJ Glutathione S-transferase 2 OS=Oryza sativa subsp. japonica GN=Os01g0764000 PE=2 SV=1;sp|O82451|GSTF2_ORYSJ Probable glutathione S-transferase GSTF2 OS=Oryza sativa subsp. japonica GN=GSTF2 PE=1 SV=3;tr|A2WVD3|A2WVD3_ORYSI Uncharacte	11	10	10	8	51.2	23.977		13245000000	11104000000	10007000000	12430000000	14851000000	12603000000
Q5JN19;A2WVD6	tr|Q5JN19|Q5JN19_ORYSJ Chorismate mutase OS=Oryza sativa subsp. japonica GN=Os01g0764400 PE=2 SV=1;tr|A2WVD6|A2WVD6_ORYSI Chorismate mutase OS=Oryza sativa subsp. indica GN=OsI_03851 PE=4 SV=1	2	5	5	5	22.7	35.474		193780000	147610000	209180000	216120000	263300000	147030000
Q8LIX8;A2WVG1;Q84VB8	tr|Q8LIX8|Q8LIX8_ORYSJ Os01g0767000 protein OS=Oryza sativa subsp. japonica GN=Os01g0767000 PE=2 SV=1;tr|A2WVG1|A2WVG1_ORYSI Uncharacterized protein OS=Oryza sativa subsp. indica GN=OsI_03874 PE=4 SV=1	3	4	4	4	4.7	113.61		0	82528000	92012000	0	0	72574000
Q5ZAM8;A2ZY69;A2WVG2	tr|Q5ZAM8|Q5ZAM8_ORYSJ Os01g0767100 protein OS=Oryza sativa subsp. japonica GN=Os01g0767100 PE=4 SV=1;tr|A2ZY69|A2ZY69_ORYSJ Uncharacterized protein OS=Oryza sativa subsp. japonica GN=OsJ_03583 PE=4 SV=1;tr|A2WVG2|A2WVG2_ORYSI Uncharacterized protein OS=Or	3	2	2	2	4.6	57.399		70328000	89573000	95092000	75559000	67703000	83078000
Q94DY4;A2WVQ8;A2WVR1	tr|Q94DY4|Q94DY4_ORYSJ Vacuolar protein sorting-associated protein 28 homolog OS=Oryza sativa subsp. japonica GN=Os01g0781000 PE=2 SV=1;tr|A2WVQ8|A2WVQ8_ORYSI Vacuolar protein sorting-associated protein 28 homolog OS=Oryza sativa subsp. indica GN=OsI_03982	3	1	1	1	6.6	22.983		0	0	0	0	0	0
Q8S1G9;A2WVZ2	tr|Q8S1G9|Q8S1G9_ORYSJ Os01g0796400 protein OS=Oryza sativa subsp. japonica GN=P0699H05.27-1 PE=2 SV=1;tr|A2WVZ2|A2WVZ2_ORYSI Uncharacterized protein OS=Oryza sativa subsp. indica GN=OsI_04066 PE=4 SV=1	2	1	1	1	3.6	32.432		0	0	0	0	0	25168000
Q8LJ88;A2WW06	tr|Q8LJ88|Q8LJ88_ORYSJ Os01g0799900 protein OS=Oryza sativa subsp. japonica GN=Os01g0799900 PE=2 SV=1;tr|A2WW06|A2WW06_ORYSI Uncharacterized protein OS=Oryza sativa subsp. indica GN=OsI_04084 PE=4 SV=1	2	8	8	5	26.4	45.885		546930000	620040000	554580000	530300000	610280000	607230000
Q8S2G5;A2WW21;Q8S0G4;A2WYW9;Q65X70;B8AZJ4;A0A0P0WP59	sp|Q8S2G5|GPDH2_ORYSJ Probable glycerol-3-phosphate dehydrogenase [NAD(+)] 2, cytosolic OS=Oryza sativa subsp. japonica GN=Os01g0801600 PE=2 SV=1;tr|A2WW21|A2WW21_ORYSI Glycerol-3-phosphate dehydrogenase [NAD(+)] OS=Oryza sativa subsp. indica GN=OsI_04100	7	4	4	4	10.3	51.583		33148000	30441000	39703000	37170000	33012000	31433000
Q8S2G4;A2WW22	tr|Q8S2G4|Q8S2G4_ORYSJ Mucin-like protein OS=Oryza sativa subsp. japonica GN=Os01g0801700 PE=2 SV=1;tr|A2WW22|A2WW22_ORYSI Uncharacterized protein OS=Oryza sativa subsp. indica GN=OsI_04101 PE=4 SV=1	2	1	1	1	2.6	39.574		0	0	0	0	0	0
A6N0T4;Q8S2F4;A2WW31	tr|A6N0T4|A6N0T4_ORYSI Plastidic phosphate translocator-like protein1 (Fragment) OS=Oryza sativa subsp. indica PE=2 SV=1;tr|Q8S2F4|Q8S2F4_ORYSJ Os01g0802850 protein OS=Oryza sativa subsp. japonica GN=Os01g0802850 PE=4 SV=1;tr|A2WW31|A2WW31_ORYSI Uncharacte	3	1	1	1	22.7	7.261		0	57628000	61114000	0	0	0
Q8LRA6;A2WW38;B7FA24	tr|Q8LRA6|Q8LRA6_ORYSJ Putative cytochrome P450-dependent fatty acid hydroxylase OS=Oryza sativa subsp. japonica GN=OsJ_03788 PE=3 SV=1;tr|A2WW38|A2WW38_ORYSI Uncharacterized protein OS=Oryza sativa subsp. indica GN=OsI_04117 PE=3 SV=1;tr|B7FA24|B7FA24_ORY	3	1	1	1	1.8	58.137		10633000	0	0	0	0	10759000
Q5VR53;Q94J90;A2WW59	tr|Q5VR53|Q5VR53_ORYSJ Os01g0807900 protein OS=Oryza sativa subsp. japonica GN=P0702B09.41-2 PE=2 SV=1;tr|Q94J90|Q94J90_ORYSJ Os01g0807900 protein OS=Oryza sativa subsp. japonica GN=P0702B09.41-1 PE=2 SV=1;tr|A2WW59|A2WW59_ORYSI Uncharacterized protein OS=	3	2	2	2	4.7	55.001		28375000	0	0	43237000	23978000	29451000
Q5N760;A2WWB5;A6MZG8;B9FKV6;Q6AVN1;B8AZH2	tr|Q5N760|Q5N760_ORYSJ NADH-cytochrome b5 reductase OS=Oryza sativa subsp. japonica GN=Os01g0814900 PE=2 SV=1;tr|A2WWB5|A2WWB5_ORYSI NADH-cytochrome b5 reductase OS=Oryza sativa subsp. indica GN=OsI_04196 PE=3 SV=1;tr|A6MZG8|A6MZG8_ORYSI NADH cytochrome b5	6	10	10	10	52.7	31.024		821490000	825570000	922030000	838810000	810210000	881840000
Q94DU4;A2WWE3	tr|Q94DU4|Q94DU4_ORYSJ Putative receptor-like protein kinase OS=Oryza sativa subsp. japonica GN=OJ1529_G03.6 PE=4 SV=1;tr|A2WWE3|A2WWE3_ORYSI Uncharacterized protein OS=Oryza sativa subsp. indica GN=OsI_04221 PE=4 SV=1	2	2	1	1	3.8	69.22		14312000	0	0	0	0	0
Q5QLS8;A2WWL6;Q8H4E0;A2X2W9;B9FUD5	tr|Q5QLS8|Q5QLS8_ORYSJ Malate dehydrogenase OS=Oryza sativa subsp. japonica GN=Os01g0829800 PE=2 SV=1;tr|A2WWL6|A2WWL6_ORYSI Malate dehydrogenase OS=Oryza sativa subsp. indica GN=OsI_04294 PE=3 SV=1	5	9	2	2	31.3	41.787		166780000	278460000	208830000	193890000	134720000	250260000
Q8S227;A2WWN4;B9EUA5	tr|Q8S227|Q8S227_ORYSJ Os01g0832200 protein OS=Oryza sativa subsp. japonica GN=P0446G04.43-2 PE=2 SV=1;tr|A2WWN4|A2WWN4_ORYSI Uncharacterized protein OS=Oryza sativa subsp. indica GN=OsI_04310 PE=4 SV=1;tr|B9EUA5|B9EUA5_ORYSJ Uncharacterized protein OS=Ory	3	2	2	1	12.9	25.385		0	106320000	101970000	121600000	134130000	162290000
B9F6Z5;Q8L4F2;A2WWQ4;A2ZZB2;A0A0P0VA20;B8BGD5	tr|B9F6Z5|B9F6Z5_ORYSJ Uncharacterized protein OS=Oryza sativa subsp. japonica GN=OsJ_13124 PE=3 SV=1;tr|Q8L4F2|Q8L4F2_ORYSJ 40S ribosomal protein S23 OS=Oryza sativa subsp. japonica GN=OJ1754_E06.3 PE=2 SV=1;tr|A2WWQ4|A2WWQ4_ORYSI Uncharacterized protein	6	4	4	4	41.9	15.029		833030000	903260000	881870000	871290000	845560000	749040000
Q7XUC9;A2WWR4;B9FJJ7;Q10SK4;A6N0V4	tr|Q7XUC9|Q7XUC9_ORYSJ Histone H4 OS=Oryza sativa subsp. japonica GN=OSJNBb0064P21.1 PE=2 SV=2;tr|A2WWR4|A2WWR4_ORYSI Histone H4 OS=Oryza sativa subsp. indica GN=OsI_04340 PE=3 SV=1;tr|B9FJJ7|B9FJJ7_ORYSJ Histone H4 OS=Oryza sativa subsp. japonica GN=OsJ_1	5	6	6	6	50.5	11.409		11847000000	10609000000	11614000000	10505000000	8908700000	9235700000
Q5QMH1;B8B7Q1;B7FAF4;A2WWS5;Q6ZLD7;Q5QMH0;Q0D878	tr|Q5QMH1|Q5QMH1_ORYSJ RuvB-like helicase OS=Oryza sativa subsp. japonica GN=P0506B12.43-1 PE=2 SV=1;tr|B8B7Q1|B8B7Q1_ORYSI RuvB-like helicase OS=Oryza sativa subsp. indica GN=OsI_25110 PE=3 SV=1;tr|B7FAF4|B7FAF4_ORYSJ RuvB-like helicase OS=Oryza sativa su	7	7	7	7	20.4	49.669		105240000	156720000	125500000	145660000	143610000	140300000
Q943L1;A2WWU3	tr|Q943L1|Q943L1_ORYSJ Os01g0839700 protein OS=Oryza sativa subsp. japonica GN=Os01g0839700 PE=2 SV=1;tr|A2WWU3|A2WWU3_ORYSI Uncharacterized protein OS=Oryza sativa subsp. indica GN=OsI_04373 PE=3 SV=1	2	3	2	2	29.6	19.013		50430000	52675000	56932000	57199000	42626000	49458000
Q8L5X0;A2WWV9;A0A0P0WNG4	tr|Q8L5X0|Q8L5X0_ORYSJ 60S ribosomal protein L36 OS=Oryza sativa subsp. japonica GN=Os01g0840700 PE=3 SV=1;tr|A2WWV9|A2WWV9_ORYSI 60S ribosomal protein L36 OS=Oryza sativa subsp. indica GN=OsI_04390 PE=3 SV=1;tr|A0A0P0WNG4|A0A0P0WNG4_ORYSJ Os05g0459900 pro	3	3	1	1	25.5	12.428		81861000	88213000	12922000	58705000	61813000	84725000
A2ZW76;O22080;A2WX14	tr|A2ZW76|A2ZW76_ORYSJ Uncharacterized protein OS=Oryza sativa subsp. japonica GN=OsJ_02893 PE=3 SV=1;tr|O22080|O22080_ORYSJ Acidic class III chitinase OsChib3a OS=Oryza sativa subsp. japonica GN=Os01g0660200 PE=2 SV=2;tr|A2WX14|A2WX14_ORYSI Uncharacterize	3	2	2	2	7.7	30.193		120210000	91534000	112310000	344560000	0	225920000
Q94DE2;Q65WT0;B8AV95;A2Y573;A2WX57;Q25AP3	sp|Q94DE2|BD31A_ORYSJ Protein BUD31 homolog 1 OS=Oryza sativa subsp. japonica GN=Os01g0857700 PE=2 SV=1;sp|Q65WT0|BD31B_ORYSJ Protein BUD31 homolog 2 OS=Oryza sativa subsp. japonica GN=Os05g0446300 PE=2 SV=1;tr|B8AV95|B8AV95_ORYSI Uncharacterized protein O	6	1	1	1	6.2	17.235		0	0	0	0	0	0
B7F9R7;Q8LR24;A2WX71	tr|B7F9R7|B7F9R7_ORYSJ Ribosomal protein OS=Oryza sativa subsp. japonica GN=Os01g0860300 PE=2 SV=1;tr|Q8LR24|Q8LR24_ORYSJ Putative 60S ribosomal protein L10A OS=Oryza sativa subsp. japonica GN=OsJ_04146 PE=4 SV=1;tr|A2WX71|A2WX71_ORYSI Uncharacterized prot	3	5	1	1	27.3	24.625		258170000	253050000	264770000	181320000	174380000	181530000
A2ZZT8;A2WX83;Q5N7G9	tr|A2ZZT8|A2ZZT8_ORYSJ Uncharacterized protein OS=Oryza sativa subsp. japonica GN=OsJ_04160 PE=4 SV=1;tr|A2WX83|A2WX83_ORYSI Uncharacterized protein OS=Oryza sativa subsp. indica GN=OsI_04526 PE=4 SV=1;tr|Q5N7G9|Q5N7G9_ORYSJ Os01g0862300 protein OS=Oryza s	3	4	4	4	10.6	45.39		71649000	94629000	75026000	65718000	79282000	99619000
Q94CU3;A2WXA2;Q5N7F6	tr|Q94CU3|Q94CU3_ORYSJ Uricase OS=Oryza sativa subsp. japonica GN=P0423B08.43-1 PE=2 SV=1;tr|A2WXA2|A2WXA2_ORYSI Uricase OS=Oryza sativa subsp. indica GN=OsI_04547 PE=3 SV=1;tr|Q5N7F6|Q5N7F6_ORYSJ Uricase OS=Oryza sativa subsp. japonica GN=P0423B08.43-2 PE	3	4	4	4	16	34.503		133940000	139830000	172200000	151480000	165870000	166080000
Q5N9F4;A2WXB3;Q338G1;B9G5N4;B8BGR4;Q948I7;Q0JFK7	tr|Q5N9F4|Q5N9F4_ORYSJ Os01g0866500 protein OS=Oryza sativa subsp. japonica GN=Os01g0866500 PE=2 SV=1;tr|A2WXB3|A2WXB3_ORYSI Uncharacterized protein OS=Oryza sativa subsp. indica GN=OsI_04559 PE=3 SV=1;tr|Q338G1|Q338G1_ORYSJ Os10g0406100 protein OS=Oryza s	7	4	1	1	24.5	24.038		234100000	217900000	203480000	228340000	235050000	199120000
Q5N9F1;A2WXB5	tr|Q5N9F1|Q5N9F1_ORYSJ Os01g0866700 protein OS=Oryza sativa subsp. japonica GN=Os01g0866700 PE=2 SV=1;tr|A2WXB5|A2WXB5_ORYSI Uncharacterized protein OS=Oryza sativa subsp. indica GN=OsI_04561 PE=4 SV=1	2	3	3	3	26	11.676		139920000	118710000	125250000	103120000	138930000	179410000
Q5N9Z8;A2WXF0;A0A0P0VB29;Q7F2K1	tr|Q5N9Z8|Q5N9Z8_ORYSJ Os01g0871300 protein OS=Oryza sativa subsp. japonica GN=Os01g0871300 PE=2 SV=1;tr|A2WXF0|A2WXF0_ORYSI Uncharacterized protein OS=Oryza sativa subsp. indica GN=OsI_04601 PE=4 SV=1;tr|A0A0P0VB29|A0A0P0VB29_ORYSJ Os01g0871300 protein (F	4	15	15	15	48.7	48.908		1061000000	960270000	976560000	946130000	1050100000	967320000
Q8LJK2;A2WXL1	tr|Q8LJK2|Q8LJK2_ORYSJ Pectinesterase OS=Oryza sativa subsp. japonica GN=Os01g0880300 PE=4 SV=1;tr|A2WXL1|A2WXL1_ORYSI Pectinesterase OS=Oryza sativa subsp. indica GN=OsI_04662 PE=4 SV=1	2	2	2	2	3.9	57.864		0	0	39162000	22570000	0	0
Q5N7I4;A2WXN8;Q0JH49;A3B7Z4;Q8H636;A2Y8T3;B8AS47;Q0J8Q5;B9FDS3;Q7XK96	tr|Q5N7I4|Q5N7I4_ORYSJ Ankyrin-like protein OS=Oryza sativa subsp. japonica GN=B1065E10.47 PE=4 SV=1;tr|A2WXN8|A2WXN8_ORYSI Uncharacterized protein OS=Oryza sativa subsp. indica GN=OsI_04689 PE=4 SV=1;tr|Q0JH49|Q0JH49_ORYSJ Os01g0883900 protein OS=Oryza sa	10	6	6	6	9.1	89.505		57119000	71716000	33067000	78043000	58019000	52001000
Q5N821;A2WXS1;Q0JH25;B9FM04;A2XZF8	tr|Q5N821|Q5N821_ORYSJ Putative formylglycineamide ribotide amidotransferase OS=Oryza sativa subsp. japonica GN=B1099D03.28 PE=3 SV=1;tr|A2WXS1|A2WXS1_ORYSI Uncharacterized protein OS=Oryza sativa subsp. indica GN=OsI_04723 PE=3 SV=1;tr|Q0JH25|Q0JH25_ORYSJ	5	6	6	6	7.3	154.39		175000000	114190000	111580000	164500000	127060000	172330000
Q5N842;A3A0D4;A2WXS7	tr|Q5N842|Q5N842_ORYSJ Signal recognition particle subunit SRP72 OS=Oryza sativa subsp. japonica GN=Os01g0889000 PE=3 SV=1;tr|A3A0D4|A3A0D4_ORYSJ Signal recognition particle subunit SRP72 OS=Oryza sativa subsp. japonica GN=OsJ_04352 PE=3 SV=1;tr|A2WXS7|A2W	3	11	11	11	23.9	73.573		245840000	181880000	228930000	254570000	216530000	216380000
A2WXV0;Q5JLW7;B9EVA8	tr|A2WXV0|A2WXV0_ORYSI Pectin acetylesterase OS=Oryza sativa subsp. indica GN=OsI_04753 PE=3 SV=1;tr|Q5JLW7|Q5JLW7_ORYSJ Pectin acetylesterase OS=Oryza sativa subsp. japonica GN=B1078G07.20 PE=3 SV=1;tr|B9EVA8|B9EVA8_ORYSJ Pectin acetylesterase OS=Oryza sa	3	1	1	1	2.9	44.978		19742000	33582000	0	26437000	20089000	23499000
Q0JGZ0;A3A0H2;A2WXW4;Q8S0J6	tr|Q0JGZ0|Q0JGZ0_ORYSJ Os01g0895200 protein OS=Oryza sativa subsp. japonica GN=Os01g0895200 PE=4 SV=1;tr|A3A0H2|A3A0H2_ORYSJ Uncharacterized protein OS=Oryza sativa subsp. japonica GN=OsJ_04391 PE=4 SV=1;tr|A2WXW4|A2WXW4_ORYSI Uncharacterized protein OS=Or	4	1	1	1	4.1	44.753		0	33897000	25127000	0	0	0
Q8LJ85;A2WXW7;A3A0H5;A0A0P0VBP1;C7IWL2	tr|Q8LJ85|Q8LJ85_ORYSJ Putative calreticulin OS=Oryza sativa subsp. japonica GN=P0696G06.20 PE=3 SV=1;tr|A2WXW7|A2WXW7_ORYSI Uncharacterized protein OS=Oryza sativa subsp. indica GN=OsI_04772 PE=3 SV=1;tr|A3A0H5|A3A0H5_ORYSJ Uncharacterized protein OS=Oryz	5	15	14	11	45.9	49.993		713230000	854720000	853070000	683620000	940220000	882620000
Q5N713;A2WY43;Q8LIW5;Q5N714	tr|Q5N713|Q5N713_ORYSJ GPI transamidase component PIG-S-like OS=Oryza sativa subsp. japonica GN=B1417F08.19-2 PE=4 SV=1;tr|A2WY43|A2WY43_ORYSI Uncharacterized protein OS=Oryza sativa subsp. indica GN=OsI_04848 PE=4 SV=1;tr|Q8LIW5|Q8LIW5_ORYSJ p0497A05.6 pr	4	1	1	1	3.7	37.314		14342000	0	0	0	0	0
Q8S091;A2WY84	sp|Q8S091|TRXF_ORYSJ Thioredoxin F, chloroplastic OS=Oryza sativa subsp. japonica GN=Os01g0913000 PE=2 SV=1;tr|A2WY84|A2WY84_ORYSI Uncharacterized protein OS=Oryza sativa subsp. indica GN=OsI_04888 PE=4 SV=1	2	1	1	1	6.4	19.747		0	0	0	17981000	12076000	20802000
Q5N801;A2WYA7	tr|Q5N801|Q5N801_ORYSJ Peptidylprolyl isomerase OS=Oryza sativa subsp. japonica GN=Os01g0915800 PE=2 SV=1;tr|A2WYA7|A2WYA7_ORYSI Peptidylprolyl isomerase OS=Oryza sativa subsp. indica GN=OsI_04911 PE=4 SV=1	2	5	5	4	43	16.825		259990000	291410000	248560000	251540000	210590000	302890000
Q9AVA6;Q8RZW7;A2WYB3;A6N020	tr|Q9AVA6|Q9AVA6_ORYSA Putative selenium binding protein OS=Oryza sativa GN=Os SBP PE=2 SV=1;tr|Q8RZW7|Q8RZW7_ORYSJ Os01g0916400 protein OS=Oryza sativa subsp. japonica GN=SBP PE=2 SV=1;tr|A2WYB3|A2WYB3_ORYSI Uncharacterized protein OS=Oryza sativa subsp.	4	11	11	11	36.1	50.957		319080000	424010000	303900000	374490000	409610000	385310000
Q7F2X8;O24188;A2WYB5	tr|Q7F2X8|Q7F2X8_ORYSJ Os01g0916600 protein OS=Oryza sativa subsp. japonica GN=Os01g0916600 PE=2 SV=1;tr|O24188|O24188_ORYSA OsGRP2 OS=Oryza sativa GN=OsGRP2 PE=2 SV=1;tr|A2WYB5|A2WYB5_ORYSI Uncharacterized protein OS=Oryza sativa subsp. indica GN=OsI_0491	3	6	6	6	58	15.547		552790000	591490000	750270000	681300000	679330000	569420000
Q8RZU9;A2WYE0;A3A0Y3	tr|Q8RZU9|Q8RZU9_ORYSJ Small ubiquitin-related modifier OS=Oryza sativa subsp. japonica GN=Os01g0918200 PE=2 SV=1;tr|A2WYE0|A2WYE0_ORYSI Small ubiquitin-related modifier OS=Oryza sativa subsp. indica GN=OsI_04942 PE=3 SV=1;tr|A3A0Y3|A3A0Y3_ORYSJ Uncharacte	3	4	1	1	41.6	11.008		10790000	0	0	0	0	0
P55857;A2WYE1;A0A0P0VC54	sp|P55857|SUMO1_ORYSJ Small ubiquitin-related modifier 1 OS=Oryza sativa subsp. japonica GN=SUMO1 PE=1 SV=1;tr|A2WYE1|A2WYE1_ORYSI Small ubiquitin-related modifier OS=Oryza sativa subsp. indica GN=OsI_04943 PE=2 SV=1	3	5	5	2	56	10.928		1130600000	950090000	1069700000	923460000	1107700000	761350000
A2WYG9;Q5JJI4	sp|A2WYG9|TOM20_ORYSI Probable mitochondrial import receptor subunit TOM20 OS=Oryza sativa subsp. indica GN=TOM20 PE=2 SV=2;sp|Q5JJI4|TOM20_ORYSJ Probable mitochondrial import receptor subunit TOM20 OS=Oryza sativa subsp. japonica GN=TOM20 PE=2 SV=1	2	7	7	7	49.3	22.475		523990000	548550000	718680000	582870000	583300000	578810000
A3A121;A2WYI2	tr|A3A121|A3A121_ORYSJ Uncharacterized protein OS=Oryza sativa subsp. japonica GN=OsJ_04591 PE=4 SV=1;tr|A2WYI2|A2WYI2_ORYSI Uncharacterized protein OS=Oryza sativa subsp. indica GN=OsI_04983 PE=4 SV=1	2	1	1	1	3	53.733		31289000	37534000	33654000	33883000	40960000	40724000
A3A130;A2WYJ1	tr|A3A130|A3A130_ORYSJ Uncharacterized protein OS=Oryza sativa subsp. japonica GN=OsJ_04600 PE=4 SV=1;tr|A2WYJ1|A2WYJ1_ORYSI Uncharacterized protein OS=Oryza sativa subsp. indica GN=OsI_04992 PE=4 SV=1	2	1	1	1	0.8	169.43		16193000	0	0	16834000	12897000	8819700
A2WYJ3;Q5JJP5;B9EVY8;A0A0P0VCB2	tr|A2WYJ3|A2WYJ3_ORYSI Uncharacterized protein OS=Oryza sativa subsp. indica GN=OsI_04994 PE=4 SV=1;tr|Q5JJP5|Q5JJP5_ORYSJ Os01g0924800 protein OS=Oryza sativa subsp. japonica GN=Os01g0924800 PE=4 SV=1;tr|B9EVY8|B9EVY8_ORYSJ Uncharacterized protein OS=Oryz	4	6	1	1	22.8	29.273		50668000	0	73188000	66649000	60916000	75270000
Q8S1X7;A2WYL0;A0A0P0VCC9;A0A0P0XSX0;B9G7S1;B8BFZ1;Q33AH8;A0A0N7KRI5;Q8S1X8;A2WYK9;A0A0P0VC96;B9EVZ7;Q8S1X9;A2WYK8	sp|Q8S1X7|GT15_ORYSJ Probable glucuronosyltransferase Os01g0926700 OS=Oryza sativa subsp. japonica GN=Os01g0926700 PE=3 SV=1;tr|A2WYL0|A2WYL0_ORYSI Uncharacterized protein OS=Oryza sativa subsp. indica GN=OsI_05014 PE=4 SV=1;tr|A0A0P0VCC9|A0A0P0VCC9_ORYSJ	14	5	5	4	15.8	47.064		48215000	0	60968000	0	0	41938000
A2WYS0;Q8LR61	tr|A2WYS0|A2WYS0_ORYSI Uncharacterized protein OS=Oryza sativa subsp. indica GN=OsI_05078 PE=4 SV=1;tr|Q8LR61|Q8LR61_ORYSJ Os01g0934000 protein OS=Oryza sativa subsp. japonica GN=Os01g0934000 PE=2 SV=1	2	1	1	1	3.1	48.607		21262000	37885000	25453000	0	0	0
Q942Z3;A2WYS1;B9EW21	tr|Q942Z3|Q942Z3_ORYSJ Os01g0934100 protein OS=Oryza sativa subsp. japonica GN=Os01g0934100 PE=2 SV=1;tr|A2WYS1|A2WYS1_ORYSI Uncharacterized protein OS=Oryza sativa subsp. indica GN=OsI_05079 PE=4 SV=1;tr|B9EW21|B9EW21_ORYSJ Uncharacterized protein OS=Oryz	3	2	2	2	9.5	36.238		0	0	0	0	0	13298000
Q942Y0;A2WYT3	tr|Q942Y0|Q942Y0_ORYSJ Os01g0935400 protein OS=Oryza sativa subsp. japonica GN=Os01g0935400 PE=3 SV=1;tr|A2WYT3|A2WYT3_ORYSI Uncharacterized protein OS=Oryza sativa subsp. indica GN=OsI_05094 PE=3 SV=1	2	7	7	7	21.9	40.738		150060000	116020000	124850000	78372000	75803000	107860000
A3A1C1;Q8S1V1;A2WYV0	tr|A3A1C1|A3A1C1_ORYSJ Uncharacterized protein OS=Oryza sativa subsp. japonica GN=OsJ_04695 PE=4 SV=1;tr|Q8S1V1|Q8S1V1_ORYSJ Os01g0937050 protein OS=Oryza sativa subsp. japonica GN=Os01g0937050 PE=3 SV=1;tr|A2WYV0|A2WYV0_ORYSI Uncharacterized protein OS=Or	3	2	2	2	6.4	39.71		42741000	52949000	37012000	105910000	71298000	63749000
Q9SXY6;Q7F164;A2WYX5;Q5JKK9;Q9ZNZ0	tr|Q9SXY6|Q9SXY6_ORYSA Beta 1,3-glucanase OS=Oryza sativa PE=2 SV=1;tr|Q7F164|Q7F164_ORYSJ Os01g0940700 protein OS=Oryza sativa subsp. japonica GN=P0432C03.10-1 PE=2 SV=1;tr|A2WYX5|A2WYX5_ORYSI Uncharacterized protein OS=Oryza sativa subsp. indica GN=OsI_0	5	3	3	3	21.5	34.155		0	0	58566000	77849000	58769000	74863000
Q8S9P9;A2WYY0	tr|Q8S9P9|Q8S9P9_ORYSJ Os01g0941800 protein OS=Oryza sativa subsp. japonica GN=P0432C03.25-1 PE=2 SV=1;tr|A2WYY0|A2WYY0_ORYSI Uncharacterized protein OS=Oryza sativa subsp. indica GN=OsI_05146 PE=4 SV=1	2	3	3	3	13.1	42.229		0	0	0	38163000	43841000	0
Q94CP9;A2WYZ6;B9EWF6	tr|Q94CP9|Q94CP9_ORYSJ Os01g0946200 protein OS=Oryza sativa subsp. japonica GN=P0660F12.31 PE=2 SV=1;tr|A2WYZ6|A2WYZ6_ORYSI Uncharacterized protein OS=Oryza sativa subsp. indica GN=OsI_05161 PE=4 SV=1;tr|B9EWF6|B9EWF6_ORYSJ Uncharacterized protein OS=Oryza	3	1	1	1	4.4	22.478		0	0	0	0	28172000	0
Q8S9Q6;A2WZ08;Q94CR1;Q8W4V0;G3FGU8;A3A1F6;A2WYY7;O22619;Q9ZNZ1	tr|Q8S9Q6|Q8S9Q6_ORYSJ Os01g0941200 protein OS=Oryza sativa subsp. japonica GN=Os01g0941200 PE=2 SV=1;tr|A2WZ08|A2WZ08_ORYSI Uncharacterized protein OS=Oryza sativa subsp. indica GN=OsI_05173 PE=3 SV=1;tr|Q94CR1|Q94CR1_ORYSJ Beta 1,3-glucanase OS=Oryza sat	9	6	4	4	25.7	35.548		136780000	131730000	132160000	137710000	156160000	163050000
B7FAD4;Q8RZB1;A2WZ34	tr|B7FAD4|B7FAD4_ORYSJ Os01g0949900 protein OS=Oryza sativa subsp. japonica GN=Os01g0949900 PE=2 SV=1;tr|Q8RZB1|Q8RZB1_ORYSJ Putative glutathione S-transferase OS=Oryza sativa subsp. japonica GN=B1147A04.23 PE=4 SV=1;tr|A2WZ34|A2WZ34_ORYSI Uncharacterized	3	5	4	4	25.2	25.733		26752000	33706000	34973000	53418000	64169000	56739000
Q941Z0;A2WZ68	sp|Q941Z0|NQR1_ORYSJ Probable NADPH:quinone oxidoreductase 1 OS=Oryza sativa subsp. japonica GN=Os01g0953600 PE=2 SV=1;tr|A2WZ68|A2WZ68_ORYSI Uncharacterized protein OS=Oryza sativa subsp. indica GN=OsI_05238 PE=4 SV=1	2	7	7	7	60.4	21.324		873900000	1188000000	1083600000	844040000	934980000	1059500000
Q5JN47;A2WZA8	tr|Q5JN47|Q5JN47_ORYSJ Os01g0958700 protein OS=Oryza sativa subsp. japonica GN=Os01g0958700 PE=4 SV=1;tr|A2WZA8|A2WZA8_ORYSI Uncharacterized protein OS=Oryza sativa subsp. indica GN=OsI_05280 PE=4 SV=1	2	2	2	2	5.3	68.031		0	0	0	0	0	0
Q94DM8;A2WZD3;A3A1S5	sp|Q94DM8|UFM1_ORYSJ Ubiquitin-fold modifier 1 OS=Oryza sativa subsp. japonica GN=Os01g0962400 PE=3 SV=1;tr|A2WZD3|A2WZD3_ORYSI Ubiquitin-fold modifier 1 OS=Oryza sativa subsp. indica GN=OsI_05311 PE=3 SV=1	3	4	4	4	64.7	10.362		168670000	218460000	173200000	192860000	198150000	182740000
Q94DM7;A2WZD5	tr|Q94DM7|Q94DM7_ORYSJ Os01g0962600 protein OS=Oryza sativa subsp. japonica GN=Os01g0962600 PE=4 SV=1;tr|A2WZD5|A2WZD5_ORYSI Uncharacterized protein OS=Oryza sativa subsp. indica GN=OsI_05313 PE=4 SV=1	2	9	9	4	58.7	19.91		1494500000	1746800000	1759200000	1900100000	1803300000	1844700000
Q5U1S3;A2WZD6;Q5JMS4;Q9S911	tr|Q5U1S3|Q5U1S3_ORYSJ Peroxidase OS=Oryza sativa subsp. japonica GN=prx20 PE=3 SV=1;tr|A2WZD6|A2WZD6_ORYSI Peroxidase OS=Oryza sativa subsp. indica GN=OsI_05314 PE=3 SV=1;tr|Q5JMS4|Q5JMS4_ORYSJ Peroxidase OS=Oryza sativa subsp. japonica GN=Os01g0962700 PE	4	10	9	8	35.9	38.481		1356600000	1390600000	981170000	1931800000	1534700000	1667800000
Q94DM2;A2WZD9	tr|Q94DM2|Q94DM2_ORYSJ Peroxidase OS=Oryza sativa subsp. japonica GN=prx22 PE=2 SV=1;tr|A2WZD9|A2WZD9_ORYSI Peroxidase OS=Oryza sativa subsp. indica GN=OsI_05317 PE=3 SV=1	2	3	2	2	10.7	38.047		0	0	0	0	0	0
Q94DL4;A2WZE8	tr|Q94DL4|Q94DL4_ORYSJ Os01g0964133 protein OS=Oryza sativa subsp. japonica GN=Os01g0964133 PE=2 SV=1;tr|A2WZE8|A2WZE8_ORYSI Uncharacterized protein OS=Oryza sativa subsp. indica GN=OsI_05327 PE=3 SV=1	2	15	1	1	49.3	41.727		0	123000000	131350000	0	0	0
Q8LHD1;A3A1V4;A2WZG0;A0A0P0VD85	tr|Q8LHD1|Q8LHD1_ORYSJ Os01g0966000 protein OS=Oryza sativa subsp. japonica GN=P0458E05.23-1 PE=2 SV=1;tr|A3A1V4|A3A1V4_ORYSJ Uncharacterized protein OS=Oryza sativa subsp. japonica GN=OsJ_04882 PE=4 SV=1;tr|A2WZG0|A2WZG0_ORYSI Uncharacterized protein OS=O	4	4	4	4	4.1	136.79		66905000	51823000	46537000	41500000	70226000	79393000
A2WZG3;Q5JJV3	tr|A2WZG3|A2WZG3_ORYSI Uncharacterized protein OS=Oryza sativa subsp. indica GN=OsI_05342 PE=4 SV=1;tr|Q5JJV3|Q5JJV3_ORYSJ Os01g0966300 protein OS=Oryza sativa subsp. japonica GN=Os01g0966300 PE=2 SV=1	2	2	2	2	10.1	47.51		0	22737000	0	31154000	0	0
Q94DH6;A2WZK1	tr|Q94DH6|Q94DH6_ORYSJ Os01g0971500 protein OS=Oryza sativa subsp. japonica GN=Os01g0971500 PE=2 SV=1;tr|A2WZK1|A2WZK1_ORYSI Cytochrome b5 OS=Oryza sativa subsp. indica GN=OsI_05385 PE=2 SV=1	2	6	3	3	58.5	15.019		764370000	799730000	771490000	691580000	662780000	950390000
Q94DG6;A2WZK9;Q6YZC4	sp|Q94DG6|ZIP1_ORYSJ Zinc transporter 1 OS=Oryza sativa subsp. japonica GN=ZIP1 PE=1 SV=1;tr|A2WZK9|A2WZK9_ORYSI Uncharacterized protein OS=Oryza sativa subsp. indica GN=OsI_05394 PE=4 SV=1;tr|Q6YZC4|Q6YZC4_ORYSJ Putative zinc transporter OS=Oryza sativa s	3	1	1	1	4.8	37.446		30522000	44540000	0	0	45736000	25728000
Q5JL23;A2WZM3	tr|Q5JL23|Q5JL23_ORYSJ ABC-type transport system-like OS=Oryza sativa subsp. japonica GN=Os01g0974000 PE=2 SV=1;tr|A2WZM3|A2WZM3_ORYSI Uncharacterized protein OS=Oryza sativa subsp. indica GN=OsI_05413 PE=4 SV=1	2	4	4	4	17.6	40.219		0	0	23626000	20366000	0	0
Q5JNC0;A2WZP1	sp|Q5JNC0|COQ5_ORYSJ 2-methoxy-6-polyprenyl-1,4-benzoquinol methylase, mitochondrial OS=Oryza sativa subsp. japonica GN=COQ5 PE=2 SV=1;tr|A2WZP1|A2WZP1_ORYSI 2-methoxy-6-polyprenyl-1,4-benzoquinol methylase, mitochondrial OS=Oryza sativa subsp. indica GN=C	2	1	1	1	5.1	32.752		12035000	0	14929000	15921000	0	0
Q6YU81;A2WZS3;A3A259	tr|Q6YU81|Q6YU81_ORYSJ Os02g0102400 protein OS=Oryza sativa subsp. japonica GN=Os02g0102400 PE=2 SV=1;tr|A2WZS3|A2WZS3_ORYSI Uncharacterized protein OS=Oryza sativa subsp. indica GN=OsI_05464 PE=3 SV=1;tr|A3A259|A3A259_ORYSJ Uncharacterized protein OS=Oryz	3	2	2	2	4.2	57.44		0	0	0	9020900	0	14778000
Q9ZRJ5;A2WZU6;Q0E4Q5;Q7DNA0	tr|Q9ZRJ5|Q9ZRJ5_ORYSJ L-lactate dehydrogenase OS=Oryza sativa subsp. japonica GN=Os02g0105400 PE=2 SV=1;tr|A2WZU6|A2WZU6_ORYSI L-lactate dehydrogenase OS=Oryza sativa subsp. indica GN=OsI_05489 PE=3 SV=1;tr|Q0E4Q5|Q0E4Q5_ORYSJ L-lactate dehydrogenase OS=O	4	12	12	10	47.6	38.17		1468900000	1142900000	1350600000	1536300000	1663800000	1408300000
Q6ETD9;A2WZU7	tr|Q6ETD9|Q6ETD9_ORYSJ Calmodulin-binding protein-like OS=Oryza sativa subsp. japonica GN=Os02g0105500 PE=2 SV=1;tr|A2WZU7|A2WZU7_ORYSI Uncharacterized protein OS=Oryza sativa subsp. indica GN=OsI_05490 PE=4 SV=1	2	4	3	3	11.3	44.987		107160000	90808000	96515000	101060000	97248000	108410000
Q0E4Q0;P49398;A2WZV1	tr|Q0E4Q0|Q0E4Q0_ORYSJ 40S ribosomal protein S4 OS=Oryza sativa subsp. japonica GN=RPS4 PE=2 SV=1;sp|P49398|RS4_ORYSJ 40S ribosomal protein S4 OS=Oryza sativa subsp. japonica GN=RPS4 PE=2 SV=3;tr|A2WZV1|A2WZV1_ORYSI 40S ribosomal protein S4 OS=Oryza sativa	3	14	1	0	53.6	29.865		1740800000	1057500000	1074100000	1194900000	1212400000	1306200000
A2WZV9;B9F1R2;B8AJU4;B8AGX6;A3AMK8;Q84MP1;Q0E4P2;A2WZY3;A0A0P0VDW4;B8AG53;Q6ETT2;B9F1R5;C7IY92;A0A0P0VDW6	tr|A2WZV9|A2WZV9_ORYSI Uncharacterized protein OS=Oryza sativa subsp. indica GN=OsI_05501 PE=4 SV=1;tr|B9F1R2|B9F1R2_ORYSJ Uncharacterized protein OS=Oryza sativa subsp. japonica GN=OsJ_05035 PE=4 SV=1	14	23	23	23	13.6	246.62		337780000	321520000	303510000	295700000	261290000	308810000
Q7XL19;Q01ME3;B9FEC8;Q2R2G0;A3CCF3;A2WZW9;A2XRQ8	tr|Q7XL19|Q7XL19_ORYSJ OSJNBa0079M09.15 protein OS=Oryza sativa subsp. japonica GN=OSJNBa0079M09.15 PE=3 SV=2;tr|Q01ME3|Q01ME3_ORYSA OSIGBa0092O07.7 protein OS=Oryza sativa GN=OSIGBa0092O07.7 PE=3 SV=1;tr|B9FEC8|B9FEC8_ORYSJ Os04g0304600 protein OS=Oryza s	7	1	1	1	4.9	34.66		33914000	0	0	15174000	0	0
Q6ETT1;A2WZY4	tr|Q6ETT1|Q6ETT1_ORYSJ Os02g0108800 protein OS=Oryza sativa subsp. japonica GN=Os02g0108800 PE=2 SV=1;tr|A2WZY4|A2WZY4_ORYSI Uncharacterized protein OS=Oryza sativa subsp. indica GN=OsI_05525 PE=3 SV=1	2	12	12	11	28.4	56.801		285680000	283860000	268980000	266500000	294420000	282900000
P0DKH0;P0DKG9;A2X013;A3A2D3	sp|P0DKH0|NRT22_ORYSJ High-affinity nitrate transporter 2.2 OS=Oryza sativa subsp. japonica GN=NRT2.2 PE=1 SV=1;sp|P0DKG9|NRT21_ORYSJ High-affinity nitrate transporter 2.1 OS=Oryza sativa subsp. japonica GN=NRT2.1 PE=1 SV=1;tr|A2X013|A2X013_ORYSI Uncharact	4	1	1	1	2.3	57.23		29638000	0	50966000	0	0	62067000
A2X019;Q6ZH22;Q6Z7C7;B8AGH1;A2X022	tr|A2X019|A2X019_ORYSI Uncharacterized protein OS=Oryza sativa subsp. indica GN=OsI_05557 PE=4 SV=1;tr|Q6ZH22|Q6ZH22_ORYSJ Os02g0113300 protein OS=Oryza sativa subsp. japonica GN=Os02g0113300 PE=4 SV=1;tr|Q6Z7C7|Q6Z7C7_ORYSJ Os02g0113800 protein OS=Oryza s	5	1	1	1	3.9	33.847		0	0	0	0	0	0
P37891;A2X026;A0A0P0VDZ0	sp|P37891|CBP3_ORYSJ Serine carboxypeptidase 3 OS=Oryza sativa subsp. japonica GN=CBP3 PE=2 SV=1;tr|A2X026|A2X026_ORYSI Carboxypeptidase OS=Oryza sativa subsp. indica GN=OsI_05564 PE=3 SV=1	3	7	5	5	18.4	55.446		299650000	272310000	229510000	319170000	316480000	347970000
Q6Z7C0;A2X029	tr|Q6Z7C0|Q6Z7C0_ORYSJ Os02g0114400 protein OS=Oryza sativa subsp. japonica GN=Os02g0114400 PE=4 SV=1;tr|A2X029|A2X029_ORYSI Uncharacterized protein OS=Oryza sativa subsp. indica GN=OsI_05566 PE=4 SV=1	2	1	1	1	2.8	54.554		0	8500300	0	0	0	0
Q6Z7B7;A2X031;A3A2E7	tr|Q6Z7B7|Q6Z7B7_ORYSJ Os02g0114700 protein OS=Oryza sativa subsp. japonica GN=Os02g0114700 PE=4 SV=1;tr|A2X031|A2X031_ORYSI Uncharacterized protein OS=Oryza sativa subsp. indica GN=OsI_05569 PE=4 SV=1;tr|A3A2E7|A3A2E7_ORYSJ Uncharacterized protein OS=Oryz	3	1	1	1	3.3	62.348		0	0	0	0	0	0
Q6Z7B0;A2X036;A0A0P0VDX8;Q6L590;Q6Z058;A2Y3V8;B8BBQ5;B9FP77;B9FIX9	sp|Q6Z7B0|BIP1_ORYSJ Heat shock 70 kDa protein BIP1 OS=Oryza sativa subsp. japonica GN=BIP1 PE=1 SV=1;tr|A2X036|A2X036_ORYSI Uncharacterized protein OS=Oryza sativa subsp. indica GN=OsI_05577 PE=3 SV=1;tr|A0A0P0VDX8|A0A0P0VDX8_ORYSJ Os02g0115900 protein (F	9	28	26	24	51.1	73.389		7383700000	7014600000	6549200000	6602900000	6664000000	6932400000
B9F249;Q6YUT4;A2X068	tr|B9F249|B9F249_ORYSJ Uncharacterized protein OS=Oryza sativa subsp. japonica GN=OsJ_05143 PE=4 SV=1;tr|Q6YUT4|Q6YUT4_ORYSJ Os02g0119200 protein OS=Oryza sativa subsp. japonica GN=Os02g0119200 PE=4 SV=1;tr|A2X068|A2X068_ORYSI Uncharacterized protein OS=Or	3	1	1	1	3.1	59.737		4155600	0	0	0	17759000	0
A2X070;Q6YUT2;Q84YW6	tr|A2X070|A2X070_ORYSI Uncharacterized protein OS=Oryza sativa subsp. indica GN=OsI_05611 PE=4 SV=1;tr|Q6YUT2|Q6YUT2_ORYSJ Os02g0119400 protein OS=Oryza sativa subsp. japonica GN=Os02g0119400 PE=2 SV=1	3	4	4	4	22	25.925		43208000	44515000	42708000	0	52682000	45895000
Q84VK7;Q6ZH92;B8B6P9;A2X0A0	sp|Q84VK7|SDH32_ORYSJ Succinate dehydrogenase subunit 3-2, mitochondrial OS=Oryza sativa subsp. japonica GN=SDH3-2 PE=1 SV=2;sp|Q6ZH92|SDH31_ORYSJ Succinate dehydrogenase subunit 3-1, mitochondrial OS=Oryza sativa subsp. japonica GN=SDH3-1 PE=1 SV=1;tr|B8B	4	1	1	1	7	13.863		0	17945000	0	0	0	0
Q6ZH90;A2X0A2	tr|Q6ZH90|Q6ZH90_ORYSJ Os02g0122000 protein OS=Oryza sativa subsp. japonica GN=Os02g0122000 PE=2 SV=1;tr|A2X0A2|A2X0A2_ORYSI Uncharacterized protein OS=Oryza sativa subsp. indica GN=OsI_05642 PE=4 SV=1	2	4	4	4	28.9	17.144		225660000	117350000	235100000	241760000	222210000	245840000
Q761Z3;Q6Z730;A2X0A5;A6N001	tr|Q761Z3|Q761Z3_ORYSJ BRI1-KD interacting protein 121 (Fragment) OS=Oryza sativa subsp. japonica GN=bip121 PE=2 SV=1;tr|Q6Z730|Q6Z730_ORYSJ Eukaryotic translation initiation factor 3 subunit J OS=Oryza sativa subsp. japonica GN=Os02g0122300 PE=2 SV=1;tr|A	4	7	7	7	40.8	23.558		0	0	0	0	0	76671000
Q6Z2M4;A2X0E4	tr|Q6Z2M4|Q6Z2M4_ORYSJ Golgi SNAP receptor complex member 1 OS=Oryza sativa subsp. japonica GN=Os02g0126800 PE=2 SV=1;tr|A2X0E4|A2X0E4_ORYSI Uncharacterized protein OS=Oryza sativa subsp. indica GN=OsI_05682 PE=4 SV=1	2	1	1	1	4.5	26.98		0	0	15523000	0	0	0
Q6ZG91;A3A2T3;A2X0J0	tr|Q6ZG91|Q6ZG91_ORYSJ Os02g0131200 protein OS=Oryza sativa subsp. japonica GN=Os02g0131200 PE=2 SV=1;tr|A3A2T3|A3A2T3_ORYSJ Uncharacterized protein OS=Oryza sativa subsp. japonica GN=OsJ_05251 PE=4 SV=1;tr|A2X0J0|A2X0J0_ORYSI Uncharacterized protein OS=Or	3	5	5	5	12.8	63.126		29007000	22868000	21773000	33813000	35265000	49597000
Q6ZG90;A2X0J1;A6N1J4	tr|Q6ZG90|Q6ZG90_ORYSJ ATP synthase OS=Oryza sativa subsp. japonica GN=Os02g0131300 PE=2 SV=1;tr|A2X0J1|A2X0J1_ORYSI Uncharacterized protein OS=Oryza sativa subsp. indica GN=OsI_05726 PE=4 SV=1	3	15	15	15	50.4	27.34		3273800000	3509100000	3673200000	3195900000	3344100000	3542200000
Q0E483;B9F2A2;Q6ZG89;A2X0J2	tr|Q0E483|Q0E483_ORYSJ Os02g0131400 protein OS=Oryza sativa subsp. japonica GN=Os02g0131400 PE=4 SV=1;tr|B9F2A2|B9F2A2_ORYSJ Uncharacterized protein OS=Oryza sativa subsp. japonica GN=OsJ_05253 PE=4 SV=1;tr|Q6ZG89|Q6ZG89_ORYSJ Os02g0131400 protein OS=Oryza	4	4	3	3	8.2	66.671		837510000	1040100000	1032300000	510780000	1001600000	994090000
Q0E459;A2X0M1;A3A2W5	sp|Q0E459|MPK13_ORYSJ Mitogen-activated protein kinase 13 OS=Oryza sativa subsp. japonica GN=MPK13 PE=2 SV=1;sp|A2X0M1|MPK13_ORYSI Mitogen-activated protein kinase 13 OS=Oryza sativa subsp. indica GN=MPK13 PE=2 SV=2;tr|A3A2W5|A3A2W5_ORYSJ Mitogen-activated	3	1	1	1	4.5	58.281		26259000	0	25004000	14386000	23662000	0
Q6Z0Z3;Q6Z0Z4;A2X0M3;A3A2W7	tr|Q6Z0Z3|Q6Z0Z3_ORYSJ Putative HGA1 OS=Oryza sativa subsp. japonica GN=P0585B01.29-2 PE=4 SV=1;tr|Q6Z0Z4|Q6Z0Z4_ORYSJ Os02g0135500 protein OS=Oryza sativa subsp. japonica GN=P0585B01.29-1 PE=2 SV=1;tr|A2X0M3|A2X0M3_ORYSI Uncharacterized protein OS=Oryza s	4	5	5	5	17.5	41.871		91373000	135770000	123280000	107820000	144020000	49879000
Q6Z0Z1;A2X0M4	tr|Q6Z0Z1|Q6Z0Z1_ORYSJ Os02g0135600 protein OS=Oryza sativa subsp. japonica GN=Os02g0135600 PE=2 SV=1;tr|A2X0M4|A2X0M4_ORYSI Uncharacterized protein OS=Oryza sativa subsp. indica GN=OsI_05760 PE=4 SV=1	2	5	5	5	19.6	35.68		61919000	0	26427000	68730000	70976000	44810000
A3A2Y3;Q6YXY3;A2X0N5;Q0E445;A0A0P0VEN2	tr|A3A2Y3|A3A2Y3_ORYSJ Uncharacterized protein OS=Oryza sativa subsp. japonica GN=OsJ_05303 PE=4 SV=1;tr|Q6YXY3|Q6YXY3_ORYSJ Putative splicing factor 3b, subunit 3, 130kDa OS=Oryza sativa subsp. japonica GN=OSJNBa0026E05.6 PE=4 SV=1;tr|A2X0N5|A2X0N5_ORYSI	5	17	17	17	19.1	135.47		496720000	498530000	508970000	452120000	441550000	548250000
Q6YXX5;A2X0P1	tr|Q6YXX5|Q6YXX5_ORYSJ Os02g0138000 protein OS=Oryza sativa subsp. japonica GN=Os02g0138000 PE=4 SV=1;tr|A2X0P1|A2X0P1_ORYSI Uncharacterized protein OS=Oryza sativa subsp. indica GN=OsI_05777 PE=4 SV=1	2	3	3	3	6.3	70.76		84784000	76619000	74862000	77774000	73722000	88386000
B8AHE2;B9F2M6;Q6YXZ7;A2X0Q3	tr|B8AHE2|B8AHE2_ORYSI Protein arginine N-methyltransferase OS=Oryza sativa subsp. indica GN=OsI_05787 PE=3 SV=1;tr|B9F2M6|B9F2M6_ORYSJ Protein arginine N-methyltransferase OS=Oryza sativa subsp. japonica GN=OsJ_05316 PE=3 SV=1;sp|Q6YXZ7|ANM5_ORYSJ Protein	4	3	3	3	7.7	65.683		53524000	43793000	43923000	48984000	0	41185000
Q6YXZ6;A2X0Q5;B8AHE4	tr|Q6YXZ6|Q6YXZ6_ORYSJ Os02g0139300 protein OS=Oryza sativa subsp. japonica GN=Os02g0139300 PE=2 SV=1;tr|A2X0Q5|A2X0Q5_ORYSI Uncharacterized protein OS=Oryza sativa subsp. indica GN=OsI_05789 PE=3 SV=1	3	8	8	8	20	53.374		227710000	209610000	203030000	212340000	234910000	211240000
Q6Z2Z4;A2X0V4;Q0E2Q3;A2X2I8;A0A0N7KEY4;B9F4B9	sp|Q6Z2Z4|IF4A3_ORYSJ Eukaryotic initiation factor 4A-3 OS=Oryza sativa subsp. japonica GN=Os02g0146600 PE=1 SV=1;tr|A2X0V4|A2X0V4_ORYSI Uncharacterized protein OS=Oryza sativa subsp. indica GN=OsI_05839 PE=3 SV=1	6	24	3	3	58.5	47.137		417540000	89078000	248980000	306700000	267050000	318460000
A2X0W1;A3A345;Q6Z2Z1;Q6Z2Y4	tr|A2X0W1|A2X0W1_ORYSI Uncharacterized protein OS=Oryza sativa subsp. indica GN=OsI_05846 PE=4 SV=1;tr|A3A345|A3A345_ORYSJ Uncharacterized protein OS=Oryza sativa subsp. japonica GN=OsJ_05370 PE=4 SV=1;tr|Q6Z2Z1|Q6Z2Z1_ORYSJ Os02g0146900 protein OS=Oryza s	4	1	1	1	4.3	32.524		21083000	30588000	26155000	25635000	0	22826000
A2X0W5	tr|A2X0W5|A2X0W5_ORYSI Uncharacterized protein OS=Oryza sativa subsp. indica GN=OsI_05849 PE=4 SV=1	1	1	1	1	4.2	50.134		18285000	0	18021000	32436000	20255000	28810000
Q0E3X3;A3A366;A2X0Y1;B7F5J7	tr|Q0E3X3|Q0E3X3_ORYSJ Os02g0150300 protein (Fragment) OS=Oryza sativa subsp. japonica GN=Os02g0150300 PE=4 SV=1;tr|A3A366|A3A366_ORYSJ Uncharacterized protein OS=Oryza sativa subsp. japonica GN=OsJ_05390 PE=4 SV=1;tr|A2X0Y1|A2X0Y1_ORYSI Uncharacterized pr	4	6	6	6	24	36.183		172060000	174030000	201370000	158060000	161270000	177290000
Q6ETI3;A2X147;A3A3C5	tr|Q6ETI3|Q6ETI3_ORYSJ Os02g0158900 protein OS=Oryza sativa subsp. japonica GN=Os02g0158900 PE=4 SV=1;tr|A2X147|A2X147_ORYSI Uncharacterized protein OS=Oryza sativa subsp. indica GN=OsI_05928 PE=4 SV=1;tr|A3A3C5|A3A3C5_ORYSJ Uncharacterized protein OS=Oryz	3	1	1	1	2.1	44.488		0	177640000	114280000	0	0	0
A2X154	tr|A2X154|A2X154_ORYSI Uncharacterized protein OS=Oryza sativa subsp. indica GN=OsI_05935 PE=4 SV=1	1	1	1	1	6.2	36.792		23475000	0	0	35270000	0	0
A3A3H0;A2X1A0	tr|A3A3H0|A3A3H0_ORYSJ Uncharacterized protein OS=Oryza sativa subsp. japonica GN=OsJ_05505 PE=4 SV=1;tr|A2X1A0|A2X1A0_ORYSI Uncharacterized protein OS=Oryza sativa subsp. indica GN=OsI_05978 PE=4 SV=1	2	1	1	1	5.3	23.421		0	46001000	38199000	18548000	0	43537000
A3A3M4;Q6H516;A2X1F8;A0A0N7KES3;B7ECI4;A0A0P0VFN8;Q0E3I8	tr|A3A3M4|A3A3M4_ORYSJ Uncharacterized protein OS=Oryza sativa subsp. japonica GN=OsJ_05566 PE=3 SV=1;tr|Q6H516|Q6H516_ORYSJ Os02g0173100 protein OS=Oryza sativa subsp. japonica GN=OSJNBa0073A21.8-1 PE=3 SV=1;tr|A2X1F8|A2X1F8_ORYSI Uncharacterized protein	7	3	3	3	7.2	62.502		0	0	16601000	0	0	0
A3A3M9;A2X1G2;Q6H511;Q0DGI4;Q10SJ9;A0A0P0WPU4;Q75K63;A2Y6S5;B8ALW9;Q655Y4;A2YFY2;B9FAI0	tr|A3A3M9|A3A3M9_ORYSJ Uncharacterized protein OS=Oryza sativa subsp. japonica GN=OsJ_05573 PE=4 SV=1;tr|A2X1G2|A2X1G2_ORYSI Uncharacterized protein OS=Oryza sativa subsp. indica GN=OsI_06044 PE=4 SV=1;tr|Q6H511|Q6H511_ORYSJ LEM3 (Ligand-effect modulator 3	12	2	2	2	5.7	37.612		0	0	22023000	28285000	27156000	30929000
Q6H502;A2X1H1	tr|Q6H502|Q6H502_ORYSJ Os02g0174800 protein OS=Oryza sativa subsp. japonica GN=Os02g0174800 PE=2 SV=1;tr|A2X1H1|A2X1H1_ORYSI Uncharacterized protein OS=Oryza sativa subsp. indica GN=OsI_06053 PE=4 SV=1	2	1	1	1	4.6	23.019		0	0	0	0	0	0
Q6EUQ7;A2X1H8	tr|Q6EUQ7|Q6EUQ7_ORYSJ Os02g0175600 protein OS=Oryza sativa subsp. japonica GN=Os02g0175600 PE=2 SV=1;tr|A2X1H8|A2X1H8_ORYSI Uncharacterized protein OS=Oryza sativa subsp. indica GN=OsI_06059 PE=3 SV=1	2	7	7	1	52.1	15.795		1142000000	1022100000	1219300000	1047500000	836140000	1087400000
Q6EUQ5;A2X1I4	tr|Q6EUQ5|Q6EUQ5_ORYSJ Os02g0175800 protein OS=Oryza sativa subsp. japonica GN=OJ1077_E05.15-1 PE=2 SV=1;tr|A2X1I4|A2X1I4_ORYSI Uncharacterized protein OS=Oryza sativa subsp. indica GN=OsI_06064 PE=4 SV=1	2	4	4	4	35.8	10.945		922070000	819450000	778200000	930950000	1178000000	580260000
C7J1M4;P38385;A2X1K6	tr|C7J1M4|C7J1M4_ORYSJ Os04g0290466 protein OS=Oryza sativa subsp. japonica GN=Os04g0290466 PE=4 SV=1;sp|P38385|SC61G_ORYSJ Protein transport protein Sec61 subunit gamma OS=Oryza sativa subsp. japonica GN=Os02g0178400 PE=3 SV=1;tr|A2X1K6|A2X1K6_ORYSI Prote	3	1	1	1	28.6	4.8345		49985000	0	0	46128000	55535000	43840000
Q6ETK1;A2X1M1	tr|Q6ETK1|Q6ETK1_ORYSJ Os02g0180200 protein OS=Oryza sativa subsp. japonica GN=Os02g0180200 PE=4 SV=1;tr|A2X1M1|A2X1M1_ORYSI Uncharacterized protein OS=Oryza sativa subsp. indica GN=OsI_06100 PE=4 SV=1	2	4	4	4	29.7	20.154		82203000	117270000	109740000	97115000	82766000	78215000
Q6H819;A2X1M3	tr|Q6H819|Q6H819_ORYSJ Chorismate mutase OS=Oryza sativa subsp. japonica GN=Os02g0180500 PE=2 SV=1;tr|A2X1M3|A2X1M3_ORYSI Chorismate mutase OS=Oryza sativa subsp. indica GN=OsI_06102 PE=4 SV=1	2	4	4	4	20	28.646		34385000	26482000	22622000	19492000	22150000	28492000
Q9LST7;Q6H800;B8B0S6;A3A3U3;A2X1N4	sp|Q9LST7|PSB3_ORYSJ Proteasome subunit beta type-3 OS=Oryza sativa subsp. japonica GN=PBC1 PE=2 SV=1;tr|Q6H800|Q6H800_ORYSJ Proteasome subunit beta type OS=Oryza sativa subsp. japonica GN=Os02g0182500 PE=2 SV=1;tr|B8B0S6|B8B0S6_ORYSI Proteasome subunit be	5	2	2	2	11.3	22.802		350450000	330620000	308070000	325090000	299730000	297930000
A2X1S4;B9F3R3	tr|A2X1S4|A2X1S4_ORYSI Uncharacterized protein OS=Oryza sativa subsp. indica GN=OsI_06152 PE=4 SV=1;tr|B9F3R3|B9F3R3_ORYSJ Uncharacterized protein OS=Oryza sativa subsp. japonica GN=OsJ_05673 PE=4 SV=1	2	6	1	1	28.7	29.483		48098000	65761000	55205000	70158000	63369000	87350000
A2X1T1	tr|A2X1T1|A2X1T1_ORYSI Uncharacterized protein OS=Oryza sativa subsp. indica GN=OsI_06161 PE=4 SV=1	1	2	2	2	35.1	7.7918		0	0	0	0	6915300	0
Q7F8R0;A2X1Z0;A0A0P0WZ20;Q69XQ3;B9FU57;B8B4M2	sp|Q7F8R0|C3H14_ORYSJ Zinc finger CCCH domain-containing protein 14 OS=Oryza sativa subsp. japonica GN=Os02g0194200 PE=2 SV=1;tr|A2X1Z0|A2X1Z0_ORYSI Uncharacterized protein OS=Oryza sativa subsp. indica GN=OsI_06216 PE=4 SV=1;tr|A0A0P0WZ20|A0A0P0WZ20_ORYSJ	6	3	2	2	11.7	31.153		0	24612000	21222000	29782000	23250000	26888000
A3A473;A2X230;Q6H733;Q6H732;A0A0P0VG35	tr|A3A473|A3A473_ORYSJ Uncharacterized protein OS=Oryza sativa subsp. japonica GN=OsJ_05774 PE=4 SV=1;tr|A2X230|A2X230_ORYSI Uncharacterized protein OS=Oryza sativa subsp. indica GN=OsI_06255 PE=4 SV=1;tr|Q6H733|Q6H733_ORYSJ Os02g0198700 protein OS=Oryza s	5	4	4	4	9.1	55.104		73623000	66890000	60482000	83650000	0	73013000
Q6Z6F0;A2X266;Q0E2Y7	tr|Q6Z6F0|Q6Z6F0_ORYSJ Glycosyltransferase OS=Oryza sativa subsp. japonica GN=OJ1135_F06.22 PE=3 SV=1;tr|A2X266|A2X266_ORYSI Glycosyltransferase OS=Oryza sativa subsp. indica GN=OsI_06294 PE=3 SV=1;tr|Q0E2Y7|Q0E2Y7_ORYSJ Glycosyltransferase OS=Oryza sativa	3	2	2	2	4.6	51.477		40136000	38708000	31960000	44278000	32887000	44770000
Q9FEB6;Q7GCH3;A2X279;Q69X47;B8B4C0;A6MZV6	tr|Q9FEB6|Q9FEB6_ORYSA 26S proteasome ATPase subunit Rpt6 OS=Oryza sativa GN=OsRpt6 PE=2 SV=1;tr|Q7GCH3|Q7GCH3_ORYSJ 26S proteasome regulatory particle triple-A ATPase subunit6 OS=Oryza sativa subsp. japonica GN=OsRPT6 PE=2 SV=1;tr|A2X279|A2X279_ORYSI Unch	6	20	20	19	56.8	47.222		1833100000	1916900000	1943300000	1919100000	1710200000	2067500000
Q0E2S4;A2X2G3;B9F4A7;B8AE78;B8AE76	sp|Q0E2S4|PP2A3_ORYSJ Serine/threonine-protein phosphatase PP2A-3 catalytic subunit OS=Oryza sativa subsp. japonica GN=PP2A3 PE=2 SV=1;sp|A2X2G3|PP2A3_ORYSI Serine/threonine-protein phosphatase PP2A-3 catalytic subunit OS=Oryza sativa subsp. indica GN=PP2A	5	9	7	3	42.7	35.144		209470000	267490000	261880000	238310000	261110000	157700000
A2X2H3;Q6Z6K9;A3A4L6;A2X2H2	tr|A2X2H3|A2X2H3_ORYSI Uncharacterized protein OS=Oryza sativa subsp. indica GN=OsI_06390 PE=3 SV=1;sp|Q6Z6K9|C74A4_ORYSJ Allene oxide synthase 4 OS=Oryza sativa subsp. japonica GN=CYP74A4 PE=2 SV=1;tr|A3A4L6|A3A4L6_ORYSJ Uncharacterized protein OS=Oryza s	4	6	6	3	13.2	55.603		55782000	73537000	59738000	46441000	39571000	0
Q6Z6K0;A3A4M3;A2X2H9	tr|Q6Z6K0|Q6Z6K0_ORYSJ Os02g0219700 protein OS=Oryza sativa subsp. japonica GN=Os02g0219800 PE=2 SV=1;tr|A3A4M3|A3A4M3_ORYSJ Uncharacterized protein OS=Oryza sativa subsp. japonica GN=OsJ_05917 PE=4 SV=1;tr|A2X2H9|A2X2H9_ORYSI Uncharacterized protein OS=Or	3	1	1	1	5.2	29.316		0	0	0	0	0	0
Q6YVH4;Q6YVH3;A2X2I9;B9F4C0	tr|Q6YVH4|Q6YVH4_ORYSJ Putative heterogeneous nuclearribonucleoprotein A2 OS=Oryza sativa subsp. japonica GN=P0758B01.1-2 PE=4 SV=1;tr|Q6YVH3|Q6YVH3_ORYSJ Os02g0221500 protein OS=Oryza sativa subsp. japonica GN=P0758B01.1-1 PE=4 SV=1;tr|A2X2I9|A2X2I9_ORYSI	4	7	7	6	24.1	39.418		313800000	303330000	319830000	213390000	225200000	305790000
Q6H6J7;A2X2L3	tr|Q6H6J7|Q6H6J7_ORYSJ Os02g0226000 protein OS=Oryza sativa subsp. japonica GN=Os02g0226000 PE=2 SV=1;tr|A2X2L3|A2X2L3_ORYSI Uncharacterized protein OS=Oryza sativa subsp. indica GN=OsI_06429 PE=3 SV=1	2	1	1	1	8.3	23.612		20286000	0	0	0	0	0
Q6EUS1;A2X2T0;Q0E2I2	tr|Q6EUS1|Q6EUS1_ORYSJ Peroxidase OS=Oryza sativa subsp. japonica GN=prx27 PE=2 SV=1;tr|A2X2T0|A2X2T0_ORYSI Peroxidase OS=Oryza sativa subsp. indica GN=OsI_06495 PE=3 SV=1	3	12	12	12	66.7	33.321		6143100000	6176600000	5275800000	5558700000	5530800000	5391100000
Q6EQJ8;A2X2T1;A3A4X5;Q5U1R7	tr|Q6EQJ8|Q6EQJ8_ORYSJ Peroxidase OS=Oryza sativa subsp. japonica GN=Os02g0236800 PE=2 SV=1;tr|A2X2T1|A2X2T1_ORYSI Peroxidase OS=Oryza sativa subsp. indica GN=OsI_06496 PE=3 SV=1;tr|A3A4X5|A3A4X5_ORYSJ Peroxidase OS=Oryza sativa subsp. japonica GN=OsJ_0602	4	2	2	2	9.8	33.445		76583000	60673000	59141000	59368000	76494000	46630000
Q6EUD4;A2X2W2	tr|Q6EUD4|Q6EUD4_ORYSJ Os02g0245100 protein OS=Oryza sativa subsp. japonica GN=Os02g0245100 PE=2 SV=1;tr|A2X2W2|A2X2W2_ORYSI Uncharacterized protein OS=Oryza sativa subsp. indica GN=OsI_06528 PE=4 SV=1	2	2	2	2	6.8	35.443		0	0	0	0	0	0
Q6ETY0;A2X377	tr|Q6ETY0|Q6ETY0_ORYSJ Vacuolar protein sorting-associated protein 29 OS=Oryza sativa subsp. japonica GN=Os02g0265400 PE=2 SV=1;tr|A2X377|A2X377_ORYSI Vacuolar protein sorting-associated protein 29 OS=Oryza sativa subsp. indica GN=OsI_06659 PE=3 SV=1	2	2	2	2	12.8	20.88		15962000	0	0	0	18348000	34779000
Q65XC4;B8B069;A3A5D8;Q6ERT7;A2X3A7	tr|Q65XC4|Q65XC4_ORYSJ COV-like protein 1 OS=Oryza sativa subsp. japonica GN=Os05g0529000 PE=2 SV=1;tr|B8B069|B8B069_ORYSI Uncharacterized protein OS=Oryza sativa subsp. indica GN=OsI_20718 PE=4 SV=1;tr|A3A5D8|A3A5D8_ORYSJ Uncharacterized protein OS=Oryza	5	1	1	1	4.4	29.858		18638000	0	18774000	0	15268000	0
Q6ES23;A3A5J9;A2X3G6	tr|Q6ES23|Q6ES23_ORYSJ Putative glyoxalase I OS=Oryza sativa subsp. japonica GN=P0669G10.7 PE=4 SV=1;tr|A3A5J9|A3A5J9_ORYSJ Uncharacterized protein OS=Oryza sativa subsp. japonica GN=OsJ_06256 PE=4 SV=1;tr|A2X3G6|A2X3G6_ORYSI Uncharacterized protein OS=Ory	3	1	1	1	4.5	32.185		321210000	246050000	226610000	313050000	315290000	206030000
Q6K4T1;A2X3I0	tr|Q6K4T1|Q6K4T1_ORYSJ 60S ribosomal protein L27 OS=Oryza sativa subsp. japonica GN=Os02g0284600 PE=2 SV=1;tr|A2X3I0|A2X3I0_ORYSI 60S ribosomal protein L27 OS=Oryza sativa subsp. indica GN=OsI_06769 PE=3 SV=1	2	5	2	2	36.5	15.578		616260000	645820000	748030000	500620000	519130000	443530000
A2X3I3;A0A0E4G0P6;Q6K4S7	tr|A2X3I3|A2X3I3_ORYSI Uncharacterized protein OS=Oryza sativa subsp. indica GN=OsI_06772 PE=4 SV=1;tr|A0A0E4G0P6|A0A0E4G0P6_ORYSI Developmentally regulated plasma membrane polypeptide OS=Oryza sativa subsp. indica GN=OsDREPP2 PE=2 SV=1;tr|Q6K4S7|Q6K4S7_OR	3	9	9	9	42.4	23.999		2119700000	2017800000	2087400000	1666200000	1522600000	1764900000
A2X3L7;A0A0P0VHT5;B9F537;Q6K880;A0A0P0VHT6;A6MZK5	tr|A2X3L7|A2X3L7_ORYSI Uncharacterized protein OS=Oryza sativa subsp. indica GN=OsI_06810 PE=4 SV=1;tr|A0A0P0VHT5|A0A0P0VHT5_ORYSJ Os02g0290600 protein (Fragment) OS=Oryza sativa subsp. japonica GN=Os02g0290600 PE=4 SV=1;tr|B9F537|B9F537_ORYSJ Uncharacteri	6	8	8	8	15.3	89.885		143730000	148160000	127460000	141110000	170210000	144030000
B9F559;Q6K4U8;A2X3S5	tr|B9F559|B9F559_ORYSJ Uncharacterized protein OS=Oryza sativa subsp. japonica GN=OsJ_06372 PE=4 SV=1;tr|Q6K4U8|Q6K4U8_ORYSJ Putative RNA helicase OS=Oryza sativa subsp. japonica GN=OSJNBa0010K08.27 PE=4 SV=1;tr|A2X3S5|A2X3S5_ORYSI Uncharacterized protein	3	2	2	2	3	106.64		32234000	0	0	36316000	29260000	17648000
Q6Z6S1;A2X3Z4	sp|Q6Z6S1|API5_ORYSJ Apoptosis inhibitor 5-like protein API5 OS=Oryza sativa subsp. japonica GN=API5 PE=1 SV=1;tr|A2X3Z4|A2X3Z4_ORYSI Uncharacterized protein OS=Oryza sativa subsp. indica GN=OsI_06927 PE=4 SV=1	2	14	14	14	27.9	59.985		446680000	400140000	374880000	489820000	393030000	423880000
A3A688;A2X475;Q6YWF5;Q0E1L7	tr|A3A688|A3A688_ORYSJ Uncharacterized protein OS=Oryza sativa subsp. japonica GN=OsJ_06505 PE=4 SV=1;tr|A2X475|A2X475_ORYSI Uncharacterized protein OS=Oryza sativa subsp. indica GN=OsI_07009 PE=4 SV=1;tr|Q6YWF5|Q6YWF5_ORYSJ Putative pattern formation prot	4	5	5	4	4.8	156.3		34098000	0	38278000	31624000	36096000	34158000
Q6Z7I3;A2X488	tr|Q6Z7I3|Q6Z7I3_ORYSJ Os02g0329800 protein OS=Oryza sativa subsp. japonica GN=Os02g0329800 PE=4 SV=1;tr|A2X488|A2X488_ORYSI Uncharacterized protein OS=Oryza sativa subsp. indica GN=OsI_07021 PE=4 SV=1	2	9	9	8	23	61.948		415630000	410500000	421120000	390500000	362800000	385570000
A2X498;Q67U13;B9F5F3	tr|A2X498|A2X498_ORYSI Uncharacterized protein OS=Oryza sativa subsp. indica GN=OsI_07028 PE=4 SV=1;tr|Q67U13|Q67U13_ORYSJ Os02g0435000 protein OS=Oryza sativa subsp. japonica GN=Os02g0435000 PE=2 SV=1;tr|B9F5F3|B9F5F3_ORYSJ Uncharacterized protein OS=Oryz	3	1	1	1	3	34.828		0	10387000	0	0	0	0
Q6ETC4;A2X4D4;B9F5H7	tr|Q6ETC4|Q6ETC4_ORYSJ Os02g0448400 protein OS=Oryza sativa subsp. japonica GN=Os02g0448400 PE=4 SV=1;tr|A2X4D4|A2X4D4_ORYSI Uncharacterized protein OS=Oryza sativa subsp. indica GN=OsI_07062 PE=4 SV=1;tr|B9F5H7|B9F5H7_ORYSJ Uncharacterized protein OS=Oryz	3	16	14	14	38.5	61.026		319940000	418200000	334910000	317910000	303520000	308210000
A2X4M4	tr|A2X4M4|A2X4M4_ORYSI Uncharacterized protein OS=Oryza sativa subsp. indica GN=OsI_07144 PE=4 SV=1	1	3	1	1	12.5	31.215		110790000	52979000	50096000	94786000	130160000	95934000
A3AU41;Q7XV56;Q01I57;A2XTQ9;A2X4S9	tr|A3AU41|A3AU41_ORYSJ Uncharacterized protein OS=Oryza sativa subsp. japonica GN=OsJ_14900 PE=4 SV=1;tr|Q7XV56|Q7XV56_ORYSJ OSJNBa0006B20.17 protein OS=Oryza sativa subsp. japonica GN=Os04g0438200 PE=2 SV=2;tr|Q01I57|Q01I57_ORYSA H0315A08.10 protein OS=Or	5	1	1	1	6.5	17.14		132500000	212790000	196080000	0	118280000	136730000
Q7XVZ0;Q6K5R5;Q01L64;Q01L31;B9FEZ1;A2XS31;A2X4T7;Q7XL87;A0A0P0WA00;B8ATF7	tr|Q7XVZ0|Q7XVZ0_ORYSJ 40S ribosomal protein S27 OS=Oryza sativa subsp. japonica GN=Os04g0346100 PE=2 SV=1;tr|Q6K5R5|Q6K5R5_ORYSJ 40S ribosomal protein S27 OS=Oryza sativa subsp. japonica GN=Os02g0478700 PE=3 SV=1;tr|Q01L64|Q01L64_ORYSA 40S ribosomal prote	10	3	3	3	44.2	9.5581		1098500000	937210000	906130000	991710000	916060000	880760000
Q6K6T2;A2X4W1;A0A0N7KFB0;A3A6X7;Q0E165;A3A6Y6;Q6K6S6;B8AHX8;A3A6X6;Q6K6T6;Q0E166;A2X4W3;B9F014;Q6K6U2;Q6YYV8;A2YY66;A3BVT2;B9F013;B9F010;Q6K2J2;B8AHX5;Q6K807;A2X4V6	tr|Q6K6T2|Q6K6T2_ORYSJ Putative quercetin 3-O-glucoside-6-O-malonyltransferase OS=Oryza sativa subsp. japonica GN=OJ1122_H01.44 PE=4 SV=1;tr|A2X4W1|A2X4W1_ORYSI Uncharacterized protein OS=Oryza sativa subsp. indica GN=OsI_07232 PE=4 SV=1;tr|A0A0N7KFB0|A0	23	6	6	6	14.3	50.111		572010000	450170000	549660000	565250000	892290000	387430000
A3A2T7;Q6K929;A2X511	tr|A3A2T7|A3A2T7_ORYSJ Uncharacterized protein OS=Oryza sativa subsp. japonica GN=OsJ_05255 PE=4 SV=1;tr|Q6K929|Q6K929_ORYSJ Os02g0496900 protein OS=Oryza sativa subsp. japonica GN=Os02g0496900 PE=2 SV=1;tr|A2X511|A2X511_ORYSI Uncharacterized protein OS=Or	3	1	1	1	18	9.4308		58409000	53450000	52634000	49709000	55620000	33658000
Q6K925;A3A743;A2X532;Q0E129	tr|Q6K925|Q6K925_ORYSJ Os02g0497700 protein OS=Oryza sativa subsp. japonica GN=Os02g0497700 PE=2 SV=1;tr|A3A743|A3A743_ORYSJ Uncharacterized protein OS=Oryza sativa subsp. japonica GN=OsJ_06818 PE=4 SV=1;tr|A2X532|A2X532_ORYSI Uncharacterized protein OS=Or	4	7	6	6	14.2	50.879		287190000	316770000	328770000	287710000	275060000	335250000
Q6H4L2;A2X5F3;A0A0P0VJL8;A0A0P0VJN8;A0A0P0VJQ0;A0A0P0VJM7	tr|Q6H4L2|Q6H4L2_ORYSJ Elongation factor 2 OS=Oryza sativa subsp. japonica GN=Os02g0519900 PE=2 SV=1;tr|A2X5F3|A2X5F3_ORYSI Uncharacterized protein OS=Oryza sativa subsp. indica GN=OsI_07431 PE=4 SV=1;tr|A0A0P0VJL8|A0A0P0VJL8_ORYSJ Os02g0519900 protein (Fr	6	39	39	3	59.5	94.02		21613000000	19669000000	20033000000	22651000000	19356000000	19471000000
Q6H4M9;A2X5F8;B9F0A5	tr|Q6H4M9|Q6H4M9_ORYSJ Cytochrome b-c1 complex subunit Rieske, mitochondrial OS=Oryza sativa subsp. japonica GN=Os02g0520800 PE=2 SV=1;tr|A2X5F8|A2X5F8_ORYSI Cytochrome b-c1 complex subunit Rieske, mitochondrial OS=Oryza sativa subsp. indica GN=OsI_07438 P	3	8	6	6	35.3	29.82		663110000	630120000	544340000	552520000	614970000	693610000
A3A7G0;A2X5G2;Q6H563	tr|A3A7G0|A3A7G0_ORYSJ Uncharacterized protein OS=Oryza sativa subsp. japonica GN=OsJ_06941 PE=4 SV=1;tr|A2X5G2|A2X5G2_ORYSI Uncharacterized protein OS=Oryza sativa subsp. indica GN=OsI_07440 PE=4 SV=1;tr|Q6H563|Q6H563_ORYSJ Os02g0521300 protein OS=Oryza s	3	3	3	3	7	54.023		20735000	0	9637100	14143000	17163000	20681000
A2X5H4;Q6H547;A3A7H2;Q7X6J0;A0A0N7KFE2;A2XT13;Q7XV85;C7J1A6	tr|A2X5H4|A2X5H4_ORYSI Uncharacterized protein OS=Oryza sativa subsp. indica GN=OsI_07454 PE=4 SV=1;tr|Q6H547|Q6H547_ORYSJ Os02g0523500 protein OS=Oryza sativa subsp. japonica GN=Os02g0523500 PE=2 SV=1;tr|A3A7H2|A3A7H2_ORYSJ Uncharacterized protein OS=Oryz	8	35	35	35	43.4	108.17		3635300000	3242300000	3479300000	3622300000	3575700000	3586000000
Q6H764;A2X5K7	tr|Q6H764|Q6H764_ORYSJ Os02g0529700 protein OS=Oryza sativa subsp. japonica GN=Os02g0529700 PE=2 SV=1;tr|A2X5K7|A2X5K7_ORYSI Uncharacterized protein OS=Oryza sativa subsp. indica GN=OsI_07489 PE=3 SV=1	2	4	3	3	61.1	11.541		193790000	187250000	221760000	244000000	237280000	248270000
Q9SE04;Q6H759;A2X5L0;Q5QL92;A0A0P0VJT1	tr|Q9SE04|Q9SE04_ORYSA Copper chaperone homolog CCH OS=Oryza sativa PE=2 SV=1;tr|Q6H759|Q6H759_ORYSJ Copper chaperone homolog CCH OS=Oryza sativa subsp. japonica GN=P0476H10.30-1 PE=4 SV=1;tr|A2X5L0|A2X5L0_ORYSI Uncharacterized protein OS=Oryza sativa subs	5	2	2	2	16.7	13.094		0	95867000	0	127090000	139540000	0
Q6ESF0;A2X5N7	sp|Q6ESF0|GL24_ORYSJ Germin-like protein 2-4 OS=Oryza sativa subsp. japonica GN=Os02g0532500 PE=2 SV=1;tr|A2X5N7|A2X5N7_ORYSI Uncharacterized protein OS=Oryza sativa subsp. indica GN=OsI_07520 PE=3 SV=1	2	3	3	3	14.8	24.318		101020000	134760000	129560000	121620000	140640000	140930000
Q93XI4;A2X5P5	sp|Q93XI4|AGUB_ORYSJ N-carbamoylputrescine amidase OS=Oryza sativa subsp. japonica GN=CPA PE=2 SV=1;tr|A2X5P5|A2X5P5_ORYSI Uncharacterized protein OS=Oryza sativa subsp. indica GN=OsI_07530 PE=4 SV=1	2	7	7	7	34.9	33.462		409000000	575500000	595930000	472980000	498170000	575160000
D5L637;Q0E0P0;D5L620;A2X5P7;B9F0D3;D5L630;D5L606;D5L626;D5L622;D5L5Z0;D5L5Y8;D5L633;D5L613;D5L602;D5L625;D5L5Z1;D5L619;D5L612;D5L621;D5L607;D5L5Z7;D5L601;D5L603;D5L604;D5L636;D5L635;D5L624;D5L5U0;Q0JDC5;Q01IS7;D5L5Y0;D5L5X5;D5L5X2;D5L5X1;D5L5X0;D5L5V7;D5L5V6;D5L5U1;B8ATN8;B5KNJ4;A0A0P0VDB2;Q84R44;D5L634;D5L5V2;B8A9V0;Q5JJV0;D5L5V3;D5L5Y7;D5L5Y5;D5L5Y3;D5L5X6;D5L5W3;D5L5W2;D5L5V4;D5L5V1;D5L5U7;D5L…	tr|D5L637|D5L637_ORYSJ CIN1 (Fragment) OS=Oryza sativa subsp. japonica GN=cin1 PE=3 SV=1;sp|Q0E0P0|INV1_ORYSJ Beta-fructofuranosidase, insoluble isoenzyme 1 OS=Oryza sativa subsp. japonica GN=CIN1 PE=2 SV=1;tr|D5L620|D5L620_ORYSI CIN1 OS=Oryza sativa subsp	57	8	8	8	18.1	60.462		102560000	107300000	126370000	125840000	151840000	153390000
Q6ESZ6;A2X5T8;A3A7S1	tr|Q6ESZ6|Q6ESZ6_ORYSJ Cytochrome b-c1 complex subunit 6 OS=Oryza sativa subsp. japonica GN=Os02g0541700 PE=3 SV=1;tr|A2X5T8|A2X5T8_ORYSI Uncharacterized protein OS=Oryza sativa subsp. indica GN=OsI_07574 PE=4 SV=1;tr|A3A7S1|A3A7S1_ORYSJ Uncharacterized pr	3	4	4	4	44.9	8.2632		121750000	119930000	77545000	138340000	154550000	105930000
Q6ESY5;Q6ESY4;A3A7S9;A2X5U7;Q6ESY3;Q6ESY6	tr|Q6ESY5|Q6ESY5_ORYSJ Os02g0543000 protein OS=Oryza sativa subsp. japonica GN=P0472F10.20-3 PE=4 SV=1;tr|Q6ESY4|Q6ESY4_ORYSJ Os02g0543000 protein OS=Oryza sativa subsp. japonica GN=P0472F10.20-1 PE=2 SV=1;tr|A3A7S9|A3A7S9_ORYSJ Uncharacterized protein OS=	6	4	4	4	41.8	10.252		98645000	97613000	58118000	122450000	138420000	76108000
A2X5V0;Q6ESY0;Q53KX3;A2XK54	tr|A2X5V0|A2X5V0_ORYSI Uncharacterized protein OS=Oryza sativa subsp. indica GN=OsI_07585 PE=4 SV=1;tr|Q6ESY0|Q6ESY0_ORYSJ Os02g0543300 protein OS=Oryza sativa subsp. japonica GN=Os02g0543300 PE=4 SV=1;tr|Q53KX3|Q53KX3_ORYSJ Elongation factor Tu family pro	4	1	1	1	1.3	103.02		105560000	88199000	103300000	223810000	195880000	200290000
A2X5Y2;Q69T31;Q56UL5;Q0JD43;B8ATZ8;H2KW18;B8B1D5;Q53PH5;A0A0P0WAC5	tr|A2X5Y2|A2X5Y2_ORYSI Uncharacterized protein OS=Oryza sativa subsp. indica GN=OsI_07611 PE=4 SV=1;sp|Q69T31|CINV1_ORYSJ Cytosolic invertase 1 OS=Oryza sativa subsp. japonica GN=CINV1 PE=1 SV=1	9	12	12	12	32.2	56.194		462770000	440230000	506200000	438650000	504690000	565130000
Q6Z7F3;A2X661;A0A0N7KN06	tr|Q6Z7F3|Q6Z7F3_ORYSJ Os02g0564200 protein OS=Oryza sativa subsp. japonica GN=P0020C11.12-1 PE=2 SV=1;tr|A2X661|A2X661_ORYSI Uncharacterized protein OS=Oryza sativa subsp. indica GN=OsI_07695 PE=4 SV=1;tr|A0A0N7KN06|A0A0N7KN06_ORYSJ Os07g0175750 protein (	3	2	2	2	31.8	7.4664		212370000	173070000	183530000	249810000	431660000	246480000
Q6EUP4;A2X6G8;A6N0W8	sp|Q6EUP4|14335_ORYSJ 14-3-3-like protein GF14-E OS=Oryza sativa subsp. japonica GN=GF14E PE=2 SV=1;tr|A2X6G8|A2X6G8_ORYSI Uncharacterized protein OS=Oryza sativa subsp. indica GN=OsI_07806 PE=3 SV=1	3	17	9	4	65.6	29.692		3557900000	3018800000	3219000000	2734900000	2848000000	2343600000
Q6EP40;A2X6H0	tr|Q6EP40|Q6EP40_ORYSJ Os02g0580500 protein OS=Oryza sativa subsp. japonica GN=Os02g0580500 PE=4 SV=1;tr|A2X6H0|A2X6H0_ORYSI Uncharacterized protein OS=Oryza sativa subsp. indica GN=OsI_07809 PE=4 SV=1	2	3	1	1	17.4	30.251		0	0	0	0	0	0
Q6EPT1;A2X6I6	tr|Q6EPT1|Q6EPT1_ORYSJ Os02g0582900 protein OS=Oryza sativa subsp. japonica GN=Os02g0582900 PE=4 SV=1;tr|A2X6I6|A2X6I6_ORYSI Uncharacterized protein OS=Oryza sativa subsp. indica GN=OsI_07828 PE=4 SV=1	2	3	3	3	28.3	11.982		896110000	1095200000	862550000	869490000	1192100000	954460000
Q6YY17;A2X6K4;Q43596;Q7XQN5;Q01JN3;A2XUH5;Q6Z6V1	tr|Q6YY17|Q6YY17_ORYSJ Os02g0586400 protein OS=Oryza sativa subsp. japonica GN=Os02g0586400 PE=2 SV=1;tr|A2X6K4|A2X6K4_ORYSI Uncharacterized protein OS=Oryza sativa subsp. indica GN=OsI_07846 PE=4 SV=1;tr|Q43596|Q43596_ORYSA Small GTP-binding protein OS=Or	7	9	9	9	51	23.017		1649500000	1837500000	1648000000	1539400000	1630900000	1635000000
Q7XQN4;Q01JN2;A2X6K5;B8AV53;A0A0P0VKX2	tr|Q7XQN4|Q7XQN4_ORYSJ OSJNBa0089K21.2 protein OS=Oryza sativa subsp. japonica GN=Os04g0470200 PE=4 SV=2;tr|Q01JN2|Q01JN2_ORYSA OSIGBa0124N08.5 protein OS=Oryza sativa GN=OSIGBa0124N08.5 PE=4 SV=1;tr|A2X6K5|A2X6K5_ORYSI Uncharacterized protein OS=Oryza sat	5	2	2	1	19.3	12.626		116530000	118710000	170960000	142310000	124060000	162750000
B9F0T2;Q0DZZ5;A2X6M5;Q6YY41	tr|B9F0T2|B9F0T2_ORYSJ Uncharacterized protein OS=Oryza sativa subsp. japonica GN=OsJ_07321 PE=3 SV=1;tr|Q0DZZ5|Q0DZZ5_ORYSJ Glycosyltransferase OS=Oryza sativa subsp. japonica GN=Os02g0589400 PE=3 SV=1;tr|A2X6M5|A2X6M5_ORYSI Glycosyltransferase OS=Oryza s	4	1	1	1	3.8	42.759		0	0	0	0	26071000	17953000
Q6YY64;A2X6N1;A6MZG4	tr|Q6YY64|Q6YY64_ORYSJ 60S ribosomal protein L6 OS=Oryza sativa subsp. japonica GN=Os02g0591700 PE=2 SV=1;tr|A2X6N1|A2X6N1_ORYSI 60S ribosomal protein L6 OS=Oryza sativa subsp. indica GN=OsI_07870 PE=3 SV=1	3	10	10	7	44.3	24.258		2590000000	2690800000	2734900000	2472500000	2081200000	2676500000
Q6ZI50;A2X6R3	sp|Q6ZI50|NAR21_ORYSJ High-affinity nitrate transporter-activating protein 2.1 OS=Oryza sativa subsp. japonica GN=NAR2.1 PE=1 SV=1;tr|A2X6R3|A2X6R3_ORYSI Uncharacterized protein OS=Oryza sativa subsp. indica GN=OsI_07902 PE=4 SV=1	2	4	4	4	16.5	21.517		150800000	159480000	224310000	229940000	290500000	180620000
Q6K5K6;A3A8P2;A2X6T4;Q0DZU5;A0A0P0VLC3	tr|Q6K5K6|Q6K5K6_ORYSJ Putative b-keto acyl reductase OS=Oryza sativa subsp. japonica GN=OJ1212_D02.8 PE=3 SV=1;tr|A3A8P2|A3A8P2_ORYSJ Uncharacterized protein OS=Oryza sativa subsp. japonica GN=OsJ_07384 PE=3 SV=1;tr|A2X6T4|A2X6T4_ORYSI Uncharacterized pro	5	7	7	7	29.5	28.092		323810000	343020000	276060000	313600000	304330000	334970000
Q6K5H0;A2X6V5;Q0JC90	tr|Q6K5H0|Q6K5H0_ORYSJ Cytosolic Fe-S cluster assembly factor NBP35 OS=Oryza sativa subsp. japonica GN=NBP35 PE=3 SV=1;tr|A2X6V5|A2X6V5_ORYSI Cytosolic Fe-S cluster assembly factor NBP35 OS=Oryza sativa subsp. indica GN=NBP35 PE=3 SV=1;tr|Q0JC90|Q0JC90_ORY	3	2	2	1	8.5	37.699		28468000	41538000	34715000	38544000	0	34115000
Q6K5F4;A2X6X4;Q6K5F3;A0A0P0VLC4	tr|Q6K5F4|Q6K5F4_ORYSJ 2 coiled coil domains of eukaryotic origin (31.3 kD)-like protein OS=Oryza sativa subsp. japonica GN=OJ1791_B03.50-2 PE=2 SV=1;tr|A2X6X4|A2X6X4_ORYSI Uncharacterized protein OS=Oryza sativa subsp. indica GN=OsI_07964 PE=4 SV=1;tr|Q6K	4	2	2	2	8.7	36.466		0	0	0	0	0	28878000
Q6K6X2;A2X733	tr|Q6K6X2|Q6K6X2_ORYSJ Os02g0610400 protein OS=Oryza sativa subsp. japonica GN=Os02g0610400 PE=2 SV=1;tr|A2X733|A2X733_ORYSI Uncharacterized protein OS=Oryza sativa subsp. indica GN=OsI_08024 PE=4 SV=1	2	1	1	1	2.1	51.689		0	46130000	53703000	0	0	0
Q6K638;A2X747;A3A8Z8	sp|Q6K638|HCT2_ORYSJ Hydroxycinnamoyltransferase 2 OS=Oryza sativa subsp. japonica GN=HCT2 PE=2 SV=1;tr|A2X747|A2X747_ORYSI Uncharacterized protein OS=Oryza sativa subsp. indica GN=OsI_08038 PE=4 SV=1;tr|A3A8Z8|A3A8Z8_ORYSJ Uncharacterized protein OS=Oryza	3	5	2	2	16.7	47.948		31044000	17045000	21740000	33608000	38906000	18171000
Q6K623;A2X753;C6YXK7	tr|Q6K623|Q6K623_ORYSJ Os02g0612900 protein OS=Oryza sativa subsp. japonica GN=Os02g0612900 PE=2 SV=1;tr|A2X753|A2X753_ORYSI Uncharacterized protein OS=Oryza sativa subsp. indica GN=OsI_08047 PE=3 SV=1;tr|C6YXK7|C6YXK7_ORYSJ Temperature induced lipocalin-l	3	8	8	8	48.2	22.221		684010000	711340000	796270000	697200000	987620000	901920000
A2X797;Q0DZH9;B9F141;Q6K955	tr|A2X797|A2X797_ORYSI Uncharacterized protein OS=Oryza sativa subsp. indica GN=OsI_08090 PE=4 SV=1;tr|Q0DZH9|Q0DZH9_ORYSJ Os02g0617900 protein (Fragment) OS=Oryza sativa subsp. japonica GN=Os02g0617900 PE=4 SV=2;tr|B9F141|B9F141_ORYSJ Uncharacterized prot	4	1	1	1	6.9	16.416		33352000	39924000	34411000	29307000	26709000	30185000
Q6K9G3;A2X7B5	sp|Q6K9G3|AMT13_ORYSJ Ammonium transporter 1 member 3 OS=Oryza sativa subsp. japonica GN=AMT1-3 PE=2 SV=1;tr|A2X7B5|A2X7B5_ORYSI Ammonium transporter OS=Oryza sativa subsp. indica GN=OsI_08108 PE=3 SV=1	2	2	2	2	5	53.163		121290000	115810000	182230000	63895000	46673000	87870000
Q6K9G1;A2X7B7	sp|Q6K9G1|AMT12_ORYSJ Ammonium transporter 1 member 2 OS=Oryza sativa subsp. japonica GN=AMT1-2 PE=2 SV=1;tr|A2X7B7|A2X7B7_ORYSI Ammonium transporter OS=Oryza sativa subsp. indica GN=OsI_08109 PE=3 SV=1	2	4	4	4	12.7	52.287		215350000	163770000	279890000	178730000	162250000	160610000
S4TZU3;Q6K9N6;A2X7C5	tr|S4TZU3|S4TZU3_ORYSJ Succinate--CoA ligase [ADP-forming] subunit beta, mitochondrial OS=Oryza sativa subsp. japonica PE=2 SV=1;sp|Q6K9N6|SUCB_ORYSJ Succinate--CoA ligase [ADP-forming] subunit beta, mitochondrial OS=Oryza sativa subsp. japonica GN=Os02g06	3	20	20	20	52.6	45.091		3785000000	3952900000	3912200000	3804200000	3588000000	3796000000
Q7X752;Q6K1Q6;Q01I11;B8AS12;A2X7C9;B9F156;Q0DZF7	tr|Q7X752|Q7X752_ORYSJ OSJNBb0070J16.13 protein OS=Oryza sativa subsp. japonica GN=Os04g0515300 PE=2 SV=2;tr|Q6K1Q6|Q6K1Q6_ORYSJ Os02g0622300 protein OS=Oryza sativa subsp. japonica GN=Os02g0622300 PE=2 SV=1;tr|Q01I11|Q01I11_ORYSA OSIGBa0140J09.10 protein	7	7	7	7	45.5	15.415		1857900000	2225400000	2109100000	1738300000	1689800000	1826300000
Q6K6Q0;A2X7F5;A0A0P0VM80	tr|Q6K6Q0|Q6K6Q0_ORYSJ Phenylalanine ammonia-lyase OS=Oryza sativa subsp. japonica GN=Os02g0626600 PE=3 SV=1;tr|A2X7F5|A2X7F5_ORYSI Phenylalanine ammonia-lyase OS=Oryza sativa subsp. indica GN=OsI_08145 PE=3 SV=1;tr|A0A0P0VM80|A0A0P0VM80_ORYSJ Phenylalanin	3	20	2	0	30.9	76.581		0	0	67319000	0	45879000	25459000
A2X7F7	sp|A2X7F7|PAL2_ORYSI Phenylalanine ammonia-lyase OS=Oryza sativa subsp. indica GN=ZB8 PE=3 SV=1	1	23	6	0	37.2	76.936		204660000	203550000	237580000	173320000	185590000	195900000
A2X7G8;A3A997;Q6K215;A0A0P0VM00	tr|A2X7G8|A2X7G8_ORYSI Uncharacterized protein OS=Oryza sativa subsp. indica GN=OsI_08158 PE=3 SV=1;tr|A3A997|A3A997_ORYSJ Uncharacterized protein OS=Oryza sativa subsp. japonica GN=OsJ_07605 PE=3 SV=1;sp|Q6K215|PIP22_ORYSJ Probable aquaporin PIP2-2 OS=Ory	4	5	5	4	22.9	30.468		1575300000	1385000000	1662200000	1523700000	1465500000	1345900000
Q6H7I9;A3A9C6;A2X7K2;A6N1I2	tr|Q6H7I9|Q6H7I9_ORYSJ ATP-dependent Clp protease proteolytic subunit OS=Oryza sativa subsp. japonica GN=Os02g0634500 PE=2 SV=1;tr|A3A9C6|A3A9C6_ORYSJ ATP-dependent Clp protease proteolytic subunit OS=Oryza sativa subsp. japonica GN=OsJ_07636 PE=3 SV=1;tr|	4	6	6	5	28.2	31.96		311180000	314570000	292130000	305600000	338060000	342880000
Q6H849;A2X7K6	sp|Q6H849|NRL4_ORYSJ Bifunctional nitrilase/nitrile hydratase NIT4 OS=Oryza sativa subsp. japonica GN=NIT4 PE=2 SV=1;tr|A2X7K6|A2X7K6_ORYSI Uncharacterized protein OS=Oryza sativa subsp. indica GN=OsI_08193 PE=4 SV=1	2	1	1	1	5.5	38.676		25981000	17462000	0	0	24652000	33073000
Q6H5W0;Q6H5W1;A2X7L7	tr|Q6H5W0|Q6H5W0_ORYSJ Putative alcohol dehydrogenase OS=Oryza sativa subsp. japonica GN=OJ1581_H09.28-2 PE=2 SV=1;tr|Q6H5W1|Q6H5W1_ORYSJ Os02g0637700 protein OS=Oryza sativa subsp. japonica GN=OJ1581_H09.28-1 PE=2 SV=1;tr|A2X7L7|A2X7L7_ORYSI Uncharacteriz	3	1	1	1	8.6	27.32		0	32489000	0	0	0	0
A2X7L9;Q6H5V7;B9F1A2	tr|A2X7L9|A2X7L9_ORYSI Uncharacterized protein OS=Oryza sativa subsp. indica GN=OsI_08210 PE=4 SV=1;tr|Q6H5V7|Q6H5V7_ORYSJ Os02g0637900 protein OS=Oryza sativa subsp. japonica GN=Os02g0637900 PE=2 SV=1;tr|B9F1A2|B9F1A2_ORYSJ Uncharacterized protein OS=Oryz	3	1	1	1	8	14.715		0	0	0	0	0	0
Q2R037;A4GZL2;A3CDM5;A2X7R9;Q1JRJ5	tr|Q2R037|Q2R037_ORYSJ Expressed protein OS=Oryza sativa subsp. japonica GN=LOC_Os11g43890 PE=4 SV=1;tr|A4GZL2|A4GZL2_ORYSI Meiotic recombination protein OS=Oryza sativa subsp. indica GN=rec14 PE=2 SV=1;tr|A3CDM5|A3CDM5_ORYSJ Uncharacterized protein OS=Ory	5	3	3	3	15.8	33.93		65208000	92311000	52840000	81303000	73249000	86354000
Q6H628;A2X7T2	sp|Q6H628|GRXS6_ORYSJ Monothiol glutaredoxin-S6 OS=Oryza sativa subsp. japonica GN=GRXS6 PE=2 SV=1;tr|A2X7T2|A2X7T2_ORYSI Uncharacterized protein OS=Oryza sativa subsp. indica GN=OsI_08276 PE=4 SV=1	2	1	1	1	9.2	14.382		0	0	0	0	0	0
Q6H3Z7;A2X7U4	tr|Q6H3Z7|Q6H3Z7_ORYSJ Os02g0649800 protein OS=Oryza sativa subsp. japonica GN=Os02g0649800 PE=2 SV=1;tr|A2X7U4|A2X7U4_ORYSI Uncharacterized protein OS=Oryza sativa subsp. indica GN=OsI_08287 PE=3 SV=1	2	3	2	2	25.4	14.661		108320000	94066000	109260000	89005000	0	93779000
A2X7X9;Q949D1;Q6URQ0;Q6H6I1	tr|A2X7X9|A2X7X9_ORYSI Uncharacterized protein OS=Oryza sativa subsp. indica GN=OsI_08324 PE=4 SV=1;tr|Q949D1|Q949D1_ORYSA Uncharacterized protein OS=Oryza sativa GN=C740ERIPDM PE=4 SV=1;tr|Q6URQ0|Q6URQ0_ORYSJ 3-isopropylmalate dehydratase small subunit OS	4	3	3	3	20	21.567		150090000	161040000	188770000	182100000	168480000	175560000
Q7XU28;Q01JC9;Q949B4;Q6H6G1;A2X7Z3;A3A9S7;A2XW70;Q5KSL5	tr|Q7XU28|Q7XU28_ORYSJ OSJNBb0034G17.8 protein OS=Oryza sativa subsp. japonica GN=Os04g0550500 PE=2 SV=2;tr|Q01JC9|Q01JC9_ORYSA OSIGBa0122F23.1 protein OS=Oryza sativa GN=OSIGBa0122F23.1 PE=3 SV=1;tr|Q949B4|Q949B4_ORYSA Acetylglutamate kinase-like protein	8	4	4	4	12.8	35.173		35095000	25783000	0	0	48050000	32745000
Q949A7;Q7XA61;A2X7Z6	tr|Q949A7|Q949A7_ORYSA Putative aquaporin (Fragment) OS=Oryza sativa GN=C1275ERIPDM PE=3 SV=2;sp|Q7XA61|TIP21_ORYSJ Probable aquaporin TIP2-1 OS=Oryza sativa subsp. japonica GN=TIP2-1 PE=2 SV=1;tr|A2X7Z6|A2X7Z6_ORYSI Uncharacterized protein OS=Oryza sativa	3	1	1	1	7.8	20.316		1649300000	983680000	1683000000	964970000	837730000	1353900000
Q6H6L9;Q40721;A2X812;Q7XT30;A2XW99;A2XWA0;Q7XUL2;A3AW93	tr|Q6H6L9|Q6H6L9_ORYSJ Os02g0662000 protein OS=Oryza sativa subsp. japonica GN=Os02g0662000 PE=2 SV=1;tr|Q40721|Q40721_ORYSA RCc3 protein OS=Oryza sativa GN=RCc3 PE=2 SV=1;tr|A2X812|A2X812_ORYSI Uncharacterized protein OS=Oryza sativa subsp. indica GN=OsI_	8	3	3	3	36.8	13.448		1095000000	1385300000	1923900000	1039500000	462890000	1011200000
A2X822;Q6ESJ0	tr|A2X822|A2X822_ORYSI Glutathione peroxidase OS=Oryza sativa subsp. indica GN=OsI_08376 PE=3 SV=1;tr|Q6ESJ0|Q6ESJ0_ORYSJ Glutathione peroxidase OS=Oryza sativa subsp. japonica GN=Os02g0664000 PE=2 SV=1	2	7	3	3	33.2	25.785		531580000	593700000	497770000	498450000	558570000	486910000
A2X854;B1NEV7	tr|A2X854|A2X854_ORYSI Uncharacterized protein OS=Oryza sativa subsp. indica GN=OsI_08410 PE=3 SV=1;tr|B1NEV7|B1NEV7_ORYSJ SK3-type dehydrin OS=Oryza sativa subsp. japonica PE=2 SV=1	2	6	6	2	17.8	31.061		452580000	419960000	446970000	639340000	476360000	325530000
Q6ESP9;A2X861;Q94DK6;A2ZT12;A2WPU7	tr|Q6ESP9|Q6ESP9_ORYSJ Os02g0670500 protein OS=Oryza sativa subsp. japonica GN=Os02g0670500 PE=2 SV=1;tr|A2X861|A2X861_ORYSI Uncharacterized protein OS=Oryza sativa subsp. indica GN=OsI_08418 PE=4 SV=1;tr|Q94DK6|Q94DK6_ORYSJ Os01g0357900 protein OS=Oryza s	5	4	4	2	30.3	11.811		369540000	353640000	378310000	376430000	325370000	311550000
Q6EPG3;A2X883	tr|Q6EPG3|Q6EPG3_ORYSJ ORMDL family protein-like OS=Oryza sativa subsp. japonica GN=Os02g0673600 PE=4 SV=1;tr|A2X883|A2X883_ORYSI Uncharacterized protein OS=Oryza sativa subsp. indica GN=OsI_08441 PE=4 SV=1	2	1	1	1	8.3	18.219		0	0	0	0	0	0
A2X8C2;B9F1U3;B9F1U2	tr|A2X8C2|A2X8C2_ORYSI Uncharacterized protein OS=Oryza sativa subsp. indica GN=OsI_08480 PE=4 SV=1;tr|B9F1U3|B9F1U3_ORYSJ Uncharacterized protein OS=Oryza sativa subsp. japonica GN=OsJ_07939 PE=4 SV=1	3	4	4	4	9.4	70.229		72227000	81498000	53158000	56035000	72755000	78241000
Q9XGY5;A2X8C8;Q7XUM9;Q01HK2;B8ATB0	sp|Q9XGY5|TIM13_ORYSJ Mitochondrial import inner membrane translocase subunit Tim13 OS=Oryza sativa subsp. japonica GN=TIM13 PE=3 SV=2;tr|A2X8C8|A2X8C8_ORYSI Uncharacterized protein OS=Oryza sativa subsp. indica GN=OsI_08486 PE=3 SV=1;tr|Q7XUM9|Q7XUM9_ORYS	5	1	1	1	21.4	8.9359		54919000	42975000	66341000	60156000	79642000	55558000
Q6ZHC0;A2X8F0	tr|Q6ZHC0|Q6ZHC0_ORYSJ Os02g0686600 protein OS=Oryza sativa subsp. japonica GN=Os02g0686600 PE=4 SV=1;tr|A2X8F0|A2X8F0_ORYSI Uncharacterized protein OS=Oryza sativa subsp. indica GN=OsI_08511 PE=4 SV=1	2	8	8	8	28.4	39.478		139730000	207770000	173820000	165890000	136840000	159040000
Q6Z8F7;A2X8L0;A0A0P0VNJ2	tr|Q6Z8F7|Q6Z8F7_ORYSJ 26S proteosome regulatory subunit-like OS=Oryza sativa subsp. japonica GN=Os02g0697600 PE=2 SV=1;tr|A2X8L0|A2X8L0_ORYSI Uncharacterized protein OS=Oryza sativa subsp. indica GN=OsI_08571 PE=4 SV=1;tr|A0A0P0VNJ2|A0A0P0VNJ2_ORYSJ Os02g	3	3	3	2	5.3	71.267		0	0	0	23815000	0	0
Q6Z8E0;Q0JAI2;A2X8M1;A2XX38;A6N0H4	tr|Q6Z8E0|Q6Z8E0_ORYSJ Os02g0699600 protein OS=Oryza sativa subsp. japonica GN=Os02g0699600 PE=2 SV=1;tr|Q0JAI2|Q0JAI2_ORYSJ OSJNba0093F12.16 protein OS=Oryza sativa subsp. japonica GN=Os04g0598200 PE=3 SV=1;tr|A2X8M1|A2X8M1_ORYSI Uncharacterized protein O	5	8	8	8	62	17.716		2900900000	3574500000	3617500000	2817400000	2862600000	3131200000
Q0DYB1;B7E5N1;A2X8Q3	sp|Q0DYB1|IPYR_ORYSJ Soluble inorganic pyrophosphatase OS=Oryza sativa subsp. japonica GN=IPP PE=2 SV=1;tr|B7E5N1|B7E5N1_ORYSJ Soluble inorganic pyrophosphatase OS=Oryza sativa subsp. japonica PE=2 SV=1;sp|A2X8Q3|IPYR_ORYSI Soluble inorganic pyrophosphatas	3	6	2	2	45.8	24.16		100080000	78807000	71562000	199840000	210960000	172670000
Q8S3R0;A2X8R7	tr|Q8S3R0|Q8S3R0_ORYSJ Os02g0706900 protein OS=Oryza sativa subsp. japonica GN=49D11.21 PE=4 SV=1;tr|A2X8R7|A2X8R7_ORYSI Uncharacterized protein OS=Oryza sativa subsp. indica GN=OsI_08629 PE=4 SV=1	2	2	2	2	6.8	37.507		14232000	14691000	16409000	15907000	0	16374000
Q6YV23;A2X8S4;A0A0P0VNP5;A3AAK1;A0A0P0VNK1;Q6YV22;A0A0P0VNL4	sp|Q6YV23|CARA_ORYSJ Carbamoyl-phosphate synthase small chain, chloroplastic OS=Oryza sativa subsp. japonica GN=CARA PE=2 SV=2;tr|A2X8S4|A2X8S4_ORYSI Uncharacterized protein OS=Oryza sativa subsp. indica GN=OsI_08636 PE=3 SV=1;tr|A0A0P0VNP5|A0A0P0VNP5_ORYS	7	4	4	4	14.1	48.435		144060000	178220000	221840000	175410000	179890000	217760000
Q7XXP7;A2X8T8;A3AAL6;A0A0P0VNV1;A6N0P9;Q6ZFY9;A0A0P0VNU0	tr|Q7XXP7|Q7XXP7_ORYSJ Os02g0709900 protein OS=Oryza sativa subsp. japonica GN=OJ1311_H06.10-1 PE=2 SV=1;tr|A2X8T8|A2X8T8_ORYSI Uncharacterized protein OS=Oryza sativa subsp. indica GN=OsI_08650 PE=4 SV=1;tr|A3AAL6|A3AAL6_ORYSJ Uncharacterized protein OS=O	7	14	14	14	14.8	132.33		207480000	210690000	243180000	208300000	170800000	219210000
A2X8U7	tr|A2X8U7|A2X8U7_ORYSI Uncharacterized protein OS=Oryza sativa subsp. indica GN=OsI_08658 PE=3 SV=1	1	22	2	2	29.5	99.252		54954000	59218000	16819000	0	42988000	50303000
Q6ZHP7;A2X8X5	tr|Q6ZHP7|Q6ZHP7_ORYSJ Os02g0715300 protein OS=Oryza sativa subsp. japonica GN=Os02g0715300 PE=2 SV=1;tr|A2X8X5|A2X8X5_ORYSI Uncharacterized protein OS=Oryza sativa subsp. indica GN=OsI_08688 PE=4 SV=1	2	1	1	1	6.6	19.642		12795000	0	0	10993000	8508800	10383000
Q6ZHP6;A2X8X6	tr|Q6ZHP6|Q6ZHP6_ORYSJ Os02g0715400 protein OS=Oryza sativa subsp. japonica GN=Os02g0715400 PE=4 SV=1;tr|A2X8X6|A2X8X6_ORYSI Uncharacterized protein OS=Oryza sativa subsp. indica GN=OsI_08689 PE=4 SV=1	2	1	1	1	17.8	10.426		41902000	93792000	55951000	42031000	62473000	60901000
Q6ZGW6;A2X8Y2;A6MZF5;A0A0P0VP66	tr|Q6ZGW6|Q6ZGW6_ORYSJ Delta-12 fatty acid desaturase OS=Oryza sativa subsp. japonica GN=FAD2 PE=2 SV=1;tr|A2X8Y2|A2X8Y2_ORYSI Uncharacterized protein OS=Oryza sativa subsp. indica GN=OsI_08694 PE=4 SV=1;tr|A6MZF5|A6MZF5_ORYSI Omega 6 fatty acid desaturase	4	4	4	4	10.3	44.35		0	68476000	90394000	48130000	0	0
Q6ZGV9;A2X8Y7;A6N0K5	tr|Q6ZGV9|Q6ZGV9_ORYSJ Os02g0717300 protein OS=Oryza sativa subsp. japonica GN=Os02g0717300 PE=2 SV=1;tr|A2X8Y7|A2X8Y7_ORYSI Uncharacterized protein OS=Oryza sativa subsp. indica GN=OsI_08700 PE=4 SV=1	3	3	3	3	21.3	15.677		228610000	343600000	386520000	212030000	262190000	180330000
Q6Z674;A2X913	tr|Q6Z674|Q6Z674_ORYSJ Os02g0720600 protein OS=Oryza sativa subsp. japonica GN=Os02g0720600 PE=2 SV=1;tr|A2X913|A2X913_ORYSI Uncharacterized protein OS=Oryza sativa subsp. indica GN=OsI_08727 PE=3 SV=1	2	6	6	6	14.9	47.852		1159900000	1350900000	1315300000	1107800000	1296500000	1301600000
Q6Z5K5;A2X947;B7EW17	tr|Q6Z5K5|Q6Z5K5_ORYSJ Sucrase-like protein OS=Oryza sativa subsp. japonica GN=OJ1124_G07.11 PE=4 SV=1;tr|A2X947|A2X947_ORYSI Uncharacterized protein OS=Oryza sativa subsp. indica GN=OsI_08760 PE=4 SV=1;tr|B7EW17|B7EW17_ORYSJ Os02g0725100 protein OS=Oryza	3	8	8	8	23.1	43.13		653140000	897040000	699140000	666170000	673740000	611580000
Q6Z343;A2X959	tr|Q6Z343|Q6Z343_ORYSJ Os02g0726400 protein OS=Oryza sativa subsp. japonica GN=Os02g0726400 PE=4 SV=1;tr|A2X959|A2X959_ORYSI Uncharacterized protein OS=Oryza sativa subsp. indica GN=OsI_08772 PE=4 SV=1	2	1	1	1	4.6	33.889		32098000	0	0	0	32777000	0
Q6Z756;A2X9C1;A3AB42	tr|Q6Z756|Q6Z756_ORYSJ Erwinia induced protein 2 OS=Oryza sativa subsp. japonica GN=Os02g0734900 PE=2 SV=1;tr|A2X9C1|A2X9C1_ORYSI Uncharacterized protein OS=Oryza sativa subsp. indica GN=OsI_08839 PE=4 SV=1;tr|A3AB42|A3AB42_ORYSJ Uncharacterized protein OS	3	2	2	2	10.6	15.155		445830000	233730000	234620000	240210000	285630000	340010000
Q6ZGT6;A2X9K7;Q67WK6;B8B489	tr|Q6ZGT6|Q6ZGT6_ORYSJ Os02g0745600 protein OS=Oryza sativa subsp. japonica GN=Os02g0745600 PE=4 SV=1;tr|A2X9K7|A2X9K7_ORYSI Uncharacterized protein OS=Oryza sativa subsp. indica GN=OsI_08923 PE=4 SV=1;tr|Q67WK6|Q67WK6_ORYSJ Os06g0227200 protein OS=Oryza s	4	1	1	1	1.8	55.559		18519000	0	13883000	0	0	0
A3ABD6;A2X9M7;Q6Z8L4;A0A0P0VQ25;C7IY28	tr|A3ABD6|A3ABD6_ORYSJ Uncharacterized protein OS=Oryza sativa subsp. japonica GN=OsJ_08390 PE=4 SV=1;tr|A2X9M7|A2X9M7_ORYSI Uncharacterized protein OS=Oryza sativa subsp. indica GN=OsI_08945 PE=4 SV=1;tr|Q6Z8L4|Q6Z8L4_ORYSJ Putative SEC6 OS=Oryza sativa s	5	6	6	6	9.5	85.499		83528000	54016000	51492000	68907000	67920000	65286000
Q6ZGP5;A2X9Q0;A3ABF8	tr|Q6ZGP5|Q6ZGP5_ORYSJ Os02g0753300 protein OS=Oryza sativa subsp. japonica GN=Os02g0753300 PE=2 SV=1;tr|A2X9Q0|A2X9Q0_ORYSI Uncharacterized protein OS=Oryza sativa subsp. indica GN=OsI_08972 PE=4 SV=1;tr|A3ABF8|A3ABF8_ORYSJ Uncharacterized protein OS=Oryz	3	3	2	2	21.8	19.986		191830000	149620000	138120000	148470000	152360000	106310000
Q6Z6A7;A2X9Q4;A6N0R1;C5IDU2;A6N0E7;C7EXQ1	tr|Q6Z6A7|Q6Z6A7_ORYSJ Annexin OS=Oryza sativa subsp. japonica GN=Os02g0753800 PE=3 SV=1;tr|A2X9Q4|A2X9Q4_ORYSI Annexin OS=Oryza sativa subsp. indica GN=Ann2 PE=2 SV=1;tr|A6N0R1|A6N0R1_ORYSI Annexin (Fragment) OS=Oryza sativa subsp. indica PE=2 SV=1	6	14	13	13	51	35.554		999430000	1077900000	832990000	1725700000	1679900000	1142500000
Q6K8D9;A2X9U4;A0A0P0VPQ9	sp|Q6K8D9|SKIPA_ORYSJ SNW/SKI-interacting protein A OS=Oryza sativa subsp. japonica GN=SKIPA PE=1 SV=1;tr|A2X9U4|A2X9U4_ORYSI Uncharacterized protein OS=Oryza sativa subsp. indica GN=OsI_09015 PE=4 SV=1	3	3	3	3	8.1	67.479		26456000	0	0	30079000	30194000	27203000
Q6K8D4;A2X9U8	tr|Q6K8D4|Q6K8D4_ORYSJ Peptidylprolyl isomerase OS=Oryza sativa subsp. japonica GN=Os02g0760300 PE=2 SV=1;tr|A2X9U8|A2X9U8_ORYSI Peptidylprolyl isomerase OS=Oryza sativa subsp. indica GN=OsI_09019 PE=4 SV=1	2	4	4	4	57.1	12.086		54689000	47671000	54818000	50912000	63782000	52910000
Q6Z6H7;A2X9V6	tr|Q6Z6H7|Q6Z6H7_ORYSJ Armadillo/beta-catenin repeat protein-like OS=Oryza sativa subsp. japonica GN=Os02g0761200 PE=2 SV=1;tr|A2X9V6|A2X9V6_ORYSI Uncharacterized protein OS=Oryza sativa subsp. indica GN=OsI_09027 PE=4 SV=1	2	5	5	5	13.6	49.132		0	59069000	36769000	0	31771000	0
B9F342;A2X9V8;A0A0P0VPR8;Q6Z6H5	tr|B9F342|B9F342_ORYSJ Uncharacterized protein OS=Oryza sativa subsp. japonica GN=OsJ_08475 PE=4 SV=1;tr|A2X9V8|A2X9V8_ORYSI Uncharacterized protein OS=Oryza sativa subsp. indica GN=OsI_09029 PE=4 SV=1;tr|A0A0P0VPR8|A0A0P0VPR8_ORYSJ Os02g0761400 protein (F	4	4	4	4	5.5	113.06		0	59503000	68980000	82125000	54614000	76079000
Q6ZGJ8;A2XA10;Q0DX85;Q6ZGJ7;A3ABR0	tr|Q6ZGJ8|Q6ZGJ8_ORYSJ Os02g0768600 protein OS=Oryza sativa subsp. japonica GN=OJ1767_D02.15-2 PE=2 SV=1;tr|A2XA10|A2XA10_ORYSI Uncharacterized protein OS=Oryza sativa subsp. indica GN=OsI_09082 PE=4 SV=1;tr|Q0DX85|Q0DX85_ORYSJ Os02g0768600 protein (Fragme	5	11	11	11	41.3	31.781		826290000	808590000	746070000	777850000	866680000	886970000
Q9LST9;A2XA20	tr|Q9LST9|Q9LST9_ORYSJ Proteasome subunit beta type OS=Oryza sativa subsp. japonica GN=OsPBA1 PE=2 SV=1;tr|A2XA20|A2XA20_ORYSI Proteasome subunit beta type OS=Oryza sativa subsp. indica GN=OsI_09094 PE=3 SV=1	2	10	10	2	47.6	26.273		918640000	954720000	906520000	850930000	875320000	944250000
A2XA53;Q6Z7L1;A0A0P0VQ65	tr|A2XA53|A2XA53_ORYSI Uncharacterized protein OS=Oryza sativa subsp. indica GN=OsI_09127 PE=3 SV=1;tr|Q6Z7L1|Q6Z7L1_ORYSJ Os02g0774300 protein OS=Oryza sativa subsp. japonica GN=Os02g0774300 PE=3 SV=1;tr|A0A0P0VQ65|A0A0P0VQ65_ORYSJ Os02g0774300 protein (F	3	29	28	13	52.9	68.229		4972000000	4455900000	4634400000	4858900000	4824700000	4248200000
Q6Z7K5;A2XA59	sp|Q6Z7K5|MTP3_ORYSJ Metal tolerance protein 3 OS=Oryza sativa subsp. japonica GN=MTP3 PE=2 SV=1;tr|A2XA59|A2XA59_ORYSI Uncharacterized protein OS=Oryza sativa subsp. indica GN=OsI_09135 PE=4 SV=1	2	1	1	1	4.1	45.731		0	0	0	0	0	21070000
Q6K7H2;A2XA82;A3ABX4	sp|Q6K7H2|KCY4_ORYSJ UMP-CMP kinase 4 OS=Oryza sativa subsp. japonica GN=Os02g0778400 PE=2 SV=1;tr|A2XA82|A2XA82_ORYSI UMP-CMP kinase OS=Oryza sativa subsp. indica GN=OsI_09157 PE=3 SV=1;tr|A3ABX4|A3ABX4_ORYSJ Uncharacterized protein OS=Oryza sativa subsp.	3	6	1	1	29.9	23.556		53374000	125680000	117690000	71650000	75861000	81146000
A2XA86	tr|A2XA86|A2XA86_ORYSI Uncharacterized protein OS=Oryza sativa subsp. indica GN=OsI_09161 PE=4 SV=1	1	8	1	1	19.6	55.871		52651000	0	52390000	45039000	37562000	35666000
Q6K822;A3ABZ3;Q6K826;A2XAA0;B9F3K3	tr|Q6K822|Q6K822_ORYSJ Os02g0781400 protein OS=Oryza sativa subsp. japonica GN=OJ1369_G08.10-2 PE=2 SV=1;tr|A3ABZ3|A3ABZ3_ORYSJ Uncharacterized protein OS=Oryza sativa subsp. japonica GN=OsJ_08612 PE=3 SV=1;tr|Q6K826|Q6K826_ORYSJ Os02g0781400 protein OS=Or	5	2	2	2	12.8	20.332		0	0	0	0	0	13873000
P0DKK0;P0DKJ9;A2XAB9;Q0DWZ7;A6N137	sp|P0DKK0|PRS7B_ORYSJ 26S proteasome regulatory subunit 7B OS=Oryza sativa subsp. japonica GN=RPT1B PE=2 SV=1;sp|P0DKJ9|PRS7A_ORYSJ 26S proteasome regulatory subunit 7A OS=Oryza sativa subsp. japonica GN=RPT1A PE=2 SV=1;tr|A2XAB9|A2XAB9_ORYSI Uncharacteriz	5	20	20	20	52.6	47.682		1566800000	1458900000	1741800000	1597000000	1634300000	1535700000
A2XAE1;A3AC42;Q6K4P5	tr|A2XAE1|A2XAE1_ORYSI Diacylglycerol kinase OS=Oryza sativa subsp. indica GN=OsI_09221 PE=3 SV=1;tr|A3AC42|A3AC42_ORYSJ Diacylglycerol kinase OS=Oryza sativa subsp. japonica GN=OsJ_08661 PE=3 SV=1;tr|Q6K4P5|Q6K4P5_ORYSJ Diacylglycerol kinase OS=Oryza sati	3	4	4	4	11.6	48.834		100540000	0	0	91494000	102750000	0
Q6K669;A2XAI5;A6N1P7;A2ZK22;Q2QSB9;B9GCY2	sp|Q6K669|AMPL2_ORYSJ Leucine aminopeptidase 2, chloroplastic OS=Oryza sativa subsp. japonica GN=Os02g0794700 PE=2 SV=1;tr|A2XAI5|A2XAI5_ORYSI Uncharacterized protein OS=Oryza sativa subsp. indica GN=OsI_09267 PE=3 SV=1	6	20	20	20	47	61.818		3180000000	3260800000	3293700000	2944700000	3048000000	3071600000
A3ACD7;Q75U53;A2XAP0;Q704F4;A0A0P0VQV1;A2WPG7;Q94CP2;Q7XAC0;A2ZSP0;A2X1Q2;W8QQX9;A2Y0L3;Q75M03;B9FHF4	tr|A3ACD7|A3ACD7_ORYSJ Uncharacterized protein OS=Oryza sativa subsp. japonica GN=OsJ_08754 PE=3 SV=1;tr|Q75U53|Q75U53_ORYSJ Os02g0802500 protein OS=Oryza sativa subsp. japonica GN=OVP3 PE=3 SV=1;tr|A2XAP0|A2XAP0_ORYSI Uncharacterized protein OS=Oryza sati	14	18	18	6	24.4	78.855		10634000000	10363000000	12340000000	11721000000	12716000000	9979000000
A3ACE6;A2XAQ0;P46465;Q8W3M9;A0A0P0VQU4;Q7XW77;Q01LX5;B8ARW9	tr|A3ACE6|A3ACE6_ORYSJ Uncharacterized protein OS=Oryza sativa subsp. japonica GN=OsJ_08763 PE=3 SV=1;tr|A2XAQ0|A2XAQ0_ORYSI Uncharacterized protein OS=Oryza sativa subsp. indica GN=OsI_09330 PE=3 SV=1;sp|P46465|PRS6A_ORYSJ 26S proteasome regulatory subuni	8	18	17	3	50.5	46.845		974920000	989010000	990870000	924610000	1012500000	970750000
P17070;A2XAR1	sp|P17070|PCNA_ORYSJ Proliferating cell nuclear antigen OS=Oryza sativa subsp. japonica GN=Os02g0805200 PE=1 SV=2;tr|A2XAR1|A2XAR1_ORYSI Proliferating cell nuclear antigen OS=Oryza sativa subsp. indica GN=OsI_09344 PE=3 SV=1	2	8	8	8	39.9	29.271		326460000	309270000	357400000	381910000	340330000	309960000
B9F440;A2XAR3;Q6K843;Q948F7	tr|B9F440|B9F440_ORYSJ Uncharacterized protein OS=Oryza sativa subsp. japonica GN=OsJ_08779 PE=4 SV=1;tr|A2XAR3|A2XAR3_ORYSI Uncharacterized protein OS=Oryza sativa subsp. indica GN=OsI_09346 PE=4 SV=1;tr|Q6K843|Q6K843_ORYSJ Os02g0805300 protein OS=Oryza s	4	1	1	1	8.1	15.606		31279000	0	28818000	0	27008000	28156000
Q948G6;Q6K8F1;A3ACG9;A2XAR9	tr|Q948G6|Q948G6_ORYSA Putative epsin OS=Oryza sativa GN=OSJNBa0049O12.8 PE=4 SV=1;tr|Q6K8F1|Q6K8F1_ORYSJ Os02g0806600 protein OS=Oryza sativa subsp. japonica GN=OJ1111_C07.17-1 PE=2 SV=1;tr|A3ACG9|A3ACG9_ORYSJ Uncharacterized protein OS=Oryza sativa subsp	4	3	3	3	4.2	100.39		0	40503000	46302000	62726000	0	41301000
Q6K989;A2XAU9	tr|Q6K989|Q6K989_ORYSJ Os02g0810300 protein OS=Oryza sativa subsp. japonica GN=Os02g0810300 PE=2 SV=1;tr|A2XAU9|A2XAU9_ORYSI Uncharacterized protein OS=Oryza sativa subsp. indica GN=OsI_09384 PE=4 SV=1	2	3	3	3	14	32.855		46398000	54231000	91107000	62664000	54071000	18662000
Q6K5X1;A2XAV5;B9F158	sp|Q6K5X1|G1L6_ORYSJ Protein G1-like6 OS=Oryza sativa subsp. japonica GN=G1L6 PE=1 SV=1;sp|A2XAV5|G1L6_ORYSI Protein G1-like6 OS=Oryza sativa subsp. indica GN=OsI_09389 PE=3 SV=1	3	3	2	1	13.3	25.885		25476000	0	0	0	0	19181000
A2XAX4;Q6K3E9;Q6K3F2;A0A0P0VR40;A2XAX2	tr|A2XAX4|A2XAX4_ORYSI Uncharacterized protein OS=Oryza sativa subsp. indica GN=OsI_09406 PE=4 SV=1;tr|Q6K3E9|Q6K3E9_ORYSJ F-box family protein-like OS=Oryza sativa subsp. japonica GN=Os02g0813350 PE=2 SV=1	5	4	4	4	18.2	33.355		93625000	62701000	70322000	65926000	86322000	76970000
Q0DWH1;A2XAZ3	sp|Q0DWH1|ADHX_ORYSJ Alcohol dehydrogenase class-3 OS=Oryza sativa subsp. japonica GN=Os02g0815500 PE=2 SV=1;sp|A2XAZ3|ADHX_ORYSI Alcohol dehydrogenase class-3 OS=Oryza sativa subsp. indica GN=ADHIII PE=3 SV=1	2	9	9	9	24.7	40.822		752760000	626080000	808160000	809590000	625420000	895540000
Q6K6A7;Q6K6A8;A2XB12;B8AEU3	tr|Q6K6A7|Q6K6A7_ORYSJ Tubulin-specific chaperone A OS=Oryza sativa subsp. japonica GN=P0643F09.19-2 PE=3 SV=1;tr|Q6K6A8|Q6K6A8_ORYSJ Tubulin-specific chaperone A OS=Oryza sativa subsp. japonica GN=P0643F09.19-1 PE=3 SV=1;tr|A2XB12|A2XB12_ORYSI Tubulin-spe	4	3	3	3	30	10.299		175130000	140400000	150980000	193310000	168170000	0
A2XB46;A6N0A1;Q6K705;Q0DWC5;A2WU95	tr|A2XB46|A2XB46_ORYSI Uncharacterized protein OS=Oryza sativa subsp. indica GN=OsI_09485 PE=4 SV=1;tr|A6N0A1|A6N0A1_ORYSI 60S ribosomal protein l28 (Fragment) OS=Oryza sativa subsp. indica PE=2 SV=1;tr|Q6K705|Q6K705_ORYSJ Putative 60S ribosomal protein L2	5	6	6	1	43.5	16.546		2954000000	2648500000	2926200000	2506500000	2367900000	2745400000
Q9SXF8;A2XB64	sp|Q9SXF8|PIP13_ORYSJ Aquaporin PIP 1-3 OS=Oryza sativa subsp. japonica GN=PIP1-3 PE=2 SV=2;tr|A2XB64|A2XB64_ORYSI Uncharacterized protein OS=Oryza sativa subsp. indica GN=OsI_09504 PE=3 SV=1	2	3	2	2	14.2	30.756		551640000	253160000	378660000	420130000	436780000	323270000
Q6K9W5;A2XB73	tr|Q6K9W5|Q6K9W5_ORYSJ Os02g0824300 protein OS=Oryza sativa subsp. japonica GN=Os02g0824300 PE=4 SV=1;tr|A2XB73|A2XB73_ORYSI Uncharacterized protein OS=Oryza sativa subsp. indica GN=OsI_09514 PE=4 SV=1	2	1	1	1	3.8	40.028		0	0	0	0	29286000	20451000
A2XB90;Q6K7Q7	tr|A2XB90|A2XB90_ORYSI Uncharacterized protein OS=Oryza sativa subsp. indica GN=OsI_09533 PE=4 SV=1;tr|Q6K7Q7|Q6K7Q7_ORYSJ Os02g0827300 protein OS=Oryza sativa subsp. japonica GN=Os02g0827300 PE=4 SV=1	2	2	2	2	4.6	65.964		0	0	0	0	0	0
A3AD11;A2XBC6;Q6K969	tr|A3AD11|A3AD11_ORYSJ Uncharacterized protein OS=Oryza sativa subsp. japonica GN=OsJ_09000 PE=3 SV=1;tr|A2XBC6|A2XBC6_ORYSI Uncharacterized protein OS=Oryza sativa subsp. indica GN=OsI_09571 PE=3 SV=1;tr|Q6K969|Q6K969_ORYSJ Os02g0831800 protein OS=Oryza s	3	3	3	3	16.4	32.363		69148000	100110000	74035000	84976000	99546000	98074000
A2XBH0;Q10T32;B9FAA3	tr|A2XBH0|A2XBH0_ORYSI Uncharacterized protein OS=Oryza sativa subsp. indica GN=OsI_09625 PE=3 SV=1;sp|Q10T32|EXPB8_ORYSJ Expansin-B8 OS=Oryza sativa subsp. japonica GN=EXPB8 PE=2 SV=1	3	3	2	2	14	21.26		0	0	0	0	0	0
B9FHB1;A2XBH4;Q10T26	tr|B9FHB1|B9FHB1_ORYSJ Uncharacterized protein OS=Oryza sativa subsp. japonica GN=OsJ_19338 PE=4 SV=1;tr|A2XBH4|A2XBH4_ORYSI Uncharacterized protein OS=Oryza sativa subsp. indica GN=OsI_09631 PE=4 SV=1;tr|Q10T26|Q10T26_ORYSJ Os03g0103200 protein OS=Oryza s	3	2	1	1	14.4	12.78		182530000	214190000	195330000	154930000	135280000	141990000
Q8H7T7;A2XBJ1;A3AD92	tr|Q8H7T7|Q8H7T7_ORYSJ Branched-chain-amino-acid aminotransferase OS=Oryza sativa subsp. japonica GN=LOC_Os03g01600 PE=2 SV=1;tr|A2XBJ1|A2XBJ1_ORYSI Branched-chain-amino-acid aminotransferase OS=Oryza sativa subsp. indica GN=OsI_09649 PE=3 SV=1;tr|A3AD92|A	3	5	3	3	15.8	43.955		14804000	15381000	20395000	32103000	23392000	25974000
Q8H7Q9;A2XBK0;A3ADA1;Q0DVY2	tr|Q8H7Q9|Q8H7Q9_ORYSJ Expressed protein OS=Oryza sativa subsp. japonica GN=LOC_Os03g01710 PE=4 SV=1;tr|A2XBK0|A2XBK0_ORYSI Uncharacterized protein OS=Oryza sativa subsp. indica GN=OsI_09659 PE=4 SV=1;tr|A3ADA1|A3ADA1_ORYSJ Uncharacterized protein OS=Oryza	4	2	2	2	1.8	154		27189000	0	0	0	0	0
Q10SU0;A2XBN4;Q10ST9	tr|Q10SU0|Q10SU0_ORYSJ Os03g0111200 protein OS=Oryza sativa subsp. japonica GN=Os03g0111200 PE=2 SV=1;tr|A2XBN4|A2XBN4_ORYSI Uncharacterized protein OS=Oryza sativa subsp. indica GN=OsI_09695 PE=4 SV=1	3	7	7	7	40	19.533		953050000	832160000	908000000	647640000	694540000	586750000
Q8GTB0;Q10SR3;A2XBQ0	tr|Q8GTB0|Q8GTB0_ORYSJ Putative heat shock 70 KD protein, mitochondrial OS=Oryza sativa subsp. japonica GN=OSJNBa0090O10.7 PE=3 SV=1;tr|Q10SR3|Q10SR3_ORYSJ 70 kDa heat shock protein OS=Oryza sativa subsp. japonica GN=LOC_Os03g02260 PE=2 SV=1;tr|A2XBQ0|A2XB	3	19	5	5	35.2	70.446		67859000	74285000	81542000	51232000	61607000	36435000
Q10SN4;A2XBS1	tr|Q10SN4|Q10SN4_ORYSJ Rhomboid-like protein OS=Oryza sativa subsp. japonica GN=LOC_Os03g02530 PE=2 SV=1;tr|A2XBS1|A2XBS1_ORYSI Rhomboid-like protein OS=Oryza sativa subsp. indica GN=OsI_09736 PE=3 SV=1	2	3	3	3	13.2	35.888		174560000	178770000	203730000	144810000	124700000	134680000
Q10SN3;A2XBS2;Q9M6R3;Q9FVN4	tr|Q10SN3|Q10SN3_ORYSJ COP9 signalosome complex subunit 1, putative, expressed OS=Oryza sativa subsp. japonica GN=Os03g0116500 PE=2 SV=1;tr|A2XBS2|A2XBS2_ORYSI Uncharacterized protein OS=Oryza sativa subsp. indica GN=OsI_09737 PE=4 SV=1;tr|Q9M6R3|Q9M6R3_OR	4	6	6	6	15.4	49.829		140360000	164460000	143880000	150500000	135710000	156460000
Q10SM5;A2XBS9	tr|Q10SM5|Q10SM5_ORYSJ Glycosyl hydrolases family 16 protein, expressed OS=Oryza sativa subsp. japonica GN=Os03g0117300 PE=2 SV=1;tr|A2XBS9|A2XBS9_ORYSI Uncharacterized protein OS=Oryza sativa subsp. indica GN=OsI_09745 PE=4 SV=1	2	2	2	2	8.7	32.945		37552000	0	24832000	34854000	42600000	36911000
Q8S5V3;A2XC04	tr|Q8S5V3|Q8S5V3_ORYSJ Leucine-rich repeat transmembrane protein kinase, putative, expressed OS=Oryza sativa subsp. japonica GN=LOC_Os03g03570 PE=2 SV=1;tr|A2XC04|A2XC04_ORYSI Uncharacterized protein OS=Oryza sativa subsp. indica GN=OsI_09819 PE=4 SV=1	2	2	2	2	3.8	94.638		56120000	45378000	34210000	47669000	24455000	37089000
Q8H879;A2XC22;Q0DVH3;Q9SNJ7	tr|Q8H879|Q8H879_ORYSJ NADH-ubiquinone oxidoreductase B18 subunit family protein, expressed OS=Oryza sativa subsp. japonica GN=OJ1528D07.12 PE=2 SV=1;tr|A2XC22|A2XC22_ORYSI Uncharacterized protein OS=Oryza sativa subsp. indica GN=OsI_09840 PE=4 SV=1;tr|Q0D	4	3	3	3	33	12.189		231060000	200690000	210080000	228590000	221430000	229500000
A2XC34;Q10S83	tr|A2XC34|A2XC34_ORYSI Uncharacterized protein OS=Oryza sativa subsp. indica GN=OsI_09856 PE=4 SV=1;sp|Q10S83|NLP1_ORYSJ Protein NLP1 OS=Oryza sativa subsp. japonica GN=NLP1 PE=2 SV=1	2	1	1	1	1.2	101.85		0	18375000	19886000	0	0	0
Q10S72;A2XC42	sp|Q10S72|4CLL4_ORYSJ 4-coumarate--CoA ligase-like 4 OS=Oryza sativa subsp. japonica GN=4CLL4 PE=2 SV=1;tr|A2XC42|A2XC42_ORYSI Uncharacterized protein OS=Oryza sativa subsp. indica GN=OsI_09863 PE=4 SV=1	2	10	10	10	21.9	59.865		248570000	198510000	199170000	213260000	180110000	275490000
Q10S67;A3ADU2;A2XC47;C7J7X1	tr|Q10S67|Q10S67_ORYSJ Os03g0132800 protein OS=Oryza sativa subsp. japonica GN=LOC_Os03g04050 PE=2 SV=1;tr|A3ADU2|A3ADU2_ORYSJ Uncharacterized protein OS=Oryza sativa subsp. japonica GN=OsJ_09304 PE=4 SV=1;tr|A2XC47|A2XC47_ORYSI Uncharacterized protein OS=	4	7	6	2	16.2	59.376		117710000	74722000	107260000	110240000	106630000	80670000
Q8H8C7;A2XC53	sp|Q8H8C7|CEBIP_ORYSJ Chitin elicitor-binding protein OS=Oryza sativa subsp. japonica GN=CEBIP PE=1 SV=1;tr|A2XC53|A2XC53_ORYSI Uncharacterized protein OS=Oryza sativa subsp. indica GN=OsI_09873 PE=4 SV=1	2	4	4	4	20.2	37.2		615880000	540910000	586390000	717550000	734810000	727430000
Q6QN20;Q8H8D6;A2XC62	tr|Q6QN20|Q6QN20_ORYSJ Glutathione S-transferase GSTF14 (Fragment) OS=Oryza sativa subsp. japonica PE=2 SV=1;tr|Q8H8D6|Q8H8D6_ORYSJ Glutathione S-transferase, N-terminal domain containing protein, expressed OS=Oryza sativa subsp. japonica GN=LOC_Os03g04220	3	10	10	10	38.9	30.728		1702700000	1853200000	1755000000	1704300000	1539400000	1815200000
Q8H8D8;A2XC67	tr|Q8H8D8|Q8H8D8_ORYSJ Glutathione S-transferase GSTF15 OS=Oryza sativa subsp. japonica GN=LOC_Os03g04240 PE=2 SV=1;tr|A2XC67|A2XC67_ORYSI Uncharacterized protein OS=Oryza sativa subsp. indica GN=OsI_09891 PE=3 SV=1	2	9	9	7	49.3	25.657		1377200000	1457000000	1413600000	1490800000	1407100000	1302200000
Q10S49;A2XC68;Q8H8D9;Q0DVD9	tr|Q10S49|Q10S49_ORYSJ Glutathione S-transferase, C-terminal domain containing protein, expressed OS=Oryza sativa subsp. japonica GN=LOC_Os03g04250 PE=3 SV=1;tr|A2XC68|A2XC68_ORYSI Uncharacterized protein OS=Oryza sativa subsp. indica GN=OsI_09892 PE=3 SV=	4	8	6	6	44.6	25.366		546790000	560480000	557250000	611390000	553460000	506120000
S5CKY4;S5CG94;Q9FUD8;Q8H8E0;A2XC69	tr|S5CKY4|S5CKY4_ORYSI Glutathione S-transferase (Fragment) OS=Oryza sativa subsp. indica GN=gstf3 PE=4 SV=1;tr|S5CG94|S5CG94_ORYSJ Glutathione S-transferase (Fragment) OS=Oryza sativa subsp. japonica GN=gstf3 PE=4 SV=1;tr|Q9FUD8|Q9FUD8_ORYSJ Putative glut	5	1	1	1	10.5	11.493		0	0	0	0	0	0
Q2R189;A2XC77;B8AMX1;B8AMW9;F4MGD9;B8AMU1;B8AMT9;B9G8J3	tr|Q2R189|Q2R189_ORYSJ Patatin OS=Oryza sativa subsp. japonica GN=Os11g0614400 PE=2 SV=1;tr|A2XC77|A2XC77_ORYSI Patatin OS=Oryza sativa subsp. indica GN=OsI_09902 PE=3 SV=1	8	7	6	6	27.3	45.256		228180000	240540000	302700000	241710000	234380000	224790000
Q2R176;A2XC86;Q2QQE2;A2ZKR1	tr|Q2R176|Q2R176_ORYSJ Os11g0615200 protein OS=Oryza sativa subsp. japonica GN=Os11g0615200 PE=2 SV=1;tr|A2XC86|A2XC86_ORYSI Uncharacterized protein OS=Oryza sativa subsp. indica GN=OsI_09912 PE=4 SV=1	4	3	3	3	21	21.61		131730000	126940000	143750000	146210000	120460000	140750000
Q10RZ3;A2XCC4;A0A0P0VSV2	tr|Q10RZ3|Q10RZ3_ORYSJ 60S ribosomal protein L21, putative, expressed OS=Oryza sativa subsp. japonica GN=LOC_Os03g04750 PE=4 SV=1;tr|A2XCC4|A2XCC4_ORYSI Uncharacterized protein OS=Oryza sativa subsp. indica GN=OsI_09955 PE=4 SV=1;tr|A0A0P0VSV2|A0A0P0VSV2_O	3	5	2	2	39.6	18.699		592700000	496960000	426150000	407950000	402410000	409750000
Q10RT8;A2XCH6;I1WZ55;Q7XDQ3;A2Z844	tr|Q10RT8|Q10RT8_ORYSJ Os03g0146000 protein OS=Oryza sativa subsp. japonica GN=LOC_Os03g05280 PE=2 SV=1;tr|A2XCH6|A2XCH6_ORYSI Uncharacterized protein OS=Oryza sativa subsp. indica GN=OsI_10009 PE=4 SV=1	5	4	4	4	23.8	23.26		35807000	37885000	32967000	0	40348000	29881000
P50156;A4ZYN4;A2XCH7	sp|P50156|TIP11_ORYSJ Probable aquaporin TIP1-1 OS=Oryza sativa subsp. japonica GN=TIP1-1 PE=2 SV=1;tr|A4ZYN4|A4ZYN4_ORYSJ Aquaporin OS=Oryza sativa subsp. japonica GN=AQP PE=2 SV=1;tr|A2XCH7|A2XCH7_ORYSI Uncharacterized protein OS=Oryza sativa subsp. indi	3	1	1	1	6.8	25.699		0	0	0	253440000	0	0
Q8H080;E6Y8C3;A2XCK0	tr|Q8H080|Q8H080_ORYSJ Expressed protein OS=Oryza sativa subsp. japonica GN=LOC_Os03g05520 PE=2 SV=1;tr|E6Y8C3|E6Y8C3_ORYSJ HRL protein OS=Oryza sativa subsp. japonica GN=HRL PE=2 SV=1;tr|A2XCK0|A2XCK0_ORYSI Uncharacterized protein OS=Oryza sativa subsp. i	3	1	1	1	5.7	17.304		35232000	24220000	26970000	39506000	30179000	26724000
Q8H6H4;A2XCK8;D0AB62	sp|Q8H6H4|PHT11_ORYSJ Inorganic phosphate transporter 1-1 OS=Oryza sativa subsp. japonica GN=PHT1-1 PE=2 SV=1;tr|A2XCK8|A2XCK8_ORYSI Uncharacterized protein OS=Oryza sativa subsp. indica GN=OsI_10041 PE=4 SV=1	3	5	2	2	10.8	57.457		38365000	0	0	28788000	0	0
Q8GSD9;A2XCL0;Q8H074	sp|Q8GSD9|PHT12_ORYSJ Inorganic phosphate transporter 1-2 OS=Oryza sativa subsp. japonica GN=PTH1-2 PE=2 SV=1;tr|A2XCL0|A2XCL0_ORYSI Uncharacterized protein OS=Oryza sativa subsp. indica GN=OsI_10043 PE=4 SV=1	3	5	5	2	10.2	57.841		126090000	100800000	130050000	669560000	455590000	288650000
Q10RP0;A2XCL6;A0A0P0VT75	tr|Q10RP0|Q10RP0_ORYSJ Cell division cycle protein 48, putative, expressed OS=Oryza sativa subsp. japonica GN=LOC_Os03g05730 PE=2 SV=1;tr|A2XCL6|A2XCL6_ORYSI AAA-ATPase OS=Oryza sativa subsp. indica GN=cdc48 PE=2 SV=1	3	41	8	8	64.8	89.743		487700000	570480000	601530000	407240000	493410000	462340000
A2XCQ4;Q8LMR0	tr|A2XCQ4|A2XCQ4_ORYSI Phosphoserine aminotransferase OS=Oryza sativa subsp. indica GN=OsI_10089 PE=3 SV=1;tr|Q8LMR0|Q8LMR0_ORYSJ Phosphoserine aminotransferase OS=Oryza sativa subsp. japonica GN=OJ1134F05.4 PE=2 SV=1	2	13	13	13	35.1	44.789		1177600000	950690000	1095000000	1182100000	1208500000	1073900000
Q10RE5;B8ANV9;A2XCT8;A0A0P0VTB7	sp|Q10RE5|MTND2_ORYSJ 1,2-dihydroxy-3-keto-5-methylthiopentene dioxygenase 2 OS=Oryza sativa subsp. japonica GN=ARD2 PE=2 SV=1;tr|B8ANV9|B8ANV9_ORYSI 1,2-dihydroxy-3-keto-5-methylthiopentene dioxygenase OS=Oryza sativa subsp. indica GN=OsI_10122 PE=3 SV=1;	4	7	7	5	34.8	23.498		295590000	284830000	304360000	302010000	324100000	352560000
Q84MP7;Q8H7Y8;A2XCU2;A0A0P0WUM7;Q653P3;C7J5E8;A0A0P0VT87	sp|Q84MP7|H2AV3_ORYSJ Probable histone H2A variant 3 OS=Oryza sativa subsp. japonica GN=Os03g0743400 PE=2 SV=1;sp|Q8H7Y8|H2AV1_ORYSJ Probable histone H2A variant 1 OS=Oryza sativa subsp. japonica GN=Os03g0162200 PE=2 SV=1;tr|A2XCU2|A2XCU2_ORYSI Histone H2A	7	4	3	1	40.1	14.459		673850000	484220000	223950000	443690000	451550000	429470000
Q8S5T1;A2XCU8;Q7XEM9;A0A0P0XUU0;C7J7Q4;B9G5R2;B8BGT8	tr|Q8S5T1|Q8S5T1_ORYSJ Glutathione reductase, chloroplast, putative, expressed OS=Oryza sativa subsp. japonica GN=OJ1607A12.5 PE=2 SV=1;tr|A2XCU8|A2XCU8_ORYSI Uncharacterized protein OS=Oryza sativa subsp. indica GN=OsI_10133 PE=3 SV=1	7	5	5	5	12.1	60.252		35643000	30735000	34093000	0	35890000	0
A2XD68;Q8H016;B9F5I2	tr|A2XD68|A2XD68_ORYSI Lipoxygenase OS=Oryza sativa subsp. indica GN=OsI_10254 PE=3 SV=1;sp|Q8H016|LOX6_ORYSJ Probable lipoxygenase 6 OS=Oryza sativa subsp. japonica GN=Os03g0179900 PE=2 SV=2;tr|B9F5I2|B9F5I2_ORYSJ Lipoxygenase OS=Oryza sativa subsp. japon	3	1	1	1	1.8	100.42		0	0	4733300	16052000	19725000	17986000
Q9LSU3;A2XD75;Q10QW8	sp|Q9LSU3|PSA6_ORYSJ Proteasome subunit alpha type-6 OS=Oryza sativa subsp. japonica GN=PAA1 PE=2 SV=1;tr|A2XD75|A2XD75_ORYSI Proteasome subunit alpha type OS=Oryza sativa subsp. indica GN=OsI_10259 PE=3 SV=1;tr|Q10QW8|Q10QW8_ORYSJ Proteasome subunit alpha	3	14	14	14	65.9	27.573		2462300000	2383200000	2400800000	2326100000	2261400000	2639500000
B9F5K6;Q6F4N5;A2XDB9	tr|B9F5K6|B9F5K6_ORYSJ Uncharacterized protein OS=Oryza sativa subsp. japonica GN=OsJ_09701 PE=3 SV=1;sp|Q6F4N5|AP25_ORYSJ Aspartyl protease 25 OS=Oryza sativa subsp. japonica GN=AP25 PE=2 SV=1;tr|A2XDB9|A2XDB9_ORYSI Uncharacterized protein OS=Oryza sativa	3	2	2	2	5	36.942		0	22624000	33768000	29157000	42205000	48296000
Q8H7P4;A2XDC7;Q10QQ4	tr|Q8H7P4|Q8H7P4_ORYSJ FH protein interacting protein FIP1, putative, expressed OS=Oryza sativa subsp. japonica GN=OJ1217B09.2 PE=2 SV=1;tr|A2XDC7|A2XDC7_ORYSI Uncharacterized protein OS=Oryza sativa subsp. indica GN=OsI_10309 PE=4 SV=1;tr|Q10QQ4|Q10QQ4_OR	3	2	2	2	9.8	28.374		23505000	0	0	25487000	30983000	36997000
A3AF27;Q8H7W6;A2XDH9	tr|A3AF27|A3AF27_ORYSJ Uncharacterized protein OS=Oryza sativa subsp. japonica GN=OsJ_09759 PE=4 SV=1;tr|Q8H7W6|Q8H7W6_ORYSJ Membrane protein, putative, expressed OS=Oryza sativa subsp. japonica GN=Os03g0194600 PE=2 SV=1;tr|A2XDH9|A2XDH9_ORYSI Uncharacteri	3	1	1	1	8.9	17.211		94416000	243820000	330760000	202740000	147100000	148130000
Q8H7W7;A2XDI0;B9F5P1;A0A0P0VUC6	tr|Q8H7W7|Q8H7W7_ORYSJ Membrane protein, putative, expressed OS=Oryza sativa subsp. japonica GN=Os03g0194900 PE=2 SV=1;tr|A2XDI0|A2XDI0_ORYSI Uncharacterized protein OS=Oryza sativa subsp. indica GN=OsI_10369 PE=4 SV=1;tr|B9F5P1|B9F5P1_ORYSJ Uncharacterize	4	2	2	2	7.3	41.057		146870000	154280000	179840000	135430000	133520000	186670000
Q10QE9;A2XDK8	sp|Q10QE9|U496A_ORYSJ UPF0496 protein 1 OS=Oryza sativa subsp. japonica GN=Os03g0199100 PE=2 SV=1;sp|A2XDK8|U496A_ORYSI UPF0496 protein 1 OS=Oryza sativa subsp. indica GN=OsI_010151 PE=2 SV=1	2	2	2	2	4.9	43.093		0	0	0	0	0	0
Q10QD5;A2XDL7	tr|Q10QD5|Q10QD5_ORYSJ Os03g0200800 protein OS=Oryza sativa subsp. japonica GN=Os03g0200800 PE=2 SV=1;tr|A2XDL7|A2XDL7_ORYSI Uncharacterized protein OS=Oryza sativa subsp. indica GN=OsI_10412 PE=3 SV=1	2	8	8	8	43.5	20.709		418500000	410270000	417130000	367780000	411600000	472700000
Q8H065;A2XDR4	tr|Q8H065|Q8H065_ORYSJ Mitochondrial ribosomal protein L51/S25/CI-B8 family protein, putative, expressed OS=Oryza sativa subsp. japonica GN=OSJNBa0014O06.7 PE=2 SV=1;tr|A2XDR4|A2XDR4_ORYSI Uncharacterized protein OS=Oryza sativa subsp. indica GN=OsI_10460	2	1	1	1	10.9	13.721		0	20160000	22487000	23495000	26254000	21905000
A2XDS7;Q8H056;B9F642	tr|A2XDS7|A2XDS7_ORYSI Uncharacterized protein OS=Oryza sativa subsp. indica GN=OsI_10471 PE=4 SV=1;tr|Q8H056|Q8H056_ORYSJ MFP1 attachment factor 1 OS=Oryza sativa subsp. japonica GN=OSJNBa0014O06.16 PE=2 SV=1;tr|B9F642|B9F642_ORYSJ Uncharacterized protein	3	2	2	2	17.5	15.537		114490000	116780000	112790000	93791000	94376000	94255000
A2XDW2;B9F658;Q10Q21;A0A0P0VUN0;A6MZP4	tr|A2XDW2|A2XDW2_ORYSI Uncharacterized protein OS=Oryza sativa subsp. indica GN=OsI_10505 PE=3 SV=1;tr|B9F658|B9F658_ORYSJ Uncharacterized protein OS=Oryza sativa subsp. japonica GN=OsJ_09894 PE=3 SV=1;tr|Q10Q21|Q10Q21_ORYSJ Mitochondrial processing peptid	5	23	23	23	54.8	58.756		8553400000	7861700000	8114800000	8257500000	8620500000	7466300000
Q10PV5;A2XE10	tr|Q10PV5|Q10PV5_ORYSJ 3-ketoacyl-CoA synthase OS=Oryza sativa subsp. japonica GN=LOC_Os03g12030 PE=2 SV=1;tr|A2XE10|A2XE10_ORYSI 3-ketoacyl-CoA synthase OS=Oryza sativa subsp. indica GN=OsI_10556 PE=3 SV=1	2	4	4	4	9.3	55.786		21507000	33397000	38443000	18870000	0	0
Q8H822;A2XE16	tr|Q8H822|Q8H822_ORYSJ Glucan endo-1,3-beta-glucosidase 3, putative, expressed OS=Oryza sativa subsp. japonica GN=OJ1743A09.5 PE=2 SV=1;tr|A2XE16|A2XE16_ORYSI Uncharacterized protein OS=Oryza sativa subsp. indica GN=OsI_10562 PE=3 SV=1	2	3	3	3	8.3	53.806		53895000	42472000	39808000	57600000	51651000	59847000
B7FAF1;A2XE22;Q8H813;A3AFL8;Q0DTV5	tr|B7FAF1|B7FAF1_ORYSJ Os03g0222600 protein OS=Oryza sativa subsp. japonica GN=Os03g0222600 PE=2 SV=1;tr|A2XE22|A2XE22_ORYSI Uncharacterized protein OS=Oryza sativa subsp. indica GN=OsI_10569 PE=4 SV=1;tr|Q8H813|Q8H813_ORYSJ Caleosin, putative, expressed O	5	3	3	3	14.2	26.369		136540000	124580000	152250000	111140000	145160000	115900000
A2XE45;O04985;A3AFU2;Q94FT7;A2XEA0;Q94FT8;A2XE99	tr|A2XE45|A2XE45_ORYSI Uncharacterized protein OS=Oryza sativa subsp. indica GN=OsI_10593 PE=3 SV=1;sp|O04985|HBL2_ORYSJ Non-symbiotic hemoglobin 2 OS=Oryza sativa subsp. japonica GN=HB2 PE=2 SV=1	7	6	4	4	44.4	17.941		251700000	413840000	481820000	732980000	706030000	376970000
Q67VB8;A2XE58	tr|Q67VB8|Q67VB8_ORYSJ CREG2-protein-like OS=Oryza sativa subsp. japonica GN=Os06g0238300 PE=4 SV=1;tr|A2XE58|A2XE58_ORYSI Uncharacterized protein OS=Oryza sativa subsp. indica GN=OsI_10609 PE=4 SV=1	2	5	5	5	28.4	23.155		422980000	247300000	250730000	0	0	0
O04986;A2XE98;Q10PH4	sp|O04986|HBL1_ORYSJ Non-symbiotic hemoglobin 1 OS=Oryza sativa subsp. japonica GN=HB1 PE=1 SV=1;tr|A2XE98|A2XE98_ORYSI Uncharacterized protein OS=Oryza sativa subsp. indica GN=OsI_10652 PE=3 SV=1	3	7	7	5	43.4	18.444		159210000	233490000	289920000	422770000	513490000	262070000
P0CH35;P0CH34;B8BEN6;A3AFU4;A2XEA1;A0PGH5;A6N0Z3;A6N0G0;Q0D6E1;Q10NT5;A2XEQ8;A3BJV9;A2YLE5;Q67V00;Q0J0U1;B8BCU8;A2Z1X7;Q7XHS4;A6N0E8;Q650S9;A6N0C7;A0A0P0X0E0;Q5K5A7;B8B1H2;C6YXK8;B9FQG5;B8B180;A0A0P0X6U8;Q5KQC2;Q58G87;Q00RG4;A2Y6A4;A2XXV3;Q0J9W6;Q6H7T6;Q40641;B8AI68;U5KNK0;A0A0P0VF30;Q653X6;B8B1H0;A0A0P0X005;A6N1S3;Q8S9N0;Q9M646;C7J2M5;B8AYV2;Q10NT4;Q0J0U4;B8BCU7;Q8RZE9;A2WT36;B9FZE8;B8BBE4;A0A0P…	sp|P0CH35|RL40B_ORYSJ Ubiquitin-60S ribosomal protein L40-2 OS=Oryza sativa subsp. japonica GN=Ub-CEP52-2 PE=3 SV=1;sp|P0CH34|RL40A_ORYSJ Ubiquitin-60S ribosomal protein L40-1 OS=Oryza sativa subsp. japonica GN=Ub-CEP52-1 PE=2 SV=1;tr|B8BEN6|B8BEN6_ORYSI U	58	4	1	1	34.1	14.784		18496000	120600000	19474000	11347000	11873000	6711900
Q10PD0;A2XEC8	tr|Q10PD0|Q10PD0_ORYSJ Purple acid phosphatase OS=Oryza sativa subsp. japonica GN=LOC_Os03g13540 PE=2 SV=1;tr|A2XEC8|A2XEC8_ORYSI Purple acid phosphatase OS=Oryza sativa subsp. indica GN=OsI_10684 PE=4 SV=1	2	4	4	4	13.6	38.284		384600000	297670000	323730000	706040000	623850000	637350000
Q6YU78;Q10PA9;B8AGV3;A3AFY2;A2XEE2	tr|Q6YU78|Q6YU78_ORYSJ Os02g0102700 protein OS=Oryza sativa subsp. japonica GN=Os02g0102700 PE=2 SV=1;tr|Q10PA9|Q10PA9_ORYSJ Os03g0240800 protein OS=Oryza sativa subsp. japonica GN=Os03g0240800 PE=2 SV=1;tr|B8AGV3|B8AGV3_ORYSI Uncharacterized protein OS=Or	5	3	3	3	23.5	14.281		114160000	118500000	101900000	121260000	127610000	103700000
Q10PA5;A2XEE5;Q7G608;B8BFI6	tr|Q10PA5|Q10PA5_ORYSJ NHP2-like protein 1, putative, expressed OS=Oryza sativa subsp. japonica GN=LOC_Os03g13800 PE=4 SV=1;tr|A2XEE5|A2XEE5_ORYSI Uncharacterized protein OS=Oryza sativa subsp. indica GN=OsI_10701 PE=4 SV=1	4	4	4	4	53.9	13.932		318600000	434080000	499190000	488310000	534010000	284950000
Q10P12;A2XEL6;Q0IYP2;A0A0P0VA27;Q5QLD8	tr|Q10P12|Q10P12_ORYSJ V-type proton ATPase subunit a OS=Oryza sativa subsp. japonica GN=LOC_Os03g14690 PE=2 SV=1;tr|A2XEL6|A2XEL6_ORYSI V-type proton ATPase subunit a OS=Oryza sativa subsp. indica GN=OsI_10776 PE=3 SV=1	5	14	8	8	23.8	92.371		139980000	167160000	133610000	136800000	165590000	142620000
Q10P01;A2XEM2	sp|Q10P01|LCB1A_ORYSJ Long chain base biosynthesis protein 1a OS=Oryza sativa subsp. japonica GN=Os03g0252800 PE=2 SV=1;tr|A2XEM2|A2XEM2_ORYSI Uncharacterized protein OS=Oryza sativa subsp. indica GN=OsI_10783 PE=4 SV=1	2	1	1	1	2.5	52.426		0	0	0	0	0	0
Q10NZ1;Q10NZ2;B9GDX7;A2XEN1	tr|Q10NZ1|Q10NZ1_ORYSJ Expressed protein OS=Oryza sativa subsp. japonica GN=Os03g0253800 PE=4 SV=1;tr|Q10NZ2|Q10NZ2_ORYSJ Expressed protein OS=Oryza sativa subsp. japonica GN=LOC_Os03g14890 PE=4 SV=1;tr|B9GDX7|B9GDX7_ORYSJ Uncharacterized protein OS=Oryza	4	1	1	1	4.8	23.329		0	146170000	177510000	0	0	0
Q10NX8;A3ABI3;A2XEN9;B7EDJ0;Q10NX6;Q10NX7;A0A0N7KGY6	sp|Q10NX8|BGAL6_ORYSJ Beta-galactosidase 6 OS=Oryza sativa subsp. japonica GN=Os03g0255100 PE=1 SV=2;tr|A3ABI3|A3ABI3_ORYSJ Beta-galactosidase OS=Oryza sativa subsp. japonica GN=OsJ_08441 PE=3 SV=1;tr|A2XEN9|A2XEN9_ORYSI Beta-galactosidase OS=Oryza sativa	7	7	7	7	16.4	92.839		272370000	294970000	273990000	280640000	322250000	303780000
Q10NX0;Q10NX2;A2XEP1;Q10NW9;A3AG67;Q10NX1;Q84UX1;Q109X4	tr|Q10NX0|Q10NX0_ORYSJ Phosphoenolpyruvate carboxykinase, putative, expressed OS=Oryza sativa subsp. japonica GN=LOC_Os03g15050 PE=3 SV=1;tr|Q10NX2|Q10NX2_ORYSJ Os03g0255500 protein OS=Oryza sativa subsp. japonica GN=LOC_Os03g15050 PE=2 SV=1;tr|A2XEP1|A2XE	8	5	5	4	9.7	69.083		113510000	90696000	107290000	81824000	0	92203000
Q10NT8;A2XEQ5;B0ZF15;B0ZF12;B0ZF09	tr|Q10NT8|Q10NT8_ORYSJ Chemocyanin, putative, expressed OS=Oryza sativa subsp. japonica GN=Os03g0259100 PE=4 SV=1;tr|A2XEQ5|A2XEQ5_ORYSI Uncharacterized protein OS=Oryza sativa subsp. indica GN=OsI_10818 PE=4 SV=1;tr|B0ZF15|B0ZF15_ORYSI Putative chemocyani	5	2	2	2	29.2	12.301		2634600	0	0	0	22025000	12296000
Q10NQ9;A2XES5	sp|Q10NQ9|IF4E3_ORYSJ Eukaryotic translation initiation factor NCBP OS=Oryza sativa subsp. japonica GN=NCBP PE=2 SV=1;tr|A2XES5|A2XES5_ORYSI Uncharacterized protein OS=Oryza sativa subsp. indica GN=OsI_10838 PE=3 SV=1	2	1	1	1	6.2	26.598		36939000	21708000	32100000	35481000	24291000	51810000
B9F767;Q10NP2;A2XET8	tr|B9F767|B9F767_ORYSJ Uncharacterized protein OS=Oryza sativa subsp. japonica GN=OsJ_10236 PE=4 SV=1;tr|Q10NP2|Q10NP2_ORYSJ Calcium-binding EF hand family protein, putative, expressed OS=Oryza sativa subsp. japonica GN=LOC_Os03g15740 PE=4 SV=1;tr|A2XET8|A	3	1	1	1	1.1	90.313		8430100	0	0	12068000	0	14658000
Q84QB5;A2XEU4;B9F771	tr|Q84QB5|Q84QB5_ORYSJ Os03g0264700 protein OS=Oryza sativa subsp. japonica GN=OJ1012B02.6 PE=4 SV=1;tr|A2XEU4|A2XEU4_ORYSI Uncharacterized protein OS=Oryza sativa subsp. indica GN=OsI_10858 PE=4 SV=1;tr|B9F771|B9F771_ORYSJ Uncharacterized protein OS=Oryza	3	1	1	1	5	51.118		0	0	0	0	0	0
Q84Q79;A2XEV9	tr|Q84Q79|Q84Q79_ORYSJ LIM-domain protein OS=Oryza sativa subsp. japonica GN=LOC_Os03g15940 PE=2 SV=1;tr|A2XEV9|A2XEV9_ORYSI Uncharacterized protein OS=Oryza sativa subsp. indica GN=OsI_10876 PE=4 SV=1	2	1	1	1	8.7	21.501		21037000	10662000	0	0	0	0
A3AI97;Q2QW75;A2XF04	tr|A3AI97|A3AI97_ORYSJ Uncharacterized protein OS=Oryza sativa subsp. japonica GN=OsJ_10966 PE=4 SV=1;tr|Q2QW75|Q2QW75_ORYSJ Os12g0204500 protein OS=Oryza sativa subsp. japonica GN=LOC_Os12g10320 PE=2 SV=1;tr|A2XF04|A2XF04_ORYSI Uncharacterized protein OS=	3	5	5	5	28.8	28.981		147720000	114990000	159600000	114260000	120150000	147030000
Q10NC7;A2XF22;A3AGJ2;A0A0P0VWD0	tr|Q10NC7|Q10NC7_ORYSJ Os03g0274000 protein OS=Oryza sativa subsp. japonica GN=LOC_Os03g16690 PE=3 SV=1;tr|A2XF22|A2XF22_ORYSI Uncharacterized protein OS=Oryza sativa subsp. indica GN=OsI_10940 PE=3 SV=1;tr|A3AGJ2|A3AGJ2_ORYSJ Uncharacterized protein OS=Or	4	9	9	9	22.7	51.806		445200000	431130000	404800000	408550000	407540000	351590000
Q10NB4;A2XF36;B9F7B0;B9F7A9;A0A0P0VW19	tr|Q10NB4|Q10NB4_ORYSJ Clathrin assembly protein, putative, expressed OS=Oryza sativa subsp. japonica GN=Os03g0275500 PE=2 SV=1;tr|A2XF36|A2XF36_ORYSI Uncharacterized protein OS=Oryza sativa subsp. indica GN=OsI_10952 PE=4 SV=1	5	7	7	7	13.1	72.039		139990000	131710000	119250000	132490000	128910000	176560000
Q10N98;A2XF49	tr|Q10N98|Q10N98_ORYSJ 33 kDa secretory protein, putative, expressed OS=Oryza sativa subsp. japonica GN=LOC_Os03g16950 PE=2 SV=1;tr|A2XF49|A2XF49_ORYSI Uncharacterized protein OS=Oryza sativa subsp. indica GN=OsI_10992 PE=4 SV=1	2	1	1	1	5.7	28.191		0	0	0	30991000	0	0
B9F7B7;Q10N97;A2XF52	tr|B9F7B7|B9F7B7_ORYSJ Uncharacterized protein OS=Oryza sativa subsp. japonica GN=OsJ_10340 PE=4 SV=1;tr|Q10N97|Q10N97_ORYSJ 33 kDa secretory protein, putative, expressed OS=Oryza sativa subsp. japonica GN=LOC_Os03g16960 PE=4 SV=1;tr|A2XF52|A2XF52_ORYSI Un	3	2	2	2	13.2	26.061		0	0	0	0	0	12931000
Q10N90;A2XF57;Q0DSZ9;Q10N89;A0A0P0VWN2;A0A0P0Y6E5;A3C7R2;A0A0P0XYR1;Q2RBS3;B8AJ06;B8AJ04;Q2QZ01	tr|Q10N90|Q10N90_ORYSJ Os03g0278300 protein OS=Oryza sativa subsp. japonica GN=Os03g0278300 PE=2 SV=1;tr|A2XF57|A2XF57_ORYSI Uncharacterized protein OS=Oryza sativa subsp. indica GN=OsI_10999 PE=4 SV=1;tr|Q0DSZ9|Q0DSZ9_ORYSJ Os03g0278300 protein (Fragment)	12	11	11	11	53.8	27.701		476470000	464990000	462000000	427980000	582640000	518900000
Q10N88;A2XF58;Q84PA3	tr|Q10N88|Q10N88_ORYSJ ARF GAP-like zinc finger-containing protein ZIGA2, putative, expressed OS=Oryza sativa subsp. japonica GN=LOC_Os03g17020 PE=2 SV=1;tr|A2XF58|A2XF58_ORYSI Uncharacterized protein OS=Oryza sativa subsp. indica GN=OsI_11000 PE=4 SV=1;tr	3	4	4	4	10.2	48.883		97185000	81761000	79413000	95300000	70791000	60720000
A2XF96;Q8H8W1;Q0DSY0;Q4PKC7;O04938;A2XF92;A0A0P0VW67	tr|A2XF96|A2XF96_ORYSI Uncharacterized protein OS=Oryza sativa subsp. indica GN=OsI_11041 PE=3 SV=1;tr|Q8H8W1|Q8H8W1_ORYSJ Calcium-transporting ATPase 4, endoplasmic reticulum-type, putative, expressed OS=Oryza sativa subsp. japonica GN=LOC_Os03g17310 PE=3	7	21	21	17	25.2	115.05		1180700000	1188200000	1249700000	1199900000	1121200000	970230000
Q10N44;A2XFB0;A6MZ95	sp|Q10N44|IN21A_ORYSJ Protein IN2-1 homolog A OS=Oryza sativa subsp. japonica GN=Os03g0283200 PE=2 SV=1;tr|A2XFB0|A2XFB0_ORYSI Uncharacterized protein OS=Oryza sativa subsp. indica GN=OsI_11053 PE=4 SV=1	3	8	7	7	37	27.299		130050000	111970000	125020000	134270000	228280000	157170000
Q10N42;Q8H8U3;A3AGQ8;A2XFB1	tr|Q10N42|Q10N42_ORYSJ Expressed protein OS=Oryza sativa subsp. japonica GN=LOC_Os03g17490 PE=4 SV=1;tr|Q8H8U3|Q8H8U3_ORYSJ Expressed protein OS=Oryza sativa subsp. japonica GN=Os03g0283300 PE=4 SV=1;tr|A3AGQ8|A3AGQ8_ORYSJ Uncharacterized protein OS=Oryza	4	2	2	2	15.4	18.034		0	31692000	22793000	25962000	0	0
Q10N20;B8ALJ6;A2XFC8	sp|Q10N20|MPK5_ORYSJ Mitogen-activated protein kinase 5 OS=Oryza sativa subsp. japonica GN=MPK5 PE=1 SV=1;tr|B8ALJ6|B8ALJ6_ORYSI Mitogen-activated protein kinase OS=Oryza sativa subsp. indica GN=OsI_11072 PE=3 SV=1;sp|A2XFC8|MPK5_ORYSI Mitogen-activated pr	3	7	7	6	23.8	42.995		122990000	125980000	90663000	84216000	103290000	82281000
A2XFD1	tr|A2XFD1|A2XFD1_ORYSI Uncharacterized protein OS=Oryza sativa subsp. indica GN=OsI_11075 PE=3 SV=1	1	10	2	2	84.3	11.35		199820000	246060000	214640000	238490000	214140000	303080000
Q10N04;A3AGU3;A2XFE4	sp|Q10N04|PDI51_ORYSJ Protein disulfide isomerase-like 5-1 OS=Oryza sativa subsp. japonica GN=PDIL5-1 PE=2 SV=1;tr|A3AGU3|A3AGU3_ORYSJ Uncharacterized protein OS=Oryza sativa subsp. japonica GN=OsJ_10427 PE=4 SV=1;tr|A2XFE4|A2XFE4_ORYSI Uncharacterized pro	3	3	3	3	20.4	16.282		84121000	82372000	79481000	82399000	69082000	91076000
Q852Q0;A2XFF4;Q852Q1;B8BBT7;Q40740;Q9ZRJ2;A6MZP9;A0A0P0WPR2	sp|Q852Q0|OSK3_ORYSJ Serine/threonine protein kinase OSK3 OS=Oryza sativa subsp. japonica GN=OSK3 PE=1 SV=1;sp|A2XFF4|OSK3_ORYSI Serine/threonine protein kinase OSK3 OS=Oryza sativa subsp. indica GN=OSK3 PE=3 SV=1;sp|Q852Q1|OSK4_ORYSJ Serine/threonine prot	8	4	4	3	10	58.249		44013000	0	57004000	58466000	42546000	60997000
Q10MX5;A2XFH0	tr|Q10MX5|Q10MX5_ORYSJ Expressed protein OS=Oryza sativa subsp. japonica GN=LOC_Os03g18110 PE=2 SV=1;tr|A2XFH0|A2XFH0_ORYSI Uncharacterized protein OS=Oryza sativa subsp. indica GN=OsI_11109 PE=4 SV=1	2	1	1	1	2.8	43.032		0	0	0	0	10334000	0
B8AM29;A2XFI3;Q10MW3;B7ERZ5;B9F7T1;A0A0P0VX19;Q0D3D2;A2YQ76	tr|B8AM29|B8AM29_ORYSI Uncharacterized protein OS=Oryza sativa subsp. indica GN=OsI_11123 PE=3 SV=1;sp|A2XFI3|PDC2_ORYSI Pyruvate decarboxylase 2 OS=Oryza sativa subsp. indica GN=PDC2 PE=2 SV=2;sp|Q10MW3|PDC2_ORYSJ Pyruvate decarboxylase 2 OS=Oryza sativa	8	22	22	17	53.6	64.846		5960500000	6251400000	6189700000	6112000000	6091100000	6431500000
Q2WEA7;Q10MT2;A2XFL2	tr|Q2WEA7|Q2WEA7_ORYSI Eukaryotic translation initiation factor 2 alpha OS=Oryza sativa subsp. indica GN=eIF2 alpha PE=2 SV=1;tr|Q10MT2|Q10MT2_ORYSJ Eukaryotic translation initiation factor 2 alpha subunit family protein, expressed OS=Oryza sativa subsp. j	3	12	12	12	38.9	38.253		1256200000	1108400000	1170900000	1182200000	1163400000	1207900000
Q10MS5;A2XFL8	tr|Q10MS5|Q10MS5_ORYSJ 40S ribosomal protein S7 OS=Oryza sativa subsp. japonica GN=Os03g0297100 PE=2 SV=1;tr|A2XFL8|A2XFL8_ORYSI 40S ribosomal protein S7 OS=Oryza sativa subsp. indica GN=OsI_11157 PE=3 SV=1	2	6	6	0	49	22.183		1220700000	1268500000	1442000000	1241600000	1159800000	1325400000
Q10MS4;A2XFL9;Q0DSN8;A6N0X9	tr|Q10MS4|Q10MS4_ORYSJ 40S ribosomal protein S7 OS=Oryza sativa subsp. japonica GN=LOC_Os03g18580 PE=3 SV=1;tr|A2XFL9|A2XFL9_ORYSI 40S ribosomal protein S7 OS=Oryza sativa subsp. indica GN=OsI_11158 PE=3 SV=1;tr|Q0DSN8|Q0DSN8_ORYSJ 40S ribosomal protein S7	4	6	1	1	49	22.229		103170000	74941000	106120000	98452000	71097000	96932000
Q10MS0;A3AH11;A2XFM5;Q0DSN4;A0A0N7KH38	tr|Q10MS0|Q10MS0_ORYSJ Leucine Rich Repeat family protein, expressed OS=Oryza sativa subsp. japonica GN=LOC_Os03g18630 PE=4 SV=1;tr|A3AH11|A3AH11_ORYSJ Uncharacterized protein OS=Oryza sativa subsp. japonica GN=OsJ_10500 PE=4 SV=1;tr|A2XFM5|A2XFM5_ORYSI Un	5	3	3	3	5.9	82.573		56766000	55720000	74564000	48686000	43789000	64468000
Q7XTG6;Q01M49;A2XFN0	tr|Q7XTG6|Q7XTG6_ORYSJ OSJNBa0041M06.2 protein OS=Oryza sativa subsp. japonica GN=OSJNBa0041M06.2 PE=2 SV=2;tr|Q01M49|Q01M49_ORYSA H0107B07.5 protein OS=Oryza sativa GN=H0107B07.5 PE=4 SV=1;tr|A2XFN0|A2XFN0_ORYSI Uncharacterized protein OS=Oryza sativa sub	3	4	4	4	10.9	59.983		33889000	50324000	19510000	0	0	0
Q945E9;Q10MP7;A2XFP6;A3AH26	tr|Q945E9|Q945E9_ORYSA JIOsPR10 OS=Oryza sativa PE=2 SV=1;tr|Q10MP7|Q10MP7_ORYSJ Os03g0300400 protein OS=Oryza sativa subsp. japonica GN=Os03g0300400 PE=2 SV=1;tr|A2XFP6|A2XFP6_ORYSI Uncharacterized protein OS=Oryza sativa subsp. indica GN=OsI_11187 PE=3 S	4	12	12	12	80.6	17.173		3683300000	4539700000	4145000000	4019800000	5101700000	4552300000
Q10MF8;A2XFX2	tr|Q10MF8|Q10MF8_ORYSJ Enoyl-CoA hydratase/isomerase family protein, expressed OS=Oryza sativa subsp. japonica GN=Os03g0310400 PE=4 SV=1;tr|A2XFX2|A2XFX2_ORYSI Uncharacterized protein OS=Oryza sativa subsp. indica GN=OsI_11271 PE=4 SV=1	2	10	10	10	50	28.889		251430000	209940000	190030000	188580000	195050000	233990000
A3AHB5;Q10MD1;A2XFY9;Q10MD0	tr|A3AHB5|A3AHB5_ORYSJ Adenylosuccinate lyase OS=Oryza sativa subsp. japonica GN=OsJ_10609 PE=3 SV=1;tr|Q10MD1|Q10MD1_ORYSJ Adenylosuccinate lyase OS=Oryza sativa subsp. japonica GN=LOC_Os03g19930 PE=2 SV=1;tr|A2XFY9|A2XFY9_ORYSI Adenylosuccinate lyase OS=	4	7	7	7	17.6	54.643		125750000	72310000	66537000	106000000	94606000	133500000
A3AHC7;Q10MB0;A2XG08	tr|A3AHC7|A3AHC7_ORYSJ Hexosyltransferase OS=Oryza sativa subsp. japonica GN=OsJ_10624 PE=3 SV=1;tr|Q10MB0|Q10MB0_ORYSJ Hexosyltransferase OS=Oryza sativa subsp. japonica GN=Os03g0316200 PE=2 SV=1;tr|A2XG08|A2XG08_ORYSI Hexosyltransferase OS=Oryza sativa s	3	2	2	2	9.2	35.517		64356000	54814000	69269000	94697000	72271000	78915000
A2XG17;Q10M97;A2XG18;Q10MA1;B9F853;B8AMZ8;A0A0P0VWR5	tr|A2XG17|A2XG17_ORYSI Uncharacterized protein OS=Oryza sativa subsp. indica GN=OsI_11319 PE=3 SV=1;tr|Q10M97|Q10M97_ORYSJ Eukaryotic aspartyl protease family protein OS=Oryza sativa subsp. japonica GN=LOC_Os03g20270 PE=3 SV=1;tr|A2XG18|A2XG18_ORYSI Unchar	7	4	2	1	15.6	41.381		69124000	98613000	92159000	78702000	0	84341000
Q10M95;A2XG19;B8AN02;B9F854	tr|Q10M95|Q10M95_ORYSJ Eukaryotic aspartyl protease family protein, expressed OS=Oryza sativa subsp. japonica GN=Os03g0318400 PE=3 SV=1;tr|A2XG19|A2XG19_ORYSI Uncharacterized protein OS=Oryza sativa subsp. indica GN=OsI_11321 PE=3 SV=1;tr|B8AN02|B8AN02_ORY	4	5	5	2	13.6	46.226		199870000	265890000	191230000	170680000	262450000	187030000
Q10M45;A2XG58	tr|Q10M45|Q10M45_ORYSJ Mitochondrial import receptor subunit TOM40, putative, expressed OS=Oryza sativa subsp. japonica GN=Os03g0323800 PE=2 SV=1;tr|A2XG58|A2XG58_ORYSI Uncharacterized protein OS=Oryza sativa subsp. indica GN=OsI_11365 PE=4 SV=1	2	3	3	3	13.6	37.337		90528000	103820000	82840000	111870000	70478000	65366000
Q10M12;A2XG88;A3AHJ2;Q10M11;Q10M13;A6N0W4;Q9S8I6	sp|Q10M12|40C1_ORYSJ Ricin B-like lectin R40C1 OS=Oryza sativa subsp. japonica GN=R40C1 PE=1 SV=1;tr|A2XG88|A2XG88_ORYSI Uncharacterized protein OS=Oryza sativa subsp. indica GN=OsI_11398 PE=4 SV=1;tr|A3AHJ2|A3AHJ2_ORYSJ Uncharacterized protein OS=Oryza sa	7	24	24	18	75.6	38.822		10869000000	11194000000	10361000000	13740000000	14052000000	13115000000
Q10LX4;A2XGB3;Q84UL5;A2YR59;Q7XHW4;A3BPK7;A3AHL2;B8B634	sp|Q10LX4|CML27_ORYSJ Probable calcium-binding protein CML27 OS=Oryza sativa subsp. japonica GN=CML27 PE=2 SV=1;tr|A2XGB3|A2XGB3_ORYSI Uncharacterized protein OS=Oryza sativa subsp. indica GN=OsI_11417 PE=4 SV=1;sp|Q84UL5|CML32_ORYSJ Probable calcium-bindi	8	4	4	4	21.1	20.344		106700000	110060000	97111000	85117000	93213000	108330000
Q10LW5;A2XGC1	tr|Q10LW5|Q10LW5_ORYSJ ATP-dependent transporter ycf16, putative, expressed OS=Oryza sativa subsp. japonica GN=Os03g0332700 PE=2 SV=1;tr|A2XGC1|A2XGC1_ORYSI Uncharacterized protein OS=Oryza sativa subsp. indica GN=OsI_11425 PE=4 SV=1	2	2	2	2	11.3	33.355		45648000	0	0	28622000	0	49973000
A2XGF5;Q10LS9;A3AHQ0	tr|A2XGF5|A2XGF5_ORYSI Uncharacterized protein OS=Oryza sativa subsp. indica GN=OsI_11464 PE=3 SV=1;tr|Q10LS9|Q10LS9_ORYSJ Insulinase containing protein, expressed OS=Oryza sativa subsp. japonica GN=LOC_Os03g21810 PE=2 SV=1;tr|A3AHQ0|A3AHQ0_ORYSJ Uncharact	3	11	11	11	12.3	119.15		190540000	115480000	160850000	206350000	189620000	214940000
Q10LR6;A2XGG9;A0A0P0X9Y2;Q8H476	tr|Q10LR6|Q10LR6_ORYSJ Ribosomal protein L19 OS=Oryza sativa subsp. japonica GN=Os03g0337800 PE=2 SV=1;tr|A2XGG9|A2XGG9_ORYSI Ribosomal protein L19 OS=Oryza sativa subsp. indica GN=OsI_11477 PE=3 SV=1	4	5	5	1	29.3	24.141		1684200000	1178200000	1917800000	1405900000	1100300000	1107900000
A2XGI7;A3AHS6;Q10LP1	tr|A2XGI7|A2XGI7_ORYSI Uncharacterized protein OS=Oryza sativa subsp. indica GN=OsI_11499 PE=4 SV=1;tr|A3AHS6|A3AHS6_ORYSJ Uncharacterized protein OS=Oryza sativa subsp. japonica GN=OsJ_10784 PE=4 SV=1;tr|Q10LP1|Q10LP1_ORYSJ Os03g0340700 protein OS=Oryza s	3	2	2	2	4.1	49.411		41573000	55630000	39878000	40647000	45174000	51460000
Q762A6;A2XGK2;B9F8E4;A6MZU8	tr|Q762A6|Q762A6_ORYSJ 60S ribosomal protein L22-2, putative, expressed OS=Oryza sativa subsp. japonica GN=bip108 PE=2 SV=1;tr|A2XGK2|A2XGK2_ORYSI Uncharacterized protein OS=Oryza sativa subsp. indica GN=OsI_11522 PE=4 SV=1;tr|B9F8E4|B9F8E4_ORYSJ Uncharact	4	6	6	5	44.3	14.471		1542300000	1728700000	1734900000	1426100000	1388800000	1506000000
Q0DRV6;A2XGP6;B8APH0;Q10LG5	sp|Q0DRV6|SODC1_ORYSJ Superoxide dismutase [Cu-Zn] 1 OS=Oryza sativa subsp. japonica GN=SODCC1 PE=1 SV=1;sp|A2XGP6|SODC1_ORYSI Superoxide dismutase [Cu-Zn] 1 OS=Oryza sativa subsp. indica GN=SODCC1 PE=2 SV=2;tr|B8APH0|B8APH0_ORYSI Uncharacterized protein O	4	7	7	4	73	15.251		3707000000	4871900000	3965400000	3135100000	3344100000	3669600000
Q10LF1;A2XGQ6	tr|Q10LF1|Q10LF1_ORYSJ Acyl carrier protein OS=Oryza sativa subsp. japonica GN=LOC_Os03g22950 PE=2 SV=1;tr|A2XGQ6|A2XGQ6_ORYSI Acyl carrier protein OS=Oryza sativa subsp. indica GN=OsI_11586 PE=3 SV=1	2	2	2	2	15.6	14.77		643690000	382440000	306370000	609850000	658910000	396190000
Q10LA6;Q10LA5;A3AI05;Q10LA3;A2XGR9	tr|Q10LA6|Q10LA6_ORYSJ Expressed protein OS=Oryza sativa subsp. japonica GN=LOC_Os03g23900 PE=4 SV=1;tr|Q10LA5|Q10LA5_ORYSJ Expressed protein OS=Oryza sativa subsp. japonica GN=LOC_Os03g23900 PE=2 SV=1;tr|A3AI05|A3AI05_ORYSJ Uncharacterized protein OS=Oryz	5	1	1	1	2.4	50.559		13766000	21784000	16921000	18455000	0	0
Q9FEV2;Q10L56;A2XGV4	tr|Q9FEV2|Q9FEV2_ORYSA Glutathione peroxidase OS=Oryza sativa GN=riPHGPX PE=2 SV=1;tr|Q10L56|Q10L56_ORYSJ Glutathione peroxidase OS=Oryza sativa subsp. japonica GN=Os03g0358100 PE=3 SV=1;tr|A2XGV4|A2XGV4_ORYSI Glutathione peroxidase OS=Oryza sativa subsp.	3	3	3	3	22.5	19.234		84537000	84176000	83417000	60528000	59604000	75335000
Q0DRS5;Q10L49;A2XGW6	tr|Q0DRS5|Q0DRS5_ORYSJ Os03g0359000 protein (Fragment) OS=Oryza sativa subsp. japonica GN=Os03g0359000 PE=4 SV=1;tr|Q10L49|Q10L49_ORYSJ Expressed protein OS=Oryza sativa subsp. japonica GN=LOC_Os03g24450 PE=4 SV=1;tr|A2XGW6|A2XGW6_ORYSI Uncharacterized pro	3	1	1	1	2.6	49.593		0	37388000	38409000	0	0	0
Q10KX4;A2XH38	tr|Q10KX4|Q10KX4_ORYSJ Flavonoid 3,5-hydroxylase 1, putative, expressed OS=Oryza sativa subsp. japonica GN=LOC_Os03g25160 PE=3 SV=1;tr|A2XH38|A2XH38_ORYSI Uncharacterized protein OS=Oryza sativa subsp. indica GN=OsI_11713 PE=3 SV=1	2	3	3	3	20.2	21.543		322630000	334160000	316860000	270220000	388450000	346870000
A2XH51;Q5U1Q0;Q0DRN8;B8AQ75;Q5U1Q1;Q10KW1;B9F8L5;A2XH52	tr|A2XH51|A2XH51_ORYSI Peroxidase OS=Oryza sativa subsp. indica GN=OsI_11726 PE=3 SV=1;tr|Q5U1Q0|Q5U1Q0_ORYSJ Peroxidase OS=Oryza sativa subsp. japonica GN=prx43 PE=3 SV=1;tr|Q0DRN8|Q0DRN8_ORYSJ Peroxidase OS=Oryza sativa subsp. japonica GN=Os03g0368000 PE	8	7	6	4	22.6	33.637		280790000	357750000	301310000	278490000	328510000	465850000
Q5U1P9;A2XH53;Q0DRN6;A2XH61;A3AIC2	tr|Q5U1P9|Q5U1P9_ORYSJ Peroxidase OS=Oryza sativa subsp. japonica GN=prx44 PE=3 SV=1;tr|A2XH53|A2XH53_ORYSI Peroxidase OS=Oryza sativa subsp. indica GN=OsI_11729 PE=3 SV=1;tr|Q0DRN6|Q0DRN6_ORYSJ Peroxidase OS=Oryza sativa subsp. japonica GN=Os03g0368600 PE	5	5	1	1	16.7	34.851		0	0	0	19490000	29586000	24640000
B9F8L7;Q5U1P8;A2XH55;A6N0D8	tr|B9F8L7|B9F8L7_ORYSJ Peroxidase OS=Oryza sativa subsp. japonica GN=OsJ_10987 PE=3 SV=1;tr|Q5U1P8|Q5U1P8_ORYSJ Peroxidase OS=Oryza sativa subsp. japonica GN=prx45 PE=2 SV=1;tr|A2XH55|A2XH55_ORYSI Peroxidase OS=Oryza sativa subsp. indica GN=OsI_11730 PE=3	4	13	13	12	43.9	33.423		1083000000	1257900000	1185400000	1487900000	1605300000	1542400000
Q10KU7;Q5XQQ6;Q10KU8;A2XH67	tr|Q10KU7|Q10KU7_ORYSJ Novel plant SNARE 11, putative, expressed OS=Oryza sativa subsp. japonica GN=LOC_Os03g25390 PE=4 SV=1;tr|Q5XQQ6|Q5XQQ6_ORYSJ SNARE 12 OS=Oryza sativa subsp. japonica GN=NPSN12 PE=2 SV=1;tr|Q10KU8|Q10KU8_ORYSJ Novel plant SNARE 11, pu	4	2	1	1	11.4	21.186		0	0	0	0	0	0
Q10KU0;A2XH76	tr|Q10KU0|Q10KU0_ORYSJ Expressed protein OS=Oryza sativa subsp. japonica GN=Os03g0370400 PE=2 SV=1;tr|A2XH76|A2XH76_ORYSI Uncharacterized protein OS=Oryza sativa subsp. indica GN=OsI_11750 PE=4 SV=1	2	4	4	4	18.7	20.481		265390000	182790000	218380000	196180000	217320000	253980000
Q10KN9;A2XHA9;B8AQL7;A0A0P0VY31	tr|Q10KN9|Q10KN9_ORYSJ KH domain-containing protein, putative, expressed OS=Oryza sativa subsp. japonica GN=Os03g0376800 PE=2 SV=1;tr|A2XHA9|A2XHA9_ORYSI Uncharacterized protein OS=Oryza sativa subsp. indica GN=OsI_11787 PE=4 SV=1;tr|B8AQL7|B8AQL7_ORYSI Un	4	6	6	6	14	57.843		0	99210000	84883000	0	0	0
Q75LR5;A2XHI9	tr|Q75LR5|Q75LR5_ORYSJ 40S ribosomal protein S6 OS=Oryza sativa subsp. japonica GN=LOC_Os03g27260 PE=2 SV=1;tr|A2XHI9|A2XHI9_ORYSI 40S ribosomal protein S6 OS=Oryza sativa subsp. indica GN=OsI_11874 PE=3 SV=1	2	8	3	3	35.1	28.058		456730000	529330000	744150000	522430000	404560000	406770000
Q0DRE3;Q75KP6;B9F8T8;A2XHJ7	tr|Q0DRE3|Q0DRE3_ORYSJ Os03g0391400 protein (Fragment) OS=Oryza sativa subsp. japonica GN=Os03g0391400 PE=4 SV=1;tr|Q75KP6|Q75KP6_ORYSJ Phospholipase D OS=Oryza sativa subsp. japonica GN=OSJNBa0065F09.3 PE=3 SV=1;tr|B9F8T8|B9F8T8_ORYSJ Phospholipase D OS=O	4	2	1	1	6.2	47.991		0	0	0	0	0	0
Q75KN8;A2XHK2;Q7XI38;O65038;B9FU98;A2YNS8	tr|Q75KN8|Q75KN8_ORYSJ Os03g0392300 protein OS=Oryza sativa subsp. japonica GN=OSJNBa0065F09.11 PE=2 SV=1;tr|A2XHK2|A2XHK2_ORYSI Uncharacterized protein OS=Oryza sativa subsp. indica GN=OsI_11887 PE=3 SV=1;tr|Q7XI38|Q7XI38_ORYSJ Os07g0620400 protein OS=Ory	6	2	2	2	10.3	22.894		0	0	0	0	0	24155000
Q94LH1;A2XHM1	tr|Q94LH1|Q94LH1_ORYSJ Os03g0395300 protein OS=Oryza sativa subsp. japonica GN=Os03g0395300 PE=2 SV=1;tr|A2XHM1|A2XHM1_ORYSI Uncharacterized protein OS=Oryza sativa subsp. indica GN=OsI_11909 PE=4 SV=1	2	3	3	3	4.1	86.991		0	0	13318000	0	0	0
A2XHM2	tr|A2XHM2|A2XHM2_ORYSI Uncharacterized protein OS=Oryza sativa subsp. indica GN=OsI_11910 PE=4 SV=1	1	1	1	1	0.6	245.5		0	0	0	0	0	0
P31924;A2XHR1;A0A0P0VYH2;Q43009;A2YNQ2;A6MZV1;A0A0P0VYG9;A6N185;Q94JM7;Q10LP3;Q10LP5;K4FDV3;B8APD5	sp|P31924|SUS1_ORYSJ Sucrose synthase 1 OS=Oryza sativa subsp. japonica GN=SUS1 PE=1 SV=1;tr|A2XHR1|A2XHR1_ORYSI Sucrose synthase OS=Oryza sativa subsp. indica GN=OsI_11950 PE=3 SV=1	13	41	33	33	57.5	92.907		26141000000	22188000000	27225000000	28561000000	27941000000	24663000000
Q8GRK9;A2XHR5	tr|Q8GRK9|Q8GRK9_ORYSJ Trafficking protein particle complex subunit OS=Oryza sativa subsp. japonica GN=P0524G08.123 PE=2 SV=1;tr|A2XHR5|A2XHR5_ORYSI Trafficking protein particle complex subunit OS=Oryza sativa subsp. indica GN=OsI_11953 PE=3 SV=1	2	5	5	5	26.7	20.926		110350000	83163000	0	124940000	142340000	153830000
A2XHR6	tr|A2XHR6|A2XHR6_ORYSI 40S ribosomal protein SA OS=Oryza sativa subsp. indica GN=OsI_11954 PE=3 SV=1	1	8	1	1	32.6	33.411		106100000	136590000	131690000	134890000	108650000	121670000
Q7Y0E8;A2XHT7;A0A0P0VZB8	sp|Q7Y0E8|NRX11_ORYSJ Probable nucleoredoxin 1-1 OS=Oryza sativa subsp. japonica GN=Os03g0405500 PE=2 SV=1;tr|A2XHT7|A2XHT7_ORYSI Uncharacterized protein OS=Oryza sativa subsp. indica GN=OsI_11974 PE=4 SV=1;tr|A0A0P0VZB8|A0A0P0VZB8_ORYSJ Os03g0405500 prote	3	18	18	14	44.1	63.288		2094000000	1915600000	2429900000	3146400000	4625000000	3963800000
Q40682;A3AIY6;A2XHU1	sp|Q40682|EF1D2_ORYSJ Elongation factor 1-delta 2 OS=Oryza sativa subsp. japonica GN=Os03g0406200 PE=2 SV=3;tr|A3AIY6|A3AIY6_ORYSJ Uncharacterized protein OS=Oryza sativa subsp. japonica GN=OsJ_11211 PE=3 SV=1;tr|A2XHU1|A2XHU1_ORYSI Uncharacterized protein	3	9	6	6	52.7	24.654		361150000	328420000	322010000	345990000	460750000	440080000
Q84MQ4;A2XHV1;B9F3C2	tr|Q84MQ4|Q84MQ4_ORYSJ 60S ribosomal protein L27a-3, putative, expressed OS=Oryza sativa subsp. japonica GN=OSJNBa0030J19.9 PE=3 SV=1;tr|A2XHV1|A2XHV1_ORYSI Uncharacterized protein OS=Oryza sativa subsp. indica GN=OsI_11989 PE=3 SV=1;tr|B9F3C2|B9F3C2_ORYSJ	3	7	1	1	47.3	16.054		366340000	175030000	262820000	262350000	251120000	300300000
Q852G4;A2XHW8;B9F8Z3;Q2R401	tr|Q852G4|Q852G4_ORYSJ EF hand family protein, expressed OS=Oryza sativa subsp. japonica GN=LOC_Os03g29770 PE=2 SV=1;tr|A2XHW8|A2XHW8_ORYSI Uncharacterized protein OS=Oryza sativa subsp. indica GN=OsI_12015 PE=4 SV=1;tr|B9F8Z3|B9F8Z3_ORYSJ Uncharacterized	4	3	3	3	22.8	16.528		201160000	219670000	213930000	177570000	202900000	239010000
Q7Y1L9;A2XI12;A0A0P0VYT7;B8AJT3	sp|Q7Y1L9|SP1L1_ORYSJ Protein SPIRAL1-like 1 OS=Oryza sativa subsp. japonica GN=Os03g0417800 PE=3 SV=1;tr|A2XI12|A2XI12_ORYSI Nap16kDa protein OS=Oryza sativa subsp. indica GN=OsI_12060 PE=2 SV=1;tr|A0A0P0VYT7|A0A0P0VYT7_ORYSJ Os03g0417800 protein (Fragmen	4	5	5	5	68.1	11.189		210230000	322630000	466420000	224040000	198370000	342390000
A2XI15;Q6U5G8;Q40667;Q42995;Q42993;A2YH55;P25765;A7UC81;A3AJ48;A2XI16	tr|A2XI15|A2XI15_ORYSI Uncharacterized protein OS=Oryza sativa subsp. indica GN=OsI_12063 PE=4 SV=1;tr|Q6U5G8|Q6U5G8_ORYSJ OsmChiI-34 (Fragment) OS=Oryza sativa subsp. japonica PE=2 SV=1;tr|Q40667|Q40667_ORYSA Chitinase class I OS=Oryza sativa PE=2 SV=1;tr	10	1	1	1	4.2	23.914		18047000	0	0	42394000	25052000	20035000
P40978;A2XI59;Q10JD1;Q5KQL4;A6MZL9;Q5KQL3;Q5KQL5;B8AK61;Q0DR25	sp|P40978|RS19_ORYSJ 40S ribosomal protein S19 OS=Oryza sativa subsp. japonica GN=RPS19A PE=2 SV=1;tr|A2XI59|A2XI59_ORYSI Uncharacterized protein OS=Oryza sativa subsp. indica GN=OsI_12120 PE=4 SV=1;tr|Q10JD1|Q10JD1_ORYSJ Retrotransposon protein, putative,	9	9	9	9	58.2	16.387		5409800000	5440800000	5568300000	5192900000	5308900000	5575300000
Q75I67;A3AJB5;A2XI79;Q2QNU5;B9GDP1	tr|Q75I67|Q75I67_ORYSJ Os03g0427900 protein OS=Oryza sativa subsp. japonica GN=OSJNBa0083F15.15 PE=2 SV=1;tr|A3AJB5|A3AJB5_ORYSJ Uncharacterized protein OS=Oryza sativa subsp. japonica GN=OsJ_11351 PE=4 SV=1;tr|A2XI79|A2XI79_ORYSI Uncharacterized protein O	5	7	7	7	6.8	116.37		32866000	0	0	34801000	24276000	0
Q10J94;A2XI86	sp|Q10J94|CYT8_ORYSJ Cysteine proteinase inhibitor 8 OS=Oryza sativa subsp. japonica GN=Os03g0429000 PE=2 SV=1;tr|A2XI86|A2XI86_ORYSI Cysteine proteinase inhibitor OS=Oryza sativa subsp. indica GN=OsI_12145 PE=3 SV=1	2	3	3	3	44.7	12.878		439910000	444560000	486480000	545330000	625080000	505160000
Q60DC5;A2XIC3;B8B8D3;B8AK49;Q84MF0;Q6ATL6;Q10JF1;B9FYA1;Q8H4F1;B9F932	tr|Q60DC5|Q60DC5_ORYSJ Expressed protein OS=Oryza sativa subsp. japonica GN=OSJNBb0034P05.1 PE=2 SV=1;tr|A2XIC3|A2XIC3_ORYSI Uncharacterized protein OS=Oryza sativa subsp. indica GN=OsI_12184 PE=4 SV=1	10	8	8	8	21.2	44.045		585690000	416050000	476840000	407690000	429340000	524540000
Q75KD7;A2XID3	sp|Q75KD7|AOC_ORYSJ Allene oxide cyclase, chloroplastic OS=Oryza sativa subsp. japonica GN=AOC PE=1 SV=1;sp|A2XID3|AOC_ORYSI Allene oxide cyclase, chloroplastic OS=Oryza sativa subsp. indica GN=AOC PE=2 SV=1	2	8	8	7	37.9	26.05		865270000	828210000	781540000	771720000	799950000	884730000
A3AJH2;Q8S694;A2XIE7;A0A0P0VZX4	tr|A3AJH2|A3AJH2_ORYSJ Uncharacterized protein OS=Oryza sativa subsp. japonica GN=OsJ_11409 PE=4 SV=1;tr|Q8S694|Q8S694_ORYSJ ABC transporter family protein, expressed OS=Oryza sativa subsp. japonica GN=LOC_Os03g32630 PE=2 SV=1;tr|A2XIE7|A2XIE7_ORYSI Unchar	4	8	8	8	18.9	71.621		116030000	115640000	104160000	157790000	118680000	134050000
Q5U1P4;A2XIK7;A3AJL4	tr|Q5U1P4|Q5U1P4_ORYSJ Peroxidase OS=Oryza sativa subsp. japonica GN=prx49 PE=2 SV=1;tr|A2XIK7|A2XIK7_ORYSI Peroxidase OS=Oryza sativa subsp. indica GN=OsI_12268 PE=3 SV=1;tr|A3AJL4|A3AJL4_ORYSJ Peroxidase OS=Oryza sativa subsp. japonica GN=OsJ_11452 PE=3	3	9	8	8	33	37.95		463350000	510540000	470710000	540920000	527800000	562360000
Q10I20;A2XIN4;A0A0P0VZE2	tr|Q10I20|Q10I20_ORYSJ Glycosyltransferase, putative, expressed OS=Oryza sativa subsp. japonica GN=OSJNBa0026A15.4 PE=2 SV=1;tr|A2XIN4|A2XIN4_ORYSI Uncharacterized protein OS=Oryza sativa subsp. indica GN=OsI_12297 PE=4 SV=1	3	3	3	3	7.6	64.743		95114000	0	84135000	0	121090000	46254000
Q8S9G2;Q7XJB4;A2XIT5;Q10HT7;Q8VX00	tr|Q8S9G2|Q8S9G2_ORYSA 60S ribosomal protein L13 OS=Oryza sativa GN=cip1 PE=2 SV=1;tr|Q7XJB4|Q7XJB4_ORYSJ 60S ribosomal protein L13 OS=Oryza sativa subsp. japonica GN=LOC_Os03g37970 PE=2 SV=1;tr|A2XIT5|A2XIT5_ORYSI 60S ribosomal protein L13 OS=Oryza sativa	5	9	9	2	46.6	24.014		3206600000	2776000000	2810100000	2690800000	2441400000	2851200000
Q75G91;A2XIT7;Q10HT1;A6N030	tr|Q75G91|Q75G91_ORYSJ 40S ribosomal protein S3, putative, expressed OS=Oryza sativa subsp. japonica GN=Os03g0577000 PE=2 SV=1;tr|A2XIT7|A2XIT7_ORYSI Uncharacterized protein OS=Oryza sativa subsp. indica GN=OsI_12347 PE=3 SV=1;tr|Q10HT1|Q10HT1_ORYSJ 40S ri	4	16	16	5	76.8	25.434		7332400000	6397200000	7596100000	6964200000	6620600000	6769400000
Q84NX8;A2XIU7;Q0DQM6	tr|Q84NX8|Q84NX8_ORYSJ Ribosomal protein L19 OS=Oryza sativa subsp. japonica GN=Os03g0579300 PE=3 SV=1;tr|A2XIU7|A2XIU7_ORYSI Ribosomal protein L19 OS=Oryza sativa subsp. indica GN=OsI_12360 PE=3 SV=1;tr|Q0DQM6|Q0DQM6_ORYSJ Os03g0579300 protein (Fragment)	3	5	1	1	28.6	24.121		168320000	104000000	213450000	142350000	106810000	157190000
A2XIZ4;Q10HI8;Q6F2U9;A3AJZ6;Q10HI6;A2XIZ9	tr|A2XIZ4|A2XIZ4_ORYSI Lysine--tRNA ligase OS=Oryza sativa subsp. indica GN=OsI_12406 PE=3 SV=1;tr|Q10HI8|Q10HI8_ORYSJ Lysine--tRNA ligase OS=Oryza sativa subsp. japonica GN=LOC_Os03g38980 PE=3 SV=1;sp|Q6F2U9|SYK_ORYSJ Lysine--tRNA ligase OS=Oryza sativa s	6	18	18	18	33.5	71.433		741380000	728880000	721250000	785070000	711750000	976100000
Q6F2U7;A2XIZ6;Q10HI4	tr|Q6F2U7|Q6F2U7_ORYSJ Inositol-1-monophosphatase OS=Oryza sativa subsp. japonica GN=OSJNBa0010D22.28 PE=2 SV=1;tr|A2XIZ6|A2XIZ6_ORYSI Inositol-1-monophosphatase OS=Oryza sativa subsp. indica GN=OsI_12408 PE=3 SV=1;tr|Q10HI4|Q10HI4_ORYSJ Inositol-1-monopho	3	2	2	2	12.4	28.973		45382000	0	44939000	59532000	65345000	53835000
A6N154;Q10HD0;I3QD65;A2XJ35;Q10HC9;Q10HC8;B9EXX3;O24226	tr|A6N154|A6N154_ORYSI Chlorophyll a-b binding protein, chloroplastic (Fragment) OS=Oryza sativa subsp. indica PE=2 SV=1;sp|Q10HD0|CB23_ORYSJ Chlorophyll a-b binding protein, chloroplastic OS=Oryza sativa subsp. japonica GN=RCABP89 PE=2 SV=1;tr|I3QD65|I3QD	8	3	1	1	11.9	27.582		46868000	0	0	25039000	24222000	28430000
A2XJ75;B9F9K4;Q84TZ6;Q10H93;A0A0P0W000;A0A0P0W0I0	tr|A2XJ75|A2XJ75_ORYSI Uncharacterized protein OS=Oryza sativa subsp. indica GN=OsI_12494 PE=4 SV=1;tr|B9F9K4|B9F9K4_ORYSJ Uncharacterized protein OS=Oryza sativa subsp. japonica GN=OsJ_11636 PE=4 SV=1;tr|Q84TZ6|Q84TZ6_ORYSJ Uncharacterized protein OSJNBa0	6	6	6	6	10.9	74.166		132250000	106490000	94211000	126290000	122260000	86285000
Q84MY7;A2XJ95	tr|Q84MY7|Q84MY7_ORYSJ Peptidyl-prolyl cis-trans isomerase E, putative, expressed OS=Oryza sativa subsp. japonica GN=LOC_Os03g40310 PE=4 SV=1;tr|A2XJ95|A2XJ95_ORYSI Uncharacterized protein OS=Oryza sativa subsp. indica GN=OsI_12520 PE=4 SV=1	2	3	3	3	22.2	19.184		25778000	14696000	26642000	30662000	26539000	18994000
Q0DQD8;D7RXX9;A2XJD1;Q75I36;Q9AYP0;C8CMP2	tr|Q0DQD8|Q0DQD8_ORYSJ Os03g0606200 protein OS=Oryza sativa subsp. japonica GN=Os03g0606200 PE=4 SV=2;tr|D7RXX9|D7RXX9_ORYSI Mitochondrial ATP synthase 6 kDa subunit OS=Oryza sativa subsp. indica PE=4 SV=1;tr|A2XJD1|A2XJD1_ORYSI Uncharacterized protein OS=	6	2	2	2	34.5	6.9711		464340000	413940000	426360000	531950000	567270000	432820000
B8AMJ1;Q6ATV4;A2XJJ8	tr|B8AMJ1|B8AMJ1_ORYSI Calcium-transporting ATPase OS=Oryza sativa subsp. indica GN=OsI_12612 PE=3 SV=1;sp|Q6ATV4|ACA3_ORYSJ Calcium-transporting ATPase 3, plasma membrane-type OS=Oryza sativa subsp. japonica GN=ACA3 PE=2 SV=1;tr|A2XJJ8|A2XJJ8_ORYSI Calciu	3	3	1	0	3.3	94.094		0	0	0	0	18924000	0
Q851W5;A2XJM2	sp|Q851W5|Y3204_ORYSJ B3 domain-containing protein Os03g0620400 OS=Oryza sativa subsp. japonica GN=Os03g0620400 PE=2 SV=1;tr|A2XJM2|A2XJM2_ORYSI Uncharacterized protein OS=Oryza sativa subsp. indica GN=OsI_12638 PE=4 SV=1	2	1	1	1	1.5	59.044		0	0	0	0	0	6266600
Q851W1;A2XJM7;A0A0P0W0A2	sp|Q851W1|SLY1_ORYSJ SEC1 family transport protein SLY1 OS=Oryza sativa subsp. japonica GN=SLY1 PE=2 SV=1;tr|A2XJM7|A2XJM7_ORYSI Uncharacterized protein OS=Oryza sativa subsp. indica GN=OsI_12642 PE=3 SV=1;tr|A0A0P0W0A2|A0A0P0W0A2_ORYSJ Os03g0620800 protei	3	7	7	7	12.2	67.816		65384000	37928000	44098000	69071000	62916000	55750000
Q53K63;A2XJT6	tr|Q53K63|Q53K63_ORYSJ Prefoldin subunit 4 OS=Oryza sativa subsp. japonica GN=LOC_Os03g43020 PE=3 SV=1;tr|A2XJT6|A2XJT6_ORYSI Prefoldin subunit 4 OS=Oryza sativa subsp. indica GN=OsI_12705 PE=3 SV=1	2	4	4	4	42.9	14.669		108800000	93519000	81979000	138380000	111970000	67503000
Q10G81;B9F9W7;A2XJZ7	sp|Q10G81|MSI1_ORYSJ Histone-binding protein MSI1 homolog OS=Oryza sativa subsp. japonica GN=MSI1 PE=2 SV=1;tr|B9F9W7|B9F9W7_ORYSJ Uncharacterized protein OS=Oryza sativa subsp. japonica GN=OsJ_11856 PE=4 SV=1;tr|A2XJZ7|A2XJZ7_ORYSI Uncharacterized protein	3	3	3	3	7.5	48.359		90323000	70627000	66950000	77749000	64123000	72498000
A2XK19;Q60DP1;A2YT40	tr|A2XK19|A2XK19_ORYSI Uncharacterized protein OS=Oryza sativa subsp. indica GN=OsI_12788 PE=4 SV=1	3	3	3	3	19.3	24.319		59142000	0	54331000	112030000	83967000	70264000
B9FA12;Q10G20;A2XK42;Q0DQ04	tr|B9FA12|B9FA12_ORYSJ DNA-directed RNA polymerase subunit beta OS=Oryza sativa subsp. japonica GN=OsJ_11898 PE=3 SV=1;tr|Q10G20|Q10G20_ORYSJ DNA-directed RNA polymerase subunit beta OS=Oryza sativa subsp. japonica GN=LOC_Os03g44484 PE=3 SV=1;tr|A2XK42|A2X	4	9	9	9	8.4	138.07		270910000	172700000	190440000	207680000	226270000	187660000
Q40630;Q75GX3;A2XKB8;A3AL33	tr|Q40630|Q40630_ORYSA Osmotin (Fragment) OS=Oryza sativa GN=14b PE=4 SV=1;tr|Q75GX3|Q75GX3_ORYSJ Os03g0663400 protein OS=Oryza sativa subsp. japonica GN=LOC_Os03g46060 PE=2 SV=1;tr|A2XKB8|A2XKB8_ORYSI Uncharacterized protein OS=Oryza sativa subsp. indica	4	5	5	5	46.8	22.43		332610000	318990000	304700000	398820000	310310000	408760000
O04363;Q0DPU1;Q75GX4;A2XKB9	tr|O04363|O04363_ORYSA Pathogenesis-related thaumatin-like protein OS=Oryza sativa PE=2 SV=1;tr|Q0DPU1|Q0DPU1_ORYSJ Os03g0663500 protein (Fragment) OS=Oryza sativa subsp. japonica GN=Os03g0663500 PE=4 SV=1;tr|Q75GX4|Q75GX4_ORYSJ Putative antifungal zeamati	4	3	3	3	19.9	19.238		94695000	105950000	148940000	163000000	101410000	169100000
Q7Y180;A2XKG1	sp|Q7Y180|AN322_ORYSJ Acidic leucine-rich nuclear phosphoprotein 32-related protein 2 OS=Oryza sativa subsp. japonica GN=Os03g0668900 PE=2 SV=1;tr|A2XKG1|A2XKG1_ORYSI Uncharacterized protein OS=Oryza sativa subsp. indica GN=OsI_12938 PE=4 SV=1	2	2	2	2	6.6	28.742		158170000	137550000	208290000	122810000	116990000	153880000
Q84R73;A3ALA5;A2XKI5	tr|Q84R73|Q84R73_ORYSJ Pyruvate kinase OS=Oryza sativa subsp. japonica GN=Os03g0672300 PE=2 SV=1;tr|A3ALA5|A3ALA5_ORYSJ Pyruvate kinase OS=Oryza sativa subsp. japonica GN=OsJ_12060 PE=3 SV=1;tr|A2XKI5|A2XKI5_ORYSI Pyruvate kinase OS=Oryza sativa subsp. ind	3	3	1	1	6.4	59.684		0	0	0	0	0	0
Q6AVU9;A2XKS7	tr|Q6AVU9|Q6AVU9_ORYSJ Expressed protein OS=Oryza sativa subsp. japonica GN=OSJNBb0024N19.16 PE=2 SV=1;tr|A2XKS7|A2XKS7_ORYSI Uncharacterized protein OS=Oryza sativa subsp. indica GN=OsI_13066 PE=4 SV=1	2	4	4	4	42.6	11.149		448640000	313980000	271350000	369950000	412580000	357790000
Q6AV57;A2XKV5	tr|Q6AV57|Q6AV57_ORYSJ Os03g0691400 protein OS=Oryza sativa subsp. japonica GN=Os03g0691400 PE=2 SV=1;tr|A2XKV5|A2XKV5_ORYSI Uncharacterized protein OS=Oryza sativa subsp. indica GN=OsI_13094 PE=4 SV=1	2	2	2	2	15.9	17.434		52468000	71339000	53964000	45830000	42157000	60030000
Q851J4;A2XKW7;Q10EV2;A3ALM8	tr|Q851J4|Q851J4_ORYSJ Uncharacterized protein OSJNBb0021O11.18 OS=Oryza sativa subsp. japonica GN=OSJNBb0021O11.18 PE=4 SV=1;tr|A2XKW7|A2XKW7_ORYSI Uncharacterized protein OS=Oryza sativa subsp. indica GN=OsI_13107 PE=4 SV=1;tr|Q10EV2|Q10EV2_ORYSJ Express	4	2	2	2	11	18.66		65213000	74340000	60005000	39627000	54524000	83924000
Q9LST6;A2XKY8	sp|Q9LST6|PSB2_ORYSJ Proteasome subunit beta type-2 OS=Oryza sativa subsp. japonica GN=PBD1 PE=2 SV=2;tr|A2XKY8|A2XKY8_ORYSI Proteasome subunit beta type OS=Oryza sativa subsp. indica GN=OsI_13132 PE=2 SV=1	2	10	10	10	54.7	23.478		1346900000	1335500000	1535000000	1556800000	1314400000	1336800000
Q76I22;A9QVF7;A2XL11;B3VA21;A7LLU3;A3ALS0;C0L6K0;C0L6J9	sp|Q76I22|LOX1_ORYSJ Linoleate 9S-lipoxygenase 1 OS=Oryza sativa subsp. japonica GN=Os03g0699700 PE=2 SV=2;tr|A9QVF7|A9QVF7_ORYSI Lipoxygenase OS=Oryza sativa subsp. indica PE=2 SV=1;tr|A2XL11|A2XL11_ORYSI Lipoxygenase OS=Oryza sativa subsp. indica GN=OsI_	8	10	8	8	14.1	97.498		61081000	139850000	98949000	68822000	42116000	82580000
Q53RB0;A2XL22;A0A0P0W1T3;Q0DPC9;Q27PX2;Q10EG7;A0A0N7KHW1;Q10EG6;A0A0P0W2N8;C0L6K4;C0L6K3	sp|Q53RB0|LOX4_ORYSJ Probable linoleate 9S-lipoxygenase 4 OS=Oryza sativa subsp. japonica GN=Os03g0700700 PE=2 SV=1;tr|A2XL22|A2XL22_ORYSI Lipoxygenase OS=Oryza sativa subsp. indica GN=OsI_13165 PE=3 SV=1;tr|A0A0P0W1T3|A0A0P0W1T3_ORYSJ Lipoxygenase (Fragme	11	34	34	32	46.1	98.697		1968900000	2289100000	2143800000	2111600000	2131600000	2548200000
Q10E50;A2XL71	sp|Q10E50|PLA23_ORYSJ Phospholipase A2 homolog 3 OS=Oryza sativa subsp. japonica GN=PLA2-III PE=1 SV=1;tr|A2XL71|A2XL71_ORYSI Uncharacterized protein OS=Oryza sativa subsp. indica GN=OsI_13216 PE=3 SV=1	2	1	1	1	11	17.114		0	16619000	0	0	0	0
Q10E47;A2XL74	tr|Q10E47|Q10E47_ORYSJ Expressed protein OS=Oryza sativa subsp. japonica GN=Os03g0708400 PE=2 SV=1;tr|A2XL74|A2XL74_ORYSI Uncharacterized protein OS=Oryza sativa subsp. indica GN=OsI_13219 PE=4 SV=1	2	1	1	1	4.1	32.99		26168000	0	0	0	0	29294000
Q53RK6;A2XL83	tr|Q53RK6|Q53RK6_ORYSJ Chemocyanin, putative, expressed OS=Oryza sativa subsp. japonica GN=LOC_Os03g50160 PE=2 SV=1;tr|A2XL83|A2XL83_ORYSI Uncharacterized protein OS=Oryza sativa subsp. indica GN=OsI_13228 PE=4 SV=1	2	2	1	1	19.4	13.469		86952000	97474000	102260000	0	86714000	62273000
A2XL89;Q53RJ5;B9FB52	tr|A2XL89|A2XL89_ORYSI Uncharacterized protein OS=Oryza sativa subsp. indica GN=OsI_13234 PE=3 SV=1;sp|Q53RJ5|BIP2_ORYSJ Heat shock 70 kDa protein BIP2 OS=Oryza sativa subsp. japonica GN=BIP2 PE=2 SV=1;tr|B9FB52|B9FB52_ORYSJ Uncharacterized protein OS=Oryz	3	2	1	1	4.5	47.025		675220000	0	0	0	0	0
Q06967;A2XL95	sp|Q06967|14336_ORYSJ 14-3-3-like protein GF14-F OS=Oryza sativa subsp. japonica GN=GF14F PE=1 SV=2;tr|A2XL95|A2XL95_ORYSI Uncharacterized protein OS=Oryza sativa subsp. indica GN=OsI_13240 PE=3 SV=1	2	17	17	9	68.5	29.177		16119000000	15542000000	17346000000	16197000000	16260000000	13525000000
Q9AUR7;A2XLA1;A0A0P0W2T2	sp|Q9AUR7|COPA2_ORYSJ Coatomer subunit alpha-2 OS=Oryza sativa subsp. japonica GN=Os03g0711500 PE=2 SV=1;tr|A2XLA1|A2XLA1_ORYSI Coatomer subunit alpha OS=Oryza sativa subsp. indica GN=OsI_13245 PE=4 SV=1	3	42	5	3	42.3	136.31		238020000	237270000	204670000	187410000	192960000	254920000
Q10DW3;A2XLE8;Q10DW2	tr|Q10DW3|Q10DW3_ORYSJ Os03g0717600 protein OS=Oryza sativa subsp. japonica GN=LOC_Os03g50850 PE=4 SV=1;tr|A2XLE8|A2XLE8_ORYSI Uncharacterized protein OS=Oryza sativa subsp. indica GN=OsI_13297 PE=4 SV=1;tr|Q10DW2|Q10DW2_ORYSJ Splicing factor 3A subunit 3,	3	6	6	6	10.5	59.84		59362000	0	0	83156000	78045000	70804000
Q10DV4;A2XLF5;A3AM47;B4X866;C6YXJ9	tr|Q10DV4|Q10DV4_ORYSJ Cytochrome c oxidase assembly protein ctaG, putative, expressed OS=Oryza sativa subsp. japonica GN=Os03g0718600 PE=3 SV=1;tr|A2XLF5|A2XLF5_ORYSI Uncharacterized protein OS=Oryza sativa subsp. indica GN=OsI_13305 PE=3 SV=1;tr|A3AM47|A	5	1	1	1	2.9	26.425		23397000	0	30388000	19027000	19838000	0
Q8LLP6;A2XLH5	tr|Q8LLP6|Q8LLP6_ORYSJ Expressed protein OS=Oryza sativa subsp. japonica GN=OSJNBa0031O09.02 PE=2 SV=1;tr|A2XLH5|A2XLH5_ORYSI Uncharacterized protein OS=Oryza sativa subsp. indica GN=OsI_13324 PE=4 SV=1	2	7	7	7	18.8	62.409		161270000	107960000	129650000	139920000	120410000	129060000
Q6ASU6;A2XLH6	tr|Q6ASU6|Q6ASU6_ORYSJ Calcium load-activated calcium channel OS=Oryza sativa subsp. japonica GN=B1377B10.21 PE=2 SV=1;tr|A2XLH6|A2XLH6_ORYSI Calcium load-activated calcium channel OS=Oryza sativa subsp. indica GN=OsI_13325 PE=3 SV=1	2	4	4	4	20.6	21.727		115220000	94363000	94081000	110070000	126300000	103970000
Q8LLP5;A2XLI0;Q2QPG9;A2ZL69	sp|Q8LLP5|H2AXA_ORYSJ Probable histone H2AXa OS=Oryza sativa subsp. japonica GN=Os03g0721900 PE=3 SV=1;sp|A2XLI0|H2AXA_ORYSI Probable histone H2AXa OS=Oryza sativa subsp. indica GN=OsI_012923 PE=3 SV=1;sp|Q2QPG9|H2AXB_ORYSJ Probable histone H2AXb OS=Oryza	4	3	2	1	32.8	14.271		754310000	514170000	614800000	808400000	714020000	685150000
B9FB92;Q53K23;A2XLI5	tr|B9FB92|B9FB92_ORYSJ Uncharacterized protein OS=Oryza sativa subsp. japonica GN=OsJ_12394 PE=3 SV=1;tr|Q53K23|Q53K23_ORYSJ Glucan endo-1,3-beta-glucosidase 7, putative, expressed OS=Oryza sativa subsp. japonica GN=Os03g0722500 PE=2 SV=1;tr|A2XLI5|A2XLI5_	3	2	2	2	4.6	43.956		64873000	51203000	46832000	51754000	68100000	53701000
Q10DN0;B7F527;Q9FVI3;Q75GI3;A2XLK9;Q43605;A0A0P0W3E6;Q10DN1;O22635;A6N194;Q6ATZ9;Q8GTC8;Q6AU00	tr|Q10DN0|Q10DN0_ORYSJ Tubulin alpha chain OS=Oryza sativa subsp. japonica GN=LOC_Os03g51600 PE=2 SV=1;tr|B7F527|B7F527_ORYSJ Tubulin alpha chain (Fragment) OS=Oryza sativa subsp. japonica PE=2 SV=1;tr|Q9FVI3|Q9FVI3_ORYSA Tubulin alpha chain OS=Oryza sativ	13	20	2	2	62.7	45.992		646410000	518550000	496290000	437270000	405010000	711620000
P29250;A2XLT7;Q8W0X0;S5CSY7;S5CGI0;B8BL65;B2ZUL4;A7XPL9;Q0IS17	sp|P29250|LOX2_ORYSJ Linoleate 9S-lipoxygenase 2 OS=Oryza sativa subsp. japonica GN=LOX1.1 PE=2 SV=2;tr|A2XLT7|A2XLT7_ORYSI Lipoxygenase OS=Oryza sativa subsp. indica GN=OsI_13441 PE=3 SV=1	9	27	25	21	37.4	97.182		791040000	625110000	728520000	1676800000	1215500000	1435300000
Q9ZWM0;Q84MN8;A2XLW5;A3AMK9	tr|Q9ZWM0|Q9ZWM0_ORYSI Plastidic ATP sulfurylase OS=Oryza sativa subsp. indica PE=4 SV=1;tr|Q84MN8|Q84MN8_ORYSJ Bifunctional 3-phosphoadenosine 5-phosphosulfate synthethase, putative, expressed OS=Oryza sativa subsp. japonica GN=OSJNBb0036F07.7 PE=2 SV=1	4	9	9	7	24.6	52.353		264730000	220200000	223550000	257100000	230740000	345180000
Q7XXR0;A2XLW7;Q84MQ0;A3AML2;Q10D21	tr|Q7XXR0|Q7XXR0_ORYSJ Os03g0744600 protein OS=Oryza sativa subsp. japonica GN=Os03g0744600 PE=2 SV=1;tr|A2XLW7|A2XLW7_ORYSI Uncharacterized protein OS=Oryza sativa subsp. indica GN=OsI_13473 PE=4 SV=1;tr|Q84MQ0|Q84MQ0_ORYSJ Uncharacterized protein OSJNBb0	5	5	5	5	26.7	26.433		381970000	323150000	411980000	418700000	362990000	402190000
Q84MP2;A2XLX1;B9FBS2	tr|Q84MP2|Q84MP2_ORYSJ Emp24/gp25L/p24 family protein, expressed OS=Oryza sativa subsp. japonica GN=OSJNBb0036F07.15 PE=2 SV=1;tr|A2XLX1|A2XLX1_ORYSI Uncharacterized protein OS=Oryza sativa subsp. indica GN=OsI_13477 PE=3 SV=1;tr|B9FBS2|B9FBS2_ORYSJ Unchar	3	2	2	2	10	23.652		148240000	129810000	221050000	0	0	149690000
Q10CU9;A2XM08;A0A0N7KI20;A0A0P0W3L7;B9ET88;Q94ED2;B8AA56	tr|Q10CU9|Q10CU9_ORYSJ Glycosyl hydrolase family 3 N terminal domain containing protein, expressed OS=Oryza sativa subsp. japonica GN=OSJNBa0069E14.7 PE=2 SV=1;tr|A2XM08|A2XM08_ORYSI Uncharacterized protein OS=Oryza sativa subsp. indica GN=OsI_13515 PE=4 S	7	17	17	14	39.7	67.777		9249000000	7694800000	8225900000	11412000000	11434000000	10532000000
A3AMQ8;Q0DNI8;Q75LL5;A2XM15	tr|A3AMQ8|A3AMQ8_ORYSJ Uncharacterized protein OS=Oryza sativa subsp. japonica GN=OsJ_12584 PE=4 SV=1;tr|Q0DNI8|Q0DNI8_ORYSJ Os03g0750700 protein OS=Oryza sativa subsp. japonica GN=Os03g0750700 PE=4 SV=2;tr|Q75LL5|Q75LL5_ORYSJ Putative strictosidine syntha	4	2	2	2	8.3	39.31		78239000	60074000	61662000	56640000	60290000	85005000
A3AMT2;A2XM37	tr|A3AMT2|A3AMT2_ORYSJ Uncharacterized protein OS=Oryza sativa subsp. japonica GN=OsJ_12608 PE=3 SV=1;tr|A2XM37|A2XM37_ORYSI Uncharacterized protein OS=Oryza sativa subsp. indica GN=OsI_13549 PE=3 SV=1	2	1	1	1	9.2	21.898		20022000	60113000	43325000	22969000	0	31250000
Q75J18;A2XM46;Q75J15;Q0DNG2;B9FBW1;B8AK68;Q10CM9;A0A0P0W363;Q0IT25;B8A8J7;Q53K43	tr|Q75J18|Q75J18_ORYSJ 60S ribosomal protein L13a-2, putative, expressed OS=Oryza sativa subsp. japonica GN=OSJNBb0081K01.9 PE=2 SV=1;tr|A2XM46|A2XM46_ORYSI Uncharacterized protein OS=Oryza sativa subsp. indica GN=OsI_13588 PE=3 SV=1;tr|Q75J15|Q75J15_ORYSJ	11	13	13	10	51	23.616		4316100000	3822700000	4175700000	3931600000	3782300000	4069400000
Q7Y0C8;Q10EK5;A2XMB9;A3AN14;S5AHJ5;S5A6Y7	sp|Q7Y0C8|C74A1_ORYSJ Allene oxide synthase 1, chloroplastic OS=Oryza sativa subsp. japonica GN=CYP74A1 PE=2 SV=1;tr|Q10EK5|Q10EK5_ORYSJ AOS OS=Oryza sativa subsp. japonica GN=PRECOCIOUS PE=2 SV=1;tr|A2XMB9|A2XMB9_ORYSI Uncharacterized protein OS=Oryza sat	6	8	8	8	21.7	56.503		95247000	104150000	112970000	68672000	103040000	130510000
P37832;A2XMI9;A3ANA0	sp|P37832|TBB7_ORYSJ Tubulin beta-7 chain OS=Oryza sativa subsp. japonica GN=TUBB7 PE=2 SV=2;tr|A2XMI9|A2XMI9_ORYSI Tubulin beta chain OS=Oryza sativa subsp. indica GN=OsI_13743 PE=3 SV=1;tr|A3ANA0|A3ANA0_ORYSJ Tubulin beta chain OS=Oryza sativa subsp. jap	3	21	4	3	66.4	49.822		461230000	453490000	441180000	421200000	419840000	454250000
Q9AY66;A3ANA8;A2XMJ6	tr|Q9AY66|Q9AY66_ORYSJ Reticulon-like protein OS=Oryza sativa subsp. japonica GN=Os03g0781700 PE=2 SV=1;tr|A3ANA8|A3ANA8_ORYSJ Reticulon-like protein OS=Oryza sativa subsp. japonica GN=OsJ_12822 PE=4 SV=1;tr|A2XMJ6|A2XMJ6_ORYSI Reticulon-like protein OS=Or	3	3	3	3	15	27.684		70109000	0	53336000	34915000	51717000	35942000
A3ANB5;A2XMK6;C7J046	sp|A3ANB5|ARP7_ORYSJ Actin-related protein 7 OS=Oryza sativa subsp. japonica GN=ARP7 PE=2 SV=2;sp|A2XMK6|ARP7_ORYSI Actin-related protein 7 OS=Oryza sativa subsp. indica GN=ARP7 PE=2 SV=2	3	3	3	3	13.3	39.6		0	45644000	32928000	0	26670000	0
P41345;A2XMM3;Q10CF4	sp|P41345|FENRO_ORYSJ Ferredoxin--NADP reductase, root isozyme, chloroplastic OS=Oryza sativa subsp. japonica GN=Os03g0784700 PE=1 SV=1;tr|A2XMM3|A2XMM3_ORYSI Ferredoxin--NADP reductase OS=Oryza sativa subsp. indica GN=OsI_13788 PE=3 SV=1;tr|Q10CF4|Q10CF4_	3	16	16	9	50.5	41.878		1659000000	1554300000	1732700000	2081000000	2100300000	1882100000
Q10CE7;A2XMN2	sp|Q10CE7|GSTU1_ORYSJ Probable glutathione S-transferase GSTU1 OS=Oryza sativa subsp. japonica GN=GSTU1 PE=1 SV=1;sp|A2XMN2|GSTU1_ORYSI Probable glutathione S-transferase GSTU1 OS=Oryza sativa subsp. indica GN=GSTU1 PE=1 SV=1	2	13	13	13	48.1	25.87		1596600000	1630900000	1548100000	1442900000	1825200000	1437700000
Q6F3B7;A3ANE2;A2XMN8	tr|Q6F3B7|Q6F3B7_ORYSJ tRNA (guanine(26)-N(2))-dimethyltransferase OS=Oryza sativa subsp. japonica GN=Os03g0786700 PE=3 SV=1;tr|A3ANE2|A3ANE2_ORYSJ tRNA (guanine(26)-N(2))-dimethyltransferase OS=Oryza sativa subsp. japonica GN=OsJ_12865 PE=3 SV=1;tr|A2XMN8	3	2	2	2	4.3	67.143		0	0	0	22177000	20063000	47008000
Q6F3B4;Q309H8;A2XMP2;B9F6D1	tr|Q6F3B4|Q6F3B4_ORYSJ Os03g0787000 protein OS=Oryza sativa subsp. japonica GN=LOC_Os03g57310 PE=2 SV=1;tr|Q309H8|Q309H8_ORYSJ SNARE protein OS=Oryza sativa subsp. japonica GN=SYP121 PE=2 SV=1;tr|A2XMP2|A2XMP2_ORYSI Uncharacterized protein OS=Oryza sativa	4	2	2	2	6.7	35.611		66948000	91050000	80983000	54917000	69910000	69482000
Q6F3B0;A2XMP7;B8AKY2;Q5NKI6;Q0JB88;Q01ID9;A2XW64	tr|Q6F3B0|Q6F3B0_ORYSJ DnaJ protein, putative, expressed OS=Oryza sativa subsp. japonica GN=Os03g0787300 PE=2 SV=1;tr|A2XMP7|A2XMP7_ORYSI Uncharacterized protein OS=Oryza sativa subsp. indica GN=OsI_13813 PE=3 SV=1	7	13	13	10	36.2	46.69		1096600000	1365100000	1147600000	1041400000	1139500000	1300800000
Q6F3C5;A2XMQ2;A3ANF4	tr|Q6F3C5|Q6F3C5_ORYSJ ML domain protein, putative, expressed OS=Oryza sativa subsp. japonica GN=Os03g0788200 PE=4 SV=1;tr|A2XMQ2|A2XMQ2_ORYSI Uncharacterized protein OS=Oryza sativa subsp. indica GN=OsI_13818 PE=4 SV=1;tr|A3ANF4|A3ANF4_ORYSJ Uncharacteriz	3	1	1	1	12.8	16.946		96006000	185970000	143580000	119610000	102580000	144380000
Q6F3A6;A2XMQ5	sp|Q6F3A6|CDPKA_ORYSJ Calcium-dependent protein kinase 10 OS=Oryza sativa subsp. japonica GN=CPK10 PE=2 SV=1;tr|A2XMQ5|A2XMQ5_ORYSI Uncharacterized protein OS=Oryza sativa subsp. indica GN=OsI_13822 PE=4 SV=1	2	1	1	1	3.7	65.861		0	0	0	30092000	31565000	0
A2XMS3	tr|A2XMS3|A2XMS3_ORYSI Uncharacterized protein OS=Oryza sativa subsp. indica GN=OsI_13844 PE=4 SV=1	1	19	2	0	18.7	134.79		30074000	34672000	96004000	69110000	71421000	43427000
Q0DMU8;Q852K4;A2XMT6	tr|Q0DMU8|Q0DMU8_ORYSJ Os03g0792800 protein (Fragment) OS=Oryza sativa subsp. japonica GN=Os03g0792800 PE=3 SV=1;tr|Q852K4|Q852K4_ORYSJ Glucan endo-1,3-beta-glucosidase 5, putative, expressed OS=Oryza sativa subsp. japonica GN=OSJNBb0060J21.19 PE=2 SV=1;tr	3	2	2	2	8.3	43.436		0	0	0	0	81483000	0
Q852L3;A2XMU5	tr|Q852L3|Q852L3_ORYSJ Os03g0793800 protein OS=Oryza sativa subsp. japonica GN=OSJNBb0060J21.9 PE=2 SV=1;tr|A2XMU5|A2XMU5_ORYSI Uncharacterized protein OS=Oryza sativa subsp. indica GN=OsI_13868 PE=4 SV=1	2	1	1	1	6.2	16.902		77489000	0	83019000	88217000	13874000	0
Q852M0;A2XMV1;Q5ZAK1;A0A0P0V2K0;Q0D7K3;B8B8J9;A2YJR2;B9FWC1	sp|Q852M0|DHE1_ORYSJ Glutamate dehydrogenase 1, mitochondrial OS=Oryza sativa subsp. japonica GN=GDH1 PE=2 SV=1;sp|A2XMV1|DHE1_ORYSI Glutamate dehydrogenase 1, mitochondrial OS=Oryza sativa subsp. indica GN=GDH1 PE=3 SV=2	8	16	16	13	49.6	44.341		3098600000	3379900000	3265500000	3333700000	3165500000	3170800000
Q6F383;A2XMV8;B9F6F8;B8ALA3	tr|Q6F383|Q6F383_ORYSJ Leucine Rich Repeat family protein, expressed OS=Oryza sativa subsp. japonica GN=OSJNBb0021G19.14 PE=2 SV=1;tr|A2XMV8|A2XMV8_ORYSI Uncharacterized protein OS=Oryza sativa subsp. indica GN=OsI_13881 PE=4 SV=1;tr|B9F6F8|B9F6F8_ORYSJ Un	4	4	4	4	15.3	42.11		133970000	161150000	166020000	148010000	136430000	219580000
Q6F385;A2XMW1	tr|Q6F385|Q6F385_ORYSJ Expressed protein OS=Oryza sativa subsp. japonica GN=OSJNBb0021G19.12 PE=2 SV=1;tr|A2XMW1|A2XMW1_ORYSI Uncharacterized protein OS=Oryza sativa subsp. indica GN=OsI_13885 PE=4 SV=1	2	3	3	3	28.8	20.886		175500000	189560000	198540000	164120000	139520000	196980000
Q7Y1I5;A2XMW9	tr|Q7Y1I5|Q7Y1I5_ORYSJ Os03g0796501 protein OS=Oryza sativa subsp. japonica GN=OSJNBa0094F01.24 PE=4 SV=1;tr|A2XMW9|A2XMW9_ORYSI Uncharacterized protein OS=Oryza sativa subsp. indica GN=OsI_13894 PE=4 SV=1	2	18	11	11	52.5	44.488		2057100000	2186100000	1955800000	1885800000	1884700000	1972800000
Q851P5;A6MZB5;A2XMY4;P31674;B9FVV5;A2YIV1;B9F6H3;Q0D852	tr|Q851P5|Q851P5_ORYSJ 40S ribosomal protein S15, putative, expressed OS=Oryza sativa subsp. japonica GN=OSJNBa0052F07.28 PE=2 SV=1;tr|A6MZB5|A6MZB5_ORYSI 40S ribosomal protein S15 OS=Oryza sativa subsp. indica PE=2 SV=1;tr|A2XMY4|A2XMY4_ORYSI Uncharacteri	8	7	7	7	53.9	17.328		3816300000	3021700000	3387200000	3152500000	3609100000	3040900000
Q851P9;A2XMY6	tr|Q851P9|Q851P9_ORYSJ Histone-like protein OS=Oryza sativa subsp. japonica GN=OSJNBa0052F07.24 PE=2 SV=1;tr|A2XMY6|A2XMY6_ORYSI Uncharacterized protein OS=Oryza sativa subsp. indica GN=OsI_13914 PE=3 SV=1	2	5	5	5	27	29.63		863770000	743030000	864330000	778550000	630710000	627380000
A2XN31;Q10BU2;B8ALS3	tr|A2XN31|A2XN31_ORYSI Uncharacterized protein OS=Oryza sativa subsp. indica GN=OsI_13961 PE=3 SV=1;sp|Q10BU2|GL37_ORYSJ Germin-like protein 3-7 OS=Oryza sativa subsp. japonica GN=GER7 PE=2 SV=1;tr|B8ALS3|B8ALS3_ORYSI Uncharacterized protein OS=Oryza sativ	3	4	4	3	22.6	22.763		433580000	531990000	508220000	516840000	582290000	753090000
Q75HJ4;A2XN35	sp|Q75HJ4|GL38_ORYSJ Germin-like protein 3-8 OS=Oryza sativa subsp. japonica GN=Os03g0804700 PE=2 SV=1;tr|A2XN35|A2XN35_ORYSI Uncharacterized protein OS=Oryza sativa subsp. indica GN=OsI_13966 PE=3 SV=1	2	2	1	1	12.4	23.127		0	0	0	52555000	0	0
Q10BT5;A2XN40	sp|Q10BT5|PP2A2_ORYSJ Serine/threonine-protein phosphatase PP2A-2 catalytic subunit OS=Oryza sativa subsp. japonica GN=PP2A2 PE=2 SV=1;sp|A2XN40|PP2A2_ORYSI Serine/threonine-protein phosphatase PP2A-2 catalytic subunit OS=Oryza sativa subsp. indica GN=PP2A	2	10	10	5	45.9	35.242		442350000	463110000	540440000	461580000	449740000	453070000
Q84M34;A2XN55	tr|Q84M34|Q84M34_ORYSJ Cytochrome b-c1 complex subunit 7 OS=Oryza sativa subsp. japonica GN=Os03g0806900 PE=2 SV=1;tr|A2XN55|A2XN55_ORYSI Cytochrome b-c1 complex subunit 7 OS=Oryza sativa subsp. indica GN=OsI_13986 PE=3 SV=1	2	5	5	4	42.9	15.035		1399600000	1033000000	1137300000	1255800000	1278400000	920180000
Q84M35;A2XN63;B9F6V9;A2XN57	tr|Q84M35|Q84M35_ORYSJ 40S ribosomal protein S2, putative, expressed OS=Oryza sativa subsp. japonica GN=LOC_Os03g59310 PE=2 SV=1;tr|A2XN63|A2XN63_ORYSI Uncharacterized protein OS=Oryza sativa subsp. indica GN=OsI_13996 PE=3 SV=1;tr|B9F6V9|B9F6V9_ORYSJ Unch	4	14	14	5	46.4	29.975		4879300000	4000200000	4402100000	3932300000	3816700000	4130900000
Q84M43;A2XN66	sp|Q84M43|CESA2_ORYSJ Probable cellulose synthase A catalytic subunit 2 [UDP-forming] OS=Oryza sativa subsp. japonica GN=CESA2 PE=2 SV=1;sp|A2XN66|CESA2_ORYSI Probable cellulose synthase A catalytic subunit 2 [UDP-forming] OS=Oryza sativa subsp. indica GN=	2	8	2	2	10	120.68		68997000	0	49773000	55086000	60127000	0
Q75GE8;A2XN71	sp|Q75GE8|CDPK8_ORYSJ Calcium-dependent protein kinase 8 OS=Oryza sativa subsp. japonica GN=CPK8 PE=2 SV=1;tr|A2XN71|A2XN71_ORYSI Uncharacterized protein OS=Oryza sativa subsp. indica GN=OsI_14004 PE=4 SV=1	2	9	9	7	21	60.657		149630000	187690000	152580000	137600000	129100000	160700000
Q6ATP8;A2XN74	tr|Q6ATP8|Q6ATP8_ORYSJ Dirigent protein OS=Oryza sativa subsp. japonica GN=OSJNBa0028F23.22 PE=2 SV=1;tr|A2XN74|A2XN74_ORYSI Dirigent protein OS=Oryza sativa subsp. indica GN=OsI_14006 PE=3 SV=1	2	2	2	2	12.9	20.291		100630000	107330000	85375000	70427000	86821000	83255000
A3ANX5;Q6ATR5;A2XN85;A0A0P0W4W6;A0A0P0W4M9;Q7XZH7;Q5N9W6;Q0JHT9;A0A0N7KE18;B8AC22;B9EUD4	tr|A3ANX5|A3ANX5_ORYSJ Mitochondrial Rho GTPase OS=Oryza sativa subsp. japonica GN=OsJ_13062 PE=3 SV=1;tr|Q6ATR5|Q6ATR5_ORYSJ Mitochondrial Rho GTPase OS=Oryza sativa subsp. japonica GN=OSJNBa0028F23.7 PE=2 SV=1;tr|A2XN85|A2XN85_ORYSI Mitochondrial Rho GTP	11	22	22	22	48.1	67.755		1198000000	1106900000	1070000000	1108200000	1057500000	1221200000
A2XN87;Q7XZH5	tr|A2XN87|A2XN87_ORYSI Uncharacterized protein OS=Oryza sativa subsp. indica GN=OsI_14018 PE=4 SV=1;tr|Q7XZH5|Q7XZH5_ORYSJ Os03g0810800 protein OS=Oryza sativa subsp. japonica GN=OSJNBa0028F23.5 PE=2 SV=1	2	3	3	3	12.9	29.388		135460000	98674000	113590000	99191000	127220000	122960000
Q10BJ6;Q75HE6;Q10BJ7;A2XNC0;A0A0P0W573;A0A0P0W4Q0;A6N158	tr|Q10BJ6|Q10BJ6_ORYSJ Methylenetetrahydrofolate reductase OS=Oryza sativa subsp. japonica GN=LOC_Os03g60090 PE=3 SV=1;sp|Q75HE6|MTHR_ORYSJ Probable methylenetetrahydrofolate reductase OS=Oryza sativa subsp. japonica GN=Os03g0815200 PE=2 SV=1;tr|Q10BJ7|Q10	7	32	32	32	70.5	64.069		7442300000	8119100000	8018900000	6868100000	7203700000	6904600000
A2XND8;Q84TV7;Q10BH4	tr|A2XND8|A2XND8_ORYSI Uncharacterized protein OS=Oryza sativa subsp. indica GN=OsI_14075 PE=4 SV=1;tr|Q84TV7|Q84TV7_ORYSJ Uncharacterized protein OS=Oryza sativa subsp. japonica GN=OsJ_13117 PE=4 SV=1;tr|Q10BH4|Q10BH4_ORYSJ Expressed protein OS=Oryza sati	3	6	6	6	21.2	42.677		129870000	124680000	144820000	101900000	122360000	106000000
Q84TX6;A2XNE2;A0A0N7KIA4	tr|Q84TX6|Q84TX6_ORYSJ Histidine acid phosphatase family protein, putative, expressed OS=Oryza sativa subsp. japonica GN=LOC_Os03g60370 PE=3 SV=1;tr|A2XNE2|A2XNE2_ORYSI Uncharacterized protein OS=Oryza sativa subsp. indica GN=OsI_14079 PE=3 SV=1	3	7	7	7	18.5	57.988		59435000	45096000	39971000	37546000	46486000	37593000
Q84TA3;A2XNE7	sp|Q84TA3|LKHA4_ORYSJ Leukotriene A-4 hydrolase homolog OS=Oryza sativa subsp. japonica GN=LKHA4 PE=2 SV=1;tr|A2XNE7|A2XNE7_ORYSI Uncharacterized protein OS=Oryza sativa subsp. indica GN=OsI_14085 PE=4 SV=1	2	14	14	14	26.5	67.791		818380000	632780000	771160000	757060000	793250000	791460000
Q84T92;A2XNF0;B9F6Z9	sp|Q84T92|CFI_ORYSJ Chalcone--flavonone isomerase OS=Oryza sativa subsp. japonica GN=CHI PE=2 SV=1;sp|A2XNF0|CFI_ORYSI Chalcone--flavonone isomerase OS=Oryza sativa subsp. indica GN=CHI PE=2 SV=1;tr|B9F6Z9|B9F6Z9_ORYSJ Chalcone-flavonone isomerase family p	3	10	10	10	62.7	23.893		1078800000	959440000	1232000000	1145000000	1118700000	1302800000
Q852A6;A2XNH4;Q10BD2;Q10NF0;A3AGH3;A2XF10	tr|Q852A6|Q852A6_ORYSJ Armadillo/beta-catenin-like repeat family protein, expressed OS=Oryza sativa subsp. japonica GN=OSJNBb0081B07.19 PE=4 SV=1;tr|A2XNH4|A2XNH4_ORYSI Uncharacterized protein OS=Oryza sativa subsp. indica GN=OsI_14114 PE=4 SV=1;tr|Q10BD2|	6	2	2	2	6.9	41.102		58652000	78043000	51365000	72731000	61020000	0
A2XNK8;Q850X4;A3APB3;A0A0P0W515	tr|A2XNK8|A2XNK8_ORYSI Uncharacterized protein OS=Oryza sativa subsp. indica GN=OsI_14152 PE=4 SV=1;tr|Q850X4|Q850X4_ORYSJ Hydrolase, alpha/beta fold family protein, expressed OS=Oryza sativa subsp. japonica GN=OSJNBb0027B08.31 PE=2 SV=1;tr|A3APB3|A3APB3_O	4	7	7	7	32.5	37.106		497070000	389100000	328530000	400700000	503450000	365080000
A2XNL0;B7EIW8;Q10B63;A3AJ77	tr|A2XNL0|A2XNL0_ORYSI Uncharacterized protein OS=Oryza sativa subsp. indica GN=OsI_14154 PE=4 SV=1;tr|B7EIW8|B7EIW8_ORYSJ cDNA clone:001-207-H12, full insert sequence OS=Oryza sativa subsp. japonica PE=2 SV=1;sp|Q10B63|FAHD2_ORYSJ Probable acylpyruvase FA	4	4	4	4	20.2	24.213		370570000	366460000	342310000	365060000	361300000	352040000
Q851A2;A2XNP2;B9F7E6	tr|Q851A2|Q851A2_ORYSJ Os03g0831800 protein OS=Oryza sativa subsp. japonica GN=OSJNBb0027B08.3 PE=2 SV=1;tr|A2XNP2|A2XNP2_ORYSI Uncharacterized protein OS=Oryza sativa subsp. indica GN=OsI_14185 PE=4 SV=1;tr|B9F7E6|B9F7E6_ORYSJ Uncharacterized protein OS=O	3	4	3	3	16.3	32.072		62842000	74626000	70267000	78392000	73804000	69013000
Q7Y152;A2XNP8	tr|Q7Y152|Q7Y152_ORYSJ Galactokinase, putative, expressed OS=Oryza sativa subsp. japonica GN=Os03g0832600 PE=4 SV=1;tr|A2XNP8|A2XNP8_ORYSI Uncharacterized protein OS=Oryza sativa subsp. indica GN=OsI_14192 PE=4 SV=1	2	8	8	8	16.6	54.693		92354000	114340000	125810000	107560000	117710000	115710000
Q75LJ3;A2XNR6	sp|Q75LJ3|ETFA_ORYSJ Electron transfer flavoprotein subunit alpha, mitochondrial OS=Oryza sativa subsp. japonica GN=ETFA PE=2 SV=1;sp|A2XNR6|ETFA_ORYSI Electron transfer flavoprotein subunit alpha, mitochondrial OS=Oryza sativa subsp. indica GN=ETFA PE=3 S	2	6	6	6	28.2	37.352		0	65059000	67077000	63416000	51853000	73095000
Q10AZ4;B8AMT7;A2XNS1	sp|Q10AZ4|ACT3_ORYSJ Actin-3 OS=Oryza sativa subsp. japonica GN=ACT3 PE=2 SV=1;tr|B8AMT7|B8AMT7_ORYSI Uncharacterized protein OS=Oryza sativa subsp. indica GN=OsI_14218 PE=3 SV=1;sp|A2XNS1|ACT3_ORYSI Actin-3 OS=Oryza sativa subsp. indica GN=ACT3 PE=3 SV=2	3	16	3	3	58.1	41.705		174380000	196350000	226020000	191600000	219440000	195410000
Q75LJ7;A2XNS3	tr|Q75LJ7|Q75LJ7_ORYSJ Os03g0836200 protein OS=Oryza sativa subsp. japonica GN=LOC_Os03g61990 PE=2 SV=1;tr|A2XNS3|A2XNS3_ORYSI Uncharacterized protein OS=Oryza sativa subsp. indica GN=OsI_14220 PE=4 SV=1	2	3	3	3	21	21.823		191170000	183840000	221160000	180300000	197620000	244450000
[truncated: 3,186 more rows]
