# Supplementary material for: Identification of Phosphorus Stress Related Proteins in the Seedlings of Dongxiang Wild Rice (Oryza Rufipogon Griff.) Using Label-Free Quantitative Proteomic Analysis
Source: Genes (Basel). 2022 Jan 4;13(1):108. doi: 10.3390/genes13010108 (PMC8774503; doi:10.3390/genes13010108)
Supplement: Supplementary file 1 [file genes-13-00108-s001.zip › Supplementary Table S3.xlsx]

## Sheet: 肽段鉴定列表
Sequence	Length	Missed cleavages	Mass	Proteins	Leading razor protein	Unique (Groups)	Charges	PEP	Score	Intensity	Intensity A-1	Intensity A-2	Intensity A-3	Intensity B-1	Intensity B-2	Intensity B-3	Potential contaminant
AAAAAAAAAK	10	0	785.44	A2ZSM9;A2WPE8;B7F0P5;A2XN02;Q0J8Y6;B9FDC0;Q7XKD3	A2ZSM9	yes	2	9.6533e-07	130.75	25799000	0	0	0	0	12983000	12817000
AAAAAAAAEDER	12	0	1115.52	B8A823	B8A823	yes	2	0.031365	39.016	210330000	66839000	0	0	32722000	64721000	46050000
AAAAAAAGLEEALRPFHDR	19	1	1935.99	Q8H2U6;A2YPL8	Q8H2U6	yes	3	2.2035e-25	143.67	291750000	56966000	32384000	32271000	58070000	63717000	48341000
AAAAAAAPAAGK	12	0	939.514	B8B082;Q6I5H3;B9FLA5	B8B082	yes	2	5.2114e-05	87.568	1927700000	383080000	202370000	226260000	301750000	501080000	313120000
AAAAAAAPAGK	11	0	868.477	Q8W0D1	Q8W0D1	yes	2	0.0012756	76.228	747590000	0	335580000	412020000	0	0	0
AAAAAAAPR	9	0	768.424	Q8S7V4;A2XCZ4;A0A0N7KI76	Q8S7V4	yes	2	0.0018961	103.83	0	0	0	0	0	0	0
AAAAAAEGLAAYR	13	0	1204.62	Q688I0;B8AXE5;B9FHG8	Q688I0	yes	2	2.8405e-07	99.732	0	0	0	0	0	0	0
AAAAAAGAAAGGGFVGER	18	0	1473.73	Q84Z04;A2YHR7	Q84Z04	yes	2	0.014439	29.216	33489000	0	0	0	19104000	14385000	0
AAAAAAGAGDGADDLQNTLR	20	0	1827.87	Q109F2;Q9FW08;A3C6F1	Q109F2	yes	2	3.2065e-10	99.092	22798000	22798000	0	0	0	0	0
AAAAAAHPELILASK	15	0	1432.8	Q8GVQ3;Q20IJ5;Q7XXS4	Q8GVQ3	yes	2;3	2.7734e-05	66.674	106150000	0	0	0	30926000	34867000	40353000
AAAAAANDTTPAK	13	0	1171.58	Q7XXM9;A2Y260	Q7XXM9	yes	2	0.0029314	45.825	0	0	0	0	0	0	0
AAAAAAPAAAATEPIAAA	18	0	1478.77	Q5Z402;A6N190	Q5Z402	yes	2	0.00021091	59.248	308420000	84572000	53086000	56839000	62274000	51646000	0
AAAAAAPADHGAAQAQQTAAPADQEK	26	0	2430.15	Q10RJ2;A0A0P0VTB1;Q8LMQ7;A2XCQ1	Q10RJ2	yes	3	1.4066e-07	62.193	28638000	0	28638000	0	0	0	0
AAAAAAPASSEK	12	0	1043.52	B8ALI5;Q8H8U5;A1XBB7;B9F7E0	B8ALI5	yes	2	0.00042288	60.161	102530000	0	51590000	50944000	0	0	0
AAAAAAQR	8	0	728.393	A2XNL0	A2XNL0	yes	2	0.0014899	132.09	139700000	27537000	25138000	23857000	0	35471000	27693000
AAAAAASEIK	10	0	901.487	Q6Z7I3;A2X488	Q6Z7I3	yes	2	0.014279	53.237	459530000	121530000	48098000	61320000	73200000	72267000	83112000
AAAAAAVAEEDSSKPEAAEAK	21	1	1985.95	Q7XQZ5;Q01JL0;B8AVX6	Q7XQZ5	yes	3	1.1403e-19	123.55	272220000	69336000	44745000	51649000	50690000	55800000	0
AAAAAEEFVK	10	0	1005.51	B8B475;B9FU02;A0A0P0WYB4	B8B475	yes	1;2	0.00035195	101.46	330530000	61745000	30426000	32043000	66911000	61604000	77804000
AAAAAGGGGSPDHELK	16	0	1407.67	A3C413;Q8W2T8	A3C413	yes	2	1.3404e-05	79.394	329340000	121770000	27615000	0	0	79688000	100270000
AAAAAGGGLFPMPDPK	16	0	1469.73	Q6ASU6;A2XLH6	Q6ASU6	yes	2	0.00090365	47.491	26382000	0	0	26382000	0	0	0
AAAAAGLAALR	11	0	954.561	Q84LH7;B8ANN3	Q84LH7	yes	2	0.0028227	54.094	0	0	0	0	0	0	0
AAAAAGVETVEDLLPLLVPSAMR	23	0	2293.24	A2WUD7;Q8S0I1;B9EZ43	A2WUD7	yes	2	2.7602e-60	159.14	38165000	19120000	0	0	0	0	19044000
AAAAAIPCER	10	0	1028.51	Q69Y17;A0A0P0WTX9;B9FS66	Q69Y17	yes	2	0.0010549	79.148	160310000	95808000	0	0	0	0	64507000
AAAAAMAMK	9	0	834.409	Q75LL8;B8AJW9	Q75LL8	yes	1	0.0015103	94.407	13865000	0	0	0	0	13865000	0
AAAAAPAPAESNVEFIR	17	0	1683.86	B9ETB7;Q5ZCF2;B8AAE3	B9ETB7	yes	2;3	2.9023e-07	88.427	179700000	34540000	0	34379000	28717000	33068000	48997000
AAAAAPVENSADK	13	0	1213.59	H2KX66;Q2QM23;B8BN22;B9GEC0;A0A0N7KUD7	H2KX66	yes	2	1.4128e-10	134.18	212120000	0	37938000	42990000	46101000	27900000	57185000
AAAAASAAAATAAEDGAR	18	0	1515.73	B9F287	B9F287	yes	2	2.3854e-16	122.01	702460000	125050000	103940000	89317000	119130000	89038000	175990000
AAAAASASAQCK	12	0	1105.52	Q6ZHP7;A2X8X5	Q6ZHP7	yes	2	0.0029549	56.205	39768000	14127000	0	0	9240700	7792000	8608200
AAAAASSSSSSAAATPQGVTER	22	0	1976.94	Q2QNJ8;A0A0P0YBE9	Q2QNJ8	yes	2;3	0.0077224	37.28	0	0	0	0	0	0	0
AAAAASSSTPAAVR	14	0	1229.64	Q6K3S8;Q0E2E9;B8AEY1	Q6K3S8	yes	2	3.0594e-05	74.537	295780000	74307000	111740000	0	0	54211000	55523000
AAAAAVAAVAAAAAAAEPTVSK	22	0	1852.01	A2WSL7;Q9FTH0	A2WSL7	yes	2	6.0267e-56	174.82	105910000	49163000	0	0	15382000	13728000	27637000
AAAAAYNYEGDAR	13	0	1341.59	B8AX91;B7E741;Q0DFI0;Q6L565;B9FLV6	B8AX91	yes	2	3.6551e-08	104.24	0	0	0	0	0	0	0
AAAAEALAAALDENLDK	17	0	1655.84	B9FB88;Q6ASU8;Q53K35;B8AQQ4	B9FB88	yes	2;3	7.9014e-06	62.94	60289000	18494000	0	0	13289000	13418000	15089000
AAAAEFLK	8	0	819.449	Q0JPA6;A2WMG6;S5CLF6;S5CGQ2	Q0JPA6	yes	2	0.0085712	94.114	3507700000	803920000	606960000	522690000	422650000	582490000	569000000
AAAAELIK	8	0	785.465	A2X3I3;A0A0E4G0P6;Q6K4S7	A2X3I3	yes	2	0.049343	60.91	366890000	89351000	0	66705000	79647000	78429000	52758000
AAAAGGGTR	9	0	730.372	Q84J55;A2YWB4;A3BU62	Q84J55	yes	2	5.9781e-06	122.44	697280000	225770000	0	0	176460000	188370000	106680000
AAAAHGIALVAPDTSPR	17	0	1616.86	Q5JLP6;A3A1E0;A2WYX0;B7F3S0	Q5JLP6	yes	2;3	3.8436e-06	69.485	183160000	89397000	0	0	0	40445000	53320000
AAAALWQPQEEGLR	14	0	1538.78	B8ARW2	B8ARW2	yes	2	1.4019e-06	88.092	154840000	47050000	0	0	31158000	34636000	41991000
AAAALYK	7	0	706.401	Q60EH3;B9FPW2;B8AYS1	Q60EH3	yes	1	0.053855	63.642	19126000	0	0	19126000	0	0	0
AAAANLEDVPSMDLMNELLR	20	0	2172.06	Q08480;A2ZDQ6	Q08480	yes	2;3	5.6636e-60	200.99	202270000	42932000	29873000	0	72105000	12058000	45304000
AAAAPATAAVR	11	0	968.54	Q7XT99;A2XRZ0;B9FEH5;B8ASB3	Q7XT99	yes	2	0.0026916	53.211	561400000	117480000	70310000	94436000	93029000	78799000	107350000
AAAAPDK	7	0	642.334	Q0DKA5;A2Y0Z6;B9FI02	Q0DKA5	yes	1	0.063248	50.855	75257000	0	33810000	41447000	0	0	0
AAAAPPAGPGLYSDIGK	17	0	1554.8	Q6L5I5;B8B098	Q6L5I5	yes	2;3	2.7811e-05	67.994	1450500000	261090000	210120000	247030000	224570000	222830000	284840000
AAAASAAAPEPVGSASPK	18	0	1551.79	Q6H8E4;A2X295	Q6H8E4	yes	2	1.7684e-09	78.95	0	0	0	0	0	0	0
AAAATAAGK	9	0	730.397	Q84P96;A2XB19;A0A0H3UP39;Q8W2F8	Q84P96	yes	2	0.027761	50.834	19467000	0	14675000	0	535440	2616900	1638700
AAAATAANLAGK	12	0	1028.56	A3ANX5;Q6ATR5;A2XN85;Q7XZH7	A3ANX5	yes	2	0.00017787	69.864	332520000	99367000	0	0	67312000	89980000	75860000
AAAATAAVPLDEAK	14	0	1297.69	Q7XQH8;Q01IC5;A2ZZV6;A2XV51	Q7XQH8	yes	2	3.403e-08	93.649	169720000	58603000	34831000	0	0	0	76287000
AAAATAEIR	9	0	872.472	Q94LH1;A2XHM1	Q94LH1	yes	2	0.080661	33.744	0	0	0	0	0	0	0
AAAAVAANGGGDGAQASNAPAPTR	24	0	2064.99	Q654U8;A2YB91	Q654U8	yes	2;3	1.0117e-33	142.45	366050000	61518000	60593000	97352000	30548000	75325000	40714000
AAAAVEMADAK	11	0	1046.51	Q8RZQ8;A2WXL9	Q8RZQ8	yes	2	0.00078276	77.062	410250000	129680000	31081000	52141000	56479000	102050000	38815000
AAAAVGAAK	9	0	728.418	Q0JAI3	Q0JAI3	yes	2	0.021006	60.91	4978900	1811800	0	0	0	3167100	0
AAAAVTK	7	0	630.37	Q9FTG9;A2WSL8	Q9FTG9	yes	1	0.033381	85.265	973620000	0	414550000	559070000	0	0	0
AAAAVTLR	8	0	771.46	Q8W0C2;A2WUL8;A2ZXD8;Q5Z9S4;B8B3L8	Q5Z9S4	no	2	0.0052078	132.08	435750000	83108000	64155000	77254000	76738000	63110000	71384000
AAAAVYGAGGAMK	13	0	1136.56	Q8LNL2	Q8LNL2	yes	2	1.3807e-05	83.182	1077700000	170260000	132250000	151750000	220260000	178880000	224310000
AAAAVYGGMK	10	0	937.469	Q10P27;B8AK27	Q10P27	yes	2	0.012732	44.318	0	0	0	0	0	0	0
AAADEASKPPPLPPYPEMILAAIEGLNEK	29	1	3031.56	Q8H3M0	Q8H3M0	yes	3;4	6.4648e-37	135.02	310150000	96504000	52307000	39203000	62812000	0	59319000
AAADETDAFGELYLFK	16	0	1759.83	Q9AV71;B9G661;B8BHD7;A0A0P0XV21	Q9AV71	yes	2	0.014746	41.088	52542000	27322000	0	19341000	0	0	5878700
AAADGHNMDVGLK	13	0	1297.61	Q0ILB9;Q25A09;Q0J9K2	Q0ILB9	yes	2;3	8.5778e-06	83.53	656950000	141230000	107590000	114660000	109400000	94944000	89133000
AAADRDPALR	10	1	1054.55	Q5ZDX8	Q5ZDX8	yes	2;3	0.00018752	101.38	354210000	122740000	0	0	86986000	118290000	26198000
AAADSDAVWASFLPR	15	0	1575.77	A2XAX4;Q6K3E9;Q6K3F2;A0A0P0VR40;A2XAX2	A2XAX4	yes	2	0.032907	33.872	0	0	0	0	0	0	0
AAADVAYAPPMK	12	0	1203.6	P35686;A2Y8Y0	P35686	yes	2	1.1163e-05	91.961	539710000	82048000	63058000	82661000	100780000	88347000	122820000
AAAEEGQWVLMATGR	15	0	1588.77	Q6ETS8;B8AGX4;B8AG62;A0A0P0VDY6;Q0E4P1	Q6ETS8	yes	2	0.00012348	58.246	57067000	0	15777000	0	19474000	21815000	0
AAAEGGGETLMEK	13	0	1262.58	Q9AWY7;A2WMA1	Q9AWY7	yes	2	0.00015461	64.798	771320000	206840000	87558000	107470000	144310000	118000000	107140000
AAAEGPVLLFPSTSSTSAR	19	0	1860.96	Q75M19;A2XZF9	Q75M19	yes	2;3	1.2659e-11	106.57	363840000	68208000	47271000	35397000	91434000	61679000	59852000
AAAFVADMMR	10	0	1081.5	Q6YXT5;A3BP16;A2YQM4	Q6YXT5	yes	2	0.00087731	89.679	188610000	38431000	0	23004000	41558000	49192000	36423000
AAAFYAGVPENVPVR	15	0	1559.81	Q84P96;A2XB19;A0A0H3UP39	Q84P96	yes	2	3.0911e-09	108.23	960720000	190410000	110020000	99280000	151440000	204600000	204980000
AAAGAGAGAPDR	12	0	983.478	Q7Y0B9	Q7Y0B9	yes	2	0.00084651	40.224	14997000	0	0	0	0	0	14997000
AAAGGGGAGAAGGGK	15	0	1028.5	Q94DM8;A2WZD3	Q94DM8	yes	2	2.0638e-10	95.183	48327000	0	0	48327000	0	0	0
AAAGGGGLVVPEIK	14	0	1237.7	A2ZUY3;Q94JC6;A2WS18	A2ZUY3	yes	2	0.039552	38.714	40714000	40714000	0	0	0	0	0
AAAGLGAAASLLSASLYTVDGGER	24	0	2220.14	Q25A95;A3AUK5;A2XUB9;Q6MWE2;Q0JCL7	Q25A95	yes	3	9.2542e-51	159.26	115070000	15433000	52371000	47268000	0	0	0
AAAGNVLSDSDMNTK	15	0	1492.68	Q01JZ7;Q0JD86;B9FF61;B8ATQ6;Q7XMG2	Q01JZ7	yes	2	8.2158e-05	71.08	145700000	34859000	11763000	22781000	28409000	30417000	17468000
AAAGSDEDHSNSPTR	15	0	1513.64	Q6K2P9;A2YZW8;Q762A7;A0A0P0XK49;Q6K2P8	Q6K2P9	yes	3	4.1857e-11	114.64	38989000	0	14759000	15810000	8420200	0	0
AAAGVAAVDGVEAVLR	16	0	1467.8	A0A0P0XV01;B8BH17	A0A0P0XV01	yes	3	1.6662e-10	87.363	0	0	0	0	0	0	0
AAAGVCEESIPGLR	14	0	1428.7	Q941Z0;A2WZ68	Q941Z0	yes	2	1.8955e-08	102.73	1039700000	195070000	141380000	128820000	166880000	161820000	245770000
AAAIPITVR	9	0	910.56	Q6KAJ4;B8AEH3;A0A0K1NZY1	Q6KAJ4	yes	2	0.074251	34.803	0	0	0	0	0	0	0
AAALALR	7	0	684.428	Q6YPG2;B8AGW7;Q7XAL3;A2YKI0;A3B7K5;Q5VS74;B8B1M2;Q5VS73;B8ADD6	A3B7K5	no	2	0.00046896	140.01	867590000	126580000	168250000	152490000	143690000	153870000	122710000
AAALLDVSPVTDVTSISEPR	20	0	2040.07	Q75LJ3;A2XNR6	Q75LJ3	yes	2	1.2917e-22	106.75	87505000	0	18098000	17059000	29754000	22594000	0
AAALNHHAAALPLPAAADLSR	21	0	2050.11	Q6Z1Y4	Q6Z1Y4	yes	4	0.013866	36.923	62152000	0	36428000	25724000	0	0	0
AAALPAACGGDSSALSK	17	0	1545.75	A2YNW1;Q7XIG9;B8B4V1	A2YNW1	yes	2;3	3.7432e-05	72.583	3731600000	866300000	526360000	505200000	722150000	568520000	543030000
AAALTRPPPGTVQCFGR	17	1	1797.93	Q0IQF7;A2ZB00;A3CEI4	Q0IQF7	yes	2;3	1.2727e-32	183.36	1613200000	354250000	175850000	81591000	334490000	278590000	388470000
AAALVDLAEDGVGIPEDVLNDTR	23	0	2352.18	Q5QM84;B8A7K5	Q5QM84	yes	3	0.075897	11.569	20456000	0	0	0	20456000	0	0
AAAMALAQHPVVNASCR	17	0	1765.87	Q6ZKB1;B8BB05;B9G116	Q6ZKB1	yes	3	0.0005	45.684	131170000	43260000	0	0	46332000	41574000	0
AAANAPIAMR	10	0	984.517	Q2RBN7;Q2QYW2;A3CE52;A3CE45;A2ZH90;B8BNS6;A0A0P0Y653;A0A0P0XY01	Q2RBN7	yes	2	5.5126e-07	136.21	956780000	260370000	130200000	0	184950000	184750000	196500000
AAANNIGLDGFDVIDAIK	18	0	1815.94	A2Y044;Q6AVZ7;Q5U1M7;B9FGW7	A2Y044	yes	2;3	0.00016515	62.203	469510000	82070000	43457000	44586000	86883000	110050000	102460000
AAANTYCELLSSQSDNNVK	19	0	2083.95	Q0JNK5;A2WNI6	Q0JNK5	yes	2	7.9298e-19	103.88	91282000	18859000	19173000	0	23239000	30011000	0
AAANTYCQLLSSQSDNNVK	19	0	2082.96	Q53PC7;Q53PC6;B8BJD1;A0A0P0XZK2	Q53PC7	yes	2	7.8914e-51	210.57	281920000	51111000	43260000	47846000	47613000	44742000	47345000
AAAPASSASAAGNR	14	0	1200.58	B8ATF5;B9FEY9	B8ATF5	yes	2	0.0002178	57.095	296200000	74252000	0	0	65896000	78767000	77283000
AAAPEITGSSNR	12	0	1172.58	Q10KB1	Q10KB1	yes	2	0.0038813	55.261	211190000	30058000	36524000	41847000	32394000	33626000	36740000
AAAPGAGGQGGGGMDAVLLDDIIR	24	0	2181.08	P48489;B9F783	P48489	yes	3	0.035675	24.514	32034000	13504000	0	0	0	18530000	0
AAAPSATSVHDFTVK	15	0	1500.76	B8ASV8;Q8L8G3;Q0JB49;Q7XU04	B8ASV8	yes	2	1.2709e-06	88.561	5228100000	857260000	713110000	758810000	938580000	1007000000	953300000
AAAPYHQPTSLEEVR	15	0	1667.83	B9FBL3;Q10R21;B8APB9	B9FBL3	yes	2	0.00066184	52.009	14545000	0	0	0	14545000	0	0
AAARPDTLPSGAAVGPTR	18	1	1706.91	B9ETI4;Q9LGS7;A2WLG1	B9ETI4	yes	3	1.2577e-08	73.76	155450000	55545000	24481000	0	0	35494000	39931000
AAASEQPLEPQHEAYEENPQEHNSDATAK	29	0	3190.41	B8B4F7;B9FSE6;Q67VC7	B8B4F7	yes	4	0.00022895	41.65	99179000	32829000	44097000	22253000	0	0	0
AAASPFDEGSNSAQLYR	17	0	1782.82	Q658H9;A2Y8U1;A3B801;Q0DEY2	Q658H9	yes	2	4.5871e-08	91.616	55204000	22858000	17178000	0	0	0	15169000
AAATAAASGEPPK	13	0	1140.58	A2XIZ4;Q10HI8;Q6F2U9;A3AJZ6;A2XIZ9	A2XIZ4	yes	2	0.0006914	61.167	108740000	0	0	0	45366000	0	63375000
AAATALDSLPAPLR	14	0	1365.76	Q7XQ88;Q259H1;A2XYX2	Q7XQ88	yes	2	6.2856e-05	79.639	251010000	53318000	30034000	41443000	43483000	38293000	44439000
AAATDDAAWGK	11	0	1075.49	B8B6B4;Q9AXF1;Q6Z3Y9	B8B6B4	no	2	0.0026223	62.166	163550000	0	54991000	47128000	0	61429000	0
AAATEQPQQITEIEHAHLPVR	21	0	2338.2	A0A0P0XWE4;Q8W3F6	A0A0P0XWE4	yes	3	2.1288e-45	159.26	480780000	89288000	46348000	77810000	71367000	84964000	111000000
AAATICR	7	0	761.385	P53683;A2YLU1;A3BKB7;Q1M2P8;E1AVU1	P53683	yes	2	0.016829	110.61	234950000	41753000	40380000	71880000	0	38933000	42007000
AAATNAAAAAAAAPAPAPATPVPR	24	0	2069.1	Q6F385;A2XMW1	Q6F385	yes	2;3	1.2589e-50	160.36	605190000	108770000	105290000	79545000	64482000	80986000	166120000
AAATSSALSK	10	0	905.482	B9G741	B9G741	yes	2	0.0066079	48.701	40211000	0	11645000	28566000	0	0	0
AAAVAQADAALETLEGALR	19	0	1839.97	Q8L4V6	Q8L4V6	yes	2;3	2.9587e-39	161.86	372980000	54468000	51394000	34149000	43358000	103560000	86057000
AAAVEAGGAATAPAPAAEK	19	0	1622.83	Q6YUA7;A2YW01	Q6YUA7	yes	2	4.1192e-05	59.983	133790000	29550000	19677000	30674000	0	25501000	28391000
AAAVGANSQAAQSMLK	16	0	1516.77	Q5VRG3;P0DKK4;P0DKK3;P0C8Y9;A2Y9X7;I3RVL6;I3RVL5;I3RVL1;I3RVK9;I3RVL4;I3RVM0;I3RVL7;I3RVK7;I3RVK8;I3RVL0	Q5VRG3	yes	2	1.5821e-09	106.33	1033800000	295290000	176000000	190020000	0	188370000	184150000
AAAVIEEVEQR	11	0	1213.63	Q8LQ68;A2WUX9;A2ZXP7	Q8LQ68	yes	2	0.00023109	97.734	188760000	9368500	82005000	97385000	0	0	0
AAAVSYADELVSTAK	15	0	1494.76	Q94JJ0;B9EZ83;B8ACY2	Q94JJ0	yes	2	0.038156	36.469	273480000	83553000	53428000	53532000	0	0	82967000
AACEGSLR	8	0	862.397	Q7XT99;A2XRZ0;A0A0P0W8M8;Q0JE32;B8ASB2;B8ASB3	Q7XT99	no	2	0.034137	57.59	152160000	0	84425000	67735000	0	0	0
AACLDWLDR	9	0	1118.52	Q2R1N0;A2ZFX4	Q2R1N0	yes	2	0.0014062	110.76	234960000	51882000	30390000	37415000	35722000	32867000	46688000
AADAAGEVLR	10	0	971.504	B8B892;A3BHE6;Q6Z4I1	B8B892	yes	2	0.060909	26.465	0	0	0	0	0	0	0
AADALSIIPGAVLR	14	0	1365.8	Q10PS3;B8AJN4;Q8H808	Q10PS3	yes	2	1.4727e-05	80.96	115610000	23250000	12208000	12576000	14953000	28921000	23708000
AADAMEEWTK	10	0	1150.5	Q9ZR36;Q7FAY6;B9FCY4;B8AW08;Q8S3N4;O82706	Q9ZR36	yes	2	0.00027579	110.39	430300000	88329000	46458000	74751000	67072000	76814000	76880000
AADCIIPTFK	10	0	1134.57	Q0JFH5;Q7XTB1;Q01N35;B8ATY5	Q0JFH5	yes	2	0.0051772	60.598	255530000	58068000	25888000	28482000	43196000	46116000	53778000
AADDAASAAAAVPPPSGEDLK	21	0	1922.92	Q6PL11;Q2R4Y1;A2ZDZ0	Q6PL11	yes	2;3	1.3576e-14	113.73	1254500000	258830000	181260000	165550000	182070000	203870000	262940000
AADEFFHHYYVNLK	14	0	1752.83	Q9SDG8	Q9SDG8	yes	3	0.00085527	49.243	17007000	0	17007000	0	0	0	0
AADELAGSHLDEVK	14	0	1453.7	Q6K6Q1;B8AFQ7;Q7M1Q5	Q6K6Q1	yes	2;3	4.7139e-11	125.47	725880000	168300000	130550000	100470000	116580000	75635000	134340000
AADELAGSHLDEVKR	15	1	1609.81	Q6K6Q1;B8AFQ7;Q7M1Q5	Q6K6Q1	yes	2;3	4.6594e-07	95.57	484350000	148510000	56738000	77482000	74848000	77498000	49270000
AADFGWGPPAAYGPAALPER	20	0	2012.97	C7IWY5;B8A8G3;A0A0P0VCC3;Q5JKH0	C7IWY5	yes	2	0.0004676	43.696	0	0	0	0	0	0	0
AADILVNFFEK	11	0	1265.67	A2YA91;P30298;I3QD82;A0A0P0WTZ1	A2YA91	yes	1;2	2.9033e-07	155.11	3727200000	667110000	430580000	507670000	758550000	630280000	733050000
AADLASSQSEIHQLR	15	0	1624.82	B8AID9;Q6Z7R9	B8AID9	yes	3	5.6286e-05	64.842	192450000	67847000	39911000	23575000	29795000	31324000	0
AADLDAELK	9	0	944.481	Q5KQD2	Q5KQD2	yes	2	0.0033171	78.556	475400000	135490000	50440000	50971000	70460000	96982000	71059000
AADLGVENIVIGMPHR	16	0	1690.88	Q6Z3X5	Q6Z3X5	yes	2;3	2.875e-14	119.63	525230000	0	112710000	115150000	154720000	142650000	0
AADLGVESIVIGMPHR	16	0	1663.87	B9FEW6;Q0JDN5;Q01LD8;B8AT82;A0A0P0W9W2	B9FEW6	yes	2;3	5.933e-07	87.363	716460000	157500000	85914000	84856000	96099000	176530000	115560000
AADLNLSPTSDINLLESR	18	0	1927.99	A0A0P0XPR1;Q0J032;B8BDV1	A0A0P0XPR1	yes	2	2.905e-10	85.203	0	0	0	0	0	0	0
AADLTYWESAAR	12	0	1352.64	Q9AUV6;B8AK72;A0A0B4U1W3;Q10CK6;Q2QS13;B8BPH5;A0A0B4U2C3;A3AK92;A2XJC2;B7F958;Q75GS4;B8AK67;B9F946;Q2QS14;B8BPH4	Q9AUV6	no	2;3	4.5404e-06	110.31	6646900000	1657600000	1064300000	1310600000	1355700000	1258800000	0
AADNPWPQWPR	11	0	1336.63	Q0JKD0;B9EYM2;A2WTU1	Q0JKD0	yes	2	0.014252	49.777	89719000	0	43286000	46433000	0	0	0
AADNQLFVATCAPAR	15	0	1603.78	Q10R10;B8APC6	Q10R10	yes	2	1.003e-12	101.53	122430000	32021000	0	28813000	31962000	29631000	0
AADPAVAAVALDAAR	15	0	1380.74	Q8H3A7;A2YNM7	Q8H3A7	yes	2	0.06695	26.931	0	0	0	0	0	0	0
AADPGLIYDIDPSDYNK	17	0	1865.87	B8AAU1;A0A0P0V984;B9ETQ2;Q8S1I0;Q8RVA0;A2ZYM0	Q8RVA0	no	2	4.1192e-10	108.18	607830000	105180000	97575000	75580000	97131000	137390000	94971000
AADPLSSWSAAAR	13	0	1301.64	B8ARB3;Q0JBY9;Q01I83;B9FFZ4	B8ARB3	yes	2	0.053169	30.844	0	0	0	0	0	0	0
AADPSAAAAAAPDPDGPDAVR	21	0	1904.89	Q53NR8;A2ZDV4	Q53NR8	yes	2	1.4271e-10	79.467	35937000	0	0	0	0	0	35937000
AADSDAGGQSLANK	14	0	1303.6	C7J0X7;Q7XN31;B9FDT6;B8AVC2	C7J0X7	yes	2	4.7459e-05	68.972	0	0	0	0	0	0	0
AADSNTTILLR	11	0	1173.64	Q01LK5	Q01LK5	yes	2	0.00042549	84.507	338220000	30855000	93235000	96954000	0	62506000	54674000
AADVGADLVGK	11	0	1014.53	A3ACD7;Q75U53;A2XAP0;A0A0P0VQV1;A2WPG7;Q94CP2;Q7XAC0;A2ZSP0;A2X1Q2;W8QQX9;A2Y0L3;Q75M03;B9FHF4;P93409;O80384;Q67WN5;A2YFJ3;B9FQ61;Q8H616;P93410;A2Y9Y6;Q6ER91;B8AJF2	A3ACD7	no	1;2	0.00029512	118.71	11471000000	2182400000	1880300000	1885900000	1780600000	2065900000	1676200000
AADVLAAANTAAEVALR	17	0	1625.87	Q5W6H1;A2Y3I6;B9FP20;O22523;A6N1I3	Q5W6H1	yes	3	2.4059e-16	114.06	130930000	14433000	7579800	14399000	35694000	36314000	22511000
AADVLLWK	8	0	914.523	A0A0P0VHE6;Q6ETX5;A2X381	A0A0P0VHE6	yes	2	0.020762	82.452	284770000	56054000	26134000	45386000	49926000	52123000	55151000
AAEACEEFGGVLVTLR	16	0	1720.85	Q0JDA2;A2XTC1	Q0JDA2	yes	2	1.2899e-05	67.685	53194000	0	0	21801000	0	17130000	14263000
AAEADVVPR	9	0	926.482	A2XVY5;A3AVY6	A2XVY5	yes	2	0.0029572	82.287	142370000	0	0	0	40484000	56373000	45512000
AAEAGSGGVVK	11	0	944.493	Q8LQD2;B8A9C0;Q7XBH1	Q8LQD2	yes	2	0.0019526	55.04	224350000	0	0	0	103960000	120380000	0
AAEALHQEEK	10	0	1124.55	Q658I5;B8B1Y6	Q658I5	yes	3	0.0065364	43.168	226130000	0	80554000	145570000	0	0	0
AAEALLPSLSIWPPSQR	17	0	1834.99	Q0D4Z3;B8B822;B9FY79;Q7XIN7	Q0D4Z3	yes	2	0.059092	32.858	15668000	0	15668000	0	0	0	0
AAEAPAAEEPK	11	0	1082.52	Q5TKJ2;B8AYI6	Q5TKJ2	yes	2	0.00061279	80.69	2523400000	558440000	353590000	330880000	422660000	467640000	390140000
AAEASIVNR	9	0	929.493	Q6Z9S4;A2YW42;A0A0P0XHC5;Q6Z9S3	Q6Z9S4	yes	2	0.00255	93.649	211140000	46754000	0	0	42883000	61768000	59740000
AAEAVPLHDALGLVLAEDVR	20	0	2058.11	Q7XM29;Q01JK7;B8AVX9	Q7XM29	yes	3	0.0074961	35.538	85869000	0	23640000	21515000	0	0	40713000
AAEEANVYDDLVK	13	0	1435.68	Q2RBN7;Q2QYW2;A3CE52;A3CE45;A2ZH90;A0A0P0XY45	Q2RBN7	no	2	5.2237e-08	116.51	2041500000	427590000	283130000	260190000	327400000	345750000	397480000
AAEEGVVIACHNK	13	0	1396.68	Q0D840;A2YIW7	Q0D840	yes	2	1.2247e-08	118.87	1462300000	200160000	216570000	187540000	277250000	260160000	320620000
AAEEGVVIACHNKDEFDAQMTK	22	1	2462.12	Q0D840;A2YIW7	Q0D840	yes	3	2.3383e-10	79.177	348460000	101560000	0	0	79201000	115570000	52127000
AAEEILELSNGR	12	0	1300.66	Q7G6E9;A2Z556;A2Y261	Q7G6E9	yes	2	1.8603e-10	136.53	46897000	0	24940000	21957000	0	0	0
AAEEMAGSHLDEVKR	15	1	1641.78	Q75HQ7;A2Y4W6	Q75HQ7	yes	3	0.0025383	42.314	19045000	0	0	19045000	0	0	0
AAEEQAASYQAK	12	0	1265.59	Q7XN10;B9FCH2;A0A0P0WEZ7;B8AU60;Q01K10	B8AU60	no	2	7.7367e-06	106.67	132920000	0	29225000	18910000	0	35742000	49044000
AAEESLNQFQYAPQHLVR	18	0	2100.04	B9EZZ2;B8AHZ2	B9EZZ2	yes	3	0.0010835	44.734	125460000	42454000	0	0	35897000	38300000	8811500
AAEETWGANR	10	0	1103.5	Q8LJ85;A2WXW7;A3A0H5;C7IWL2	Q8LJ85	yes	2	0.00036936	107.79	268880000	0	54413000	48967000	49324000	58112000	58064000
AAEFVISK	8	0	863.475	Q8W0E8;A2WUJ3;Q6I5H0;A2Y6V1	Q8W0E8	no	2	0.020882	69.716	475190000	86217000	75767000	63995000	80923000	86167000	82117000
AAEFWAR	7	0	849.413	A3BEL8;Q653V4;A2YG59;B8B1F2;Q653V7;B8B1F4	Q653V7	no	2	0.054497	69.176	117450000	0	0	0	37591000	28237000	51624000
AAEGEDTSIRK	11	1	1175.58		REV__Q0DUE1	yes	2	0.006872	58.699	223280000	91425000	0	0	41570000	48542000	41743000
AAEGGAAAR	9	0	772.383	Q8H3I3;A2YNQ0	Q8H3I3	yes	2	0.00050384	107.57	496300000	108600000	47912000	74622000	86696000	96045000	82427000
AAEILGHK	8	0	837.471	Q10LR5;B8AP09;B9F8C3;Q0DS22	Q10LR5	yes	2	0.028719	62.546	520310000	130250000	0	77310000	113760000	100100000	98892000
AAEKPEEEEEAPKPK	15	2	1680.82	Q9ZRI7;B9F4B5;B8AE84	Q9ZRI7	yes	2;3;4	4.1914e-13	129.29	1872300000	431490000	76373000	91803000	313320000	445440000	513910000
AAELANAANFIDK	13	0	1346.68	Q7FMW3;A2WU37;A2ZWV4;B9EYZ4;B8A818;Q8GU72;Q5N9P2;A2WU30;Q8GU73;A0A0P0V6W6;Q0JK52	Q7FMW3	no	2	0.0059796	49.487	113420000	26212000	15131000	0	23268000	26642000	22165000
AAELAVSSLQALLR	14	0	1440.83	Q2QMK8;B9GE42;B8BMV1	Q2QMK8	yes	2;3	4.279e-08	89.46	96127000	0	0	19743000	26364000	23700000	26320000
AAELMFEK	8	0	937.458	Q6ZJW9;A2YR10;B9FYZ4	Q6ZJW9	yes	2	0.018847	58.916	122420000	23321000	0	13619000	17530000	33677000	34271000
AAELTAAQLR	10	0	1042.58	A0A0P0VQT9;Q6K680;A2XAH7;B9F3Z5	A0A0P0VQT9	yes	1;2	1.5327e-07	144.65	1901400000	398180000	213230000	241170000	385730000	308790000	354260000
AAELTTLLESR	11	0	1202.65	P0C522;P0C521;P0C520;D3DF43;Q67TM4	P0C522	yes	2;3	1.3092e-05	122.77	5957500000	1026100000	890490000	1005400000	978730000	935390000	1121300000
AAELVHVITGR	11	0	1164.66	A2XN31;Q10BU2	A2XN31	yes	2;3	9.1881e-05	109.72	508040000	53008000	72902000	77988000	64253000	124360000	115530000
AAENVYIK	8	0	906.481	Q9SXG0;A2Z481	Q9SXG0	yes	2	0.011663	89.296	733270000	120360000	119450000	106190000	135270000	114540000	137470000
AAEQSIESAK	10	0	1032.51	Q9LI34;B8AB31;B9EUK1;A0A0P0V093	Q9LI34	yes	2	0.00053048	103.31	296210000	97156000	44685000	42278000	59800000	0	52286000
AAESPADFTVK	11	0	1134.56	Q9FW37;B8AWI7	Q9FW37	yes	2	0.00089762	74.611	1041500000	175380000	142320000	177450000	165340000	167690000	213320000
AAETFLFTSESVNEGHPDK	19	0	2077.96	P93438;A0A0R7VIP9;B9EW46;A0A0P0X5U4;B9FX68	P93438	yes	2;3	1.3878e-39	169.25	701750000	128240000	107050000	125180000	112780000	98716000	129780000
AAETVVLK	8	0	829.491	Q9SE04;Q6H759;A2X5L0	Q9SE04	yes	1	0.02958	65.313	223980000	48687000	0	0	55791000	61445000	58058000
AAEVASQVNSWVEK	14	0	1516.75	Q75H81;B9F9P0;B8AM77	Q75H81	no	2	8.6722e-11	122.1	507740000	99000000	64963000	67631000	107580000	78205000	90361000
AAEVSEFFAGK	11	0	1154.56	Q0J5V5;B8BAI7;B9G0S3	Q0J5V5	yes	2	0.0013796	69.721	561290000	112290000	82114000	85104000	88925000	97635000	95225000
AAEVVSTIVQNNPK	14	0	1468.79	Q852A6;A2XNH4	Q852A6	yes	2	0.0029059	52.5	191290000	40445000	41802000	22902000	41871000	44273000	0
AAEYMEMPVR	10	0	1195.54	Q7XVN7;Q01MF9;A2XRR9	Q7XVN7	yes	2	0.012615	54.094	154490000	33256000	19054000	20779000	27960000	29707000	23738000
AAFASFPDLR	10	0	1093.56	Q6F357;A2Y7R2;B9FIG1	Q6F357	yes	2	0.0011526	83.499	279800000	63972000	26965000	32104000	69180000	36992000	50585000
AAFDEAEK	8	0	879.397	B8B4R4;Q9SLY8;Q0D7H6;B7EW55;B9FWE4;A6N013;Q7Y140;A2XNP5	B8B4R4	yes	2	0.011844	88.294	1176200000	270850000	108950000	110620000	202900000	219740000	263100000
AAFDVYDVDGDGR	13	0	1398.61	Q5ZCK5;A2WKD1	Q5ZCK5	yes	2	0.00054921	64.104	108130000	18340000	0	0	23906000	35567000	30319000
AAFENVTK	8	0	878.45	Q6K7H2;A2XA82;A3ABX4;Q7XI40;B9FUB3;A2YNV2	Q7XI40	no	2	0.029644	60.019	148290000	0	73169000	75123000	0	0	0
AAFFDQFAK	9	0	1043.51	Q7XSU7;Q5U1N1	Q7XSU7	yes	2	0.0085766	62.463	178740000	33539000	13421000	31234000	46984000	19887000	33675000
AAFPVSSAR	9	0	904.477	Q9LGA3;B8AD25;A0A0P0UXI2	Q9LGA3	yes	2	0.0029931	81.915	474210000	116060000	46811000	56862000	75926000	83404000	95147000
AAGAVDDDEDLVDVLLR	17	0	1784.88	Q6ZIH2;B9F3Q6;B8AJA4;B9F3Q4;Q6ZIH6;B8AIY5;B8AJA3	Q6ZIH2	yes	2	1.195e-05	58.246	22853000	0	10628000	0	12225000	0	0
AAGDEEDDEDLVDVLLR	17	0	1872.86	B8AIY8	B8AIY8	yes	2	3.8077e-16	129.05	60542000	0	21337000	18128000	0	21077000	0
AAGDGQAVEAQEALPIEK	18	0	1795.9	A0A0P0XD59;A2YSI3;Q0J770	A0A0P0XD59	yes	2	3.3263e-09	72.359	25678000	0	10219000	15458000	0	0	0
AAGEEPLPEEDPSNPIFKPIPEPSR	25	1	2715.34	Q7XMI6;B8AT05;A0A0P0W992	Q7XMI6	yes	3	3.5767e-12	91.416	487830000	70353000	88064000	73385000	78226000	87538000	90262000
AAGELGIFANK	11	0	1089.58	Q2QYV1;B9GBE7;B7EKD0;B8BNT7;B7ECH1;B8BNT0;Q0IV82;Q2RBM6;B9G8Z3	Q2QYV1	yes	2	0.0032816	53.237	37386000	0	24316000	0	0	13070000	0
AAGEMSTALQHLEEAFVK	18	0	1930.95	Q109D1;B9G6P9;Q6QN18	Q109D1	yes	2;3	3.191e-05	62.203	92924000	26999000	9788900	0	0	27333000	28804000
AAGEQLVHVGQDK	13	0	1350.69	Q6Z2Y0;B8AHE5;A0A0P0VEM7	Q6Z2Y0	yes	2	0.04121	33.823	0	0	0	0	0	0	0
AAGEVLALQK	10	0	998.576	Q6YXI1;B8BCM8;Q76E42;A2YWA4;Q6ZB94;A3BU52	Q6YXI1	yes	2	0.0037245	65.719	520040000	103340000	69494000	62956000	96152000	105250000	82849000
AAGFDLNVIVADAK	14	0	1402.75	Q6V9T1;A2ZX46;A2WUC5	Q6V9T1	yes	2	0.00019308	69.878	373940000	70724000	44448000	43375000	54964000	91675000	68757000
AAGFSQLSER	10	0	1064.53	Q2QVB4;A2ZJA7	Q2QVB4	yes	2	0.004016	64.692	222760000	73087000	0	0	0	42891000	106780000
AAGFTGFK	8	0	797.407	Q6ZD89;A0A0P0XC87;A2YRE2	Q6ZD89	yes	2	0.011469	90.37	2825000000	604860000	368770000	305290000	430040000	549200000	566820000
AAGFVWLR	8	0	918.508	Q5Z6T5;A0A0P0WXJ2;Q8SAA7;A2YDT7	Q5Z6T5	yes	2	0.015194	79.469	182490000	31597000	21377000	23564000	34162000	28821000	42969000
AAGGASGGEELTVEER	16	0	1531.71	Q2R2W2	Q2R2W2	yes	2	3.4484e-05	81.346	129950000	24971000	0	0	55076000	37613000	12287000
AAGGAVLLTA	10	0	842.486	Q84MQ4;A2XHV1;B9F3C2;Q6EUQ7;A2X1H8	Q6EUQ7	no	2	0.046005	37.549	0	0	0	0	0	0	0
AAGGGAGAAAGGGR	14	0	999.485	Q0IV73;Q2RBL3;B7F2I6;B9GBF3;B8BIM8	Q0IV73	yes	2	0.00015509	61.11	0	0	0	0	0	0	0
AAGLQVFGQPASTDVAR	17	0	1686.87	Q10S49;A2XC68;Q8H8D9;Q8H8D8;A2XC67	Q8H8D8	no	2;3	2.5011e-21	142.91	1591900000	251560000	237790000	246650000	306500000	278270000	271140000
AAGLVQAAVR	10	0	954.561	A0A0P0Y2T0;Q2R3Q9;Q0ISK0;A2ZEK3	A0A0P0Y2T0	yes	2	0.0012389	82.287	278000000	98204000	94683000	85115000	0	0	0
AAGSSHEMPAAVQK	14	0	1382.66	Q84PB3;A0A0P0WC18;B9FFX9;Q1MSJ4;Q1MSJ3;B8ARA0;J3JRT9;A0A0N7KJB1	Q84PB3	yes	2;3	0.00034646	65.043	426060000	70571000	72279000	135790000	45654000	57184000	44586000
AAGSTEPFWYSVK	13	0	1441.69	Q2QLL9;A2ZN54;Q84V55	Q2QLL9	yes	2	0.00075973	55.724	0	0	0	0	0	0	0
AAGTWVK	7	0	731.397	Q6K482	Q6K482	yes	1	0.070817	106.42	675700000	170690000	0	0	156780000	159140000	189090000
AAGVLENHEEGR	12	0	1280.61	Q654W0;O22414;A6MZE4	Q654W0	yes	2;3	1.7615e-13	144.57	1374700000	359780000	105790000	107220000	247760000	204960000	349240000
AAGVLENHEEGRR	13	1	1436.71	Q654W0;O22414;A6MZE4	Q654W0	yes	2;4	1.7872e-15	168.76	182440000	0	0	0	0	146460000	35982000
AAGVYTDAEGAAADK	15	0	1408.65	Q84T92;A2XNF0;B9F6Z9	Q84T92	yes	2	0.00017176	70.47	1186500000	260790000	148050000	169500000	178570000	196320000	233310000
AAHFEESMK	9	0	1048.46	Q10RP0;A2XCL6;A0A0P0VT75;Q7XE16;B8BH45;Q0IXF3;B7E390;A6MZV2	Q7XE16	no	2;3	0.00032167	108.43	1160000000	221200000	159270000	163660000	201460000	236030000	178440000
AAHLVDSTNQVGHFQK	16	0	1750.88	Q8L6I1;B8BN76;A3CJU4;A6N1T3;Q8L6I2;A0A0P0X3D0;Q43002;Q43001	Q8L6I1	no	2;3	3.6235e-24	144.29	560300000	129400000	57348000	92370000	101850000	92804000	86523000
AAHPNVSVMVGLGGDSVQDTAK	22	0	2152.06	Q8S870;Q7XEL9;A2Z7A7	Q8S870	no	3	0.035912	26.157	36973000	0	25848000	11125000	0	0	0
AAIDIVELCYK	11	0	1293.66	Q851Y6;B8ANQ0;A0A0P0W5L8	Q851Y6	yes	2	0.0015745	68.536	516150000	131040000	74932000	78191000	112080000	0	119910000
AAIDQHEGGLDAFSR	15	0	1585.75	B8ATS0;Q9SXI9;D0TZL2;D0TZK6;B9FF16;A0A0P0W9U3;Q0JDF0;W8TP47;W8SQR9;Q4JF07	B8ATS0	yes	2;3	0.002745	41.695	172440000	34147000	20578000	22343000	38068000	22039000	35267000
AAIDSMVNDATNDVDDGEK	19	0	1978.84	Q10LF8;A2XGQ0;A0A0P0VY77	Q10LF8	yes	2	9.9337e-08	90.718	61930000	0	0	22052000	0	20560000	19318000
AAIDVVCNPLGK	12	0	1255.66	Q6H8E4;B9F3Y2;A2X295;A2ZVZ6;Q5VQU1;Q0IJY1;A2WT73;Q2TJ67	Q6H8E4	no	2	3.0628e-05	94.767	525870000	118020000	75856000	0	106890000	95344000	129760000
AAIEEFSTDVQPDEDSILNK	20	0	2220.04	Q5JMX9;A2ZXW2;B8A9H2	Q5JMX9	yes	2	2.5114e-09	88.282	229140000	53983000	20386000	38186000	27460000	41430000	47695000
AAIFADTR	8	0	863.45	B8AWK7;Q5W6W7;B9FNU9	B8AWK7	yes	2	0.017481	65.465	162070000	63161000	0	42963000	0	0	55945000
AAIKEEAEGK	10	1	1044.55	Q6K5G8;A1YR13;B8AF09;Q8H6A7	Q6K5G8	no	2	1.3455e-06	144.17	5060000000	73717000	2196500000	2539000000	158900000	59070000	32785000
AAIKEESEGK	10	1	1060.54	Q7FAH2;A3AV14;A2XUU7;A6MZB2;A0A0P0WBW9	Q7FAH2	yes	2;3	0.00016764	120.86	1180100000	11978000	1101900000	23941000	0	24029000	18198000
AAILLYHAVPDYYSLQLLK	19	0	2190.21	Q8H3S1;A2YTW2;A3BRV6	Q8H3S1	yes	3	0.081113	11.736	38990000	0	0	0	13376000	25614000	0
AAISEGDQDYR	11	0	1223.54	Q5WAB3;B8B389	Q5WAB3	yes	2	0.00041928	84.821	237380000	51534000	33249000	32083000	33977000	40611000	45924000
AAISTVDVLTPK	12	0	1213.69	P93409;O80384;Q67WN5;A2YFJ3;B9FQ61;A0A0N7KMH6;A0A0P0VFX2;Q0E3B7;A2X1P8	P93409	no	2	1.4901e-05	100.04	1054100000	196440000	110230000	176700000	156930000	162610000	251220000
AAIVNSQTLEEVAR	14	0	1499.79	Q6EUK2;B8AEK8	Q6EUK2	yes	2	3.7942e-06	76.759	0	0	0	0	0	0	0
AAIVSGPDDVR	11	0	1098.57	B8APM0;Q6AVV6;A3ALJ1	B8APM0	yes	2	0.0030745	59.418	1268900000	313730000	209340000	208560000	166850000	193070000	177390000
AAKPEPTQLEK	11	1	1210.66	Q94GE1;Q0DM69;B8AMP8	Q94GE1	yes	2	0.00085037	87.641	1029600000	215070000	110530000	131820000	212820000	208250000	151120000
AALAPYFELTNAVR	14	0	1534.81	A2Z3M0;Q8W426;B7ER70;A0A0N7KR72	A2Z3M0	yes	2;3	3.073e-15	140.91	507810000	107800000	59803000	83295000	97022000	75860000	84031000
AALAVIAEMVDAGFTPSK	18	0	1789.93	Q7XAM2;A3BLV6;A2YND5	Q7XAM2	yes	2	0.0056328	42.118	20817000	0	20817000	0	0	0	0
AALDTFLFTSESVNEGHPDK	20	0	2177.03	Q0DKY4;B7EKA4;A2Y053	Q0DKY4	yes	2;3	9.5168e-79	241.11	2112100000	424220000	311890000	277920000	347670000	336460000	413920000
AALDVVELVVR	11	0	1182.7	Q10H87;Q84TZ5;B8AM72	Q10H87	yes	2	0.00020992	99.752	413210000	78146000	69524000	56966000	74277000	59553000	74744000
AALEAACPGTVSCADILALAAR	22	0	2200.1	Q9LI45;A2WN51;A7J0U4	Q9LI45	yes	2;3	7.4661e-11	84.166	765670000	136590000	128310000	126530000	136450000	83040000	154750000
AALEAACPHTVSCADILALAAR	22	0	2280.14	Q8RYP0;Q0JM38;A2ZU58	Q8RYP0	yes	2;3	1.3505e-18	95.703	177850000	71655000	0	0	0	61534000	44659000
AALEHACPR	9	0	1023.49	Q7X766;Q01L85;A2XTH3	Q7X766	yes	2;3	0.0024938	100.98	788700000	210170000	47424000	43913000	164310000	151580000	171290000
AALEMTGSHLDEVK	14	0	1499.73	Q7X720;Q01J46;A2XVK1	Q7X720	yes	2;3	9.93e-09	108.66	2659700000	800510000	250460000	315070000	346030000	401900000	545750000
AALEMTGSHLDEVKR	15	1	1655.83	Q7X720;Q01J46;A2XVK1	Q7X720	yes	2;3;4	3.0318e-11	120.21	1987300000	627890000	222970000	254270000	354620000	355650000	171900000
AALFYDNSLSGEDIYDPFLR	20	0	2305.09	Q84ZC0;B7EDV8;B9FXT4;B8B782	Q84ZC0	yes	2;3	8.924e-26	136.49	575630000	139300000	72364000	88419000	102770000	107710000	65057000
AALGVHDAAYEDTLQK	16	0	1700.84	V5K4S9;Q43011;B8B0C7	V5K4S9	yes	3	0.00019501	54.953	83034000	29189000	0	0	26813000	0	27032000
AALLDIGPER	10	0	1053.58	B9FSZ9;A2YCC0;Q5ZA96	B9FSZ9	yes	2	0.007126	51.531	22673000	0	0	22673000	0	0	0
AALLTPAEVADK	12	0	1197.66	Q6ZD89;A0A0P0XC87	Q6ZD89	yes	2	2.0667e-05	98.105	14718000000	2774800000	2075300000	2252000000	2137500000	2533000000	2945600000
AALLTPAEVADKLPSK	16	1	1622.92	Q6ZD89;A0A0P0XC87	Q6ZD89	yes	2;3	4.5262e-06	84.508	2484800000	694520000	269690000	286210000	430920000	496690000	306760000
AALNLAYQNLSR	12	0	1332.71	A3C0D8;Q0J0N6	A3C0D8	yes	2	4.1141e-05	91.245	241370000	47858000	35832000	74058000	83619000	0	0
AALPATVHYR	10	0	1097.6	Q851M9;A2XNU1	Q851M9	yes	3	0.0090904	46.033	0	0	0	0	0	0	0
AALPVGTVSGAPK	13	0	1166.67	Q10NN5;Q10NN7;Q9XJ29;B8AKD7;Q84QB7;B9F770;A0A0P0VVQ5;Q10NN4;Q10NN8;Q94GF1;J9UPY5;J9UN97;A2XNK3	Q10NN5	yes	2	0.0057955	49.774	302300000	76889000	0	0	74000000	73808000	77605000
AALPYNEETFDR	12	0	1424.66	B9ET10;B8ADF2	B9ET10	yes	2	0.0014775	60.161	285710000	68204000	34437000	33760000	40286000	50228000	58799000
AALQEAYSTPILALDVLAERPPEK	24	1	2594.4	Q7F2E5;Q655K7;B7ENG6;Q0JRG3;B9EYR4;B8ACS3	Q7F2E5	yes	3;4	2.4165e-08	76.161	572970000	106400000	56868000	65292000	137270000	136690000	70455000
AALQETTK	8	0	860.46	Q7XCY0;Q9FW17;B9G6L3;B8BHU8;Q94GW4	Q7XCY0	yes	2	0.018254	62.969	448230000	0	199410000	248820000	0	0	0
AALQNLEQFQEK	12	0	1417.72	A2X5H4;Q6H547;A3A7H2;Q7X6J0;A0A0N7KFE2	A2X5H4	yes	2	4.8031e-10	138.45	1733300000	344220000	186150000	224140000	332320000	314960000	331520000
AALQSTVLSNLENGMFHVR	19	0	2086.06	A3BR28;A2YSV1;Q6Z0T9	A3BR28	yes	3	1.7052e-06	73.953	125710000	36948000	0	0	40854000	29286000	18626000
AALSDDYFVK	10	0	1127.55	Q6EUF8;B8AEK0;Q0E2K1;B9F4F6;A0A0P0VGU3;A1YZC9	Q6EUF8	yes	2	0.064993	38.714	552290000	109050000	68363000	76794000	78100000	96928000	123060000
AALSHVPEER	10	0	1107.57	B9EZZ2;B8AHZ2;Q01KY9;B8ASB1;B9FEH2;Q7XTA4;A0A0P0W8L8	Q01KY9	no	2	0.0012618	75.474	160420000	40422000	24356000	10106000	49040000	0	36492000
AALVALAAHASDLAEAER	18	0	1777.93	B9FCW2;Q7X7K8;Q0J9G6	B9FCW2	yes	3	0.032567	29.577	33358000	33358000	0	0	0	0	0
AALVYESVTGDHVDDHTR	18	0	1983.93	A2Y9M3;B9FRM7;A0A0N7KLK6;Q0DEC9;Q5WA91	A2Y9M3	yes	3	0.019254	33.142	0	0	0	0	0	0	0
AAMDPTDYFR	10	0	1185.51	A0A0P0WXN6;Q5Z964;B8B3J6	A0A0P0WXN6	yes	2	0.02574	47.334	11258000	0	11258000	0	0	0	0
AAMGEDLFWAIR	12	0	1378.67	A0A0P0WXN6;Q5Z964;B8B3J6;A3BCK5;A2YDX5;Q5Z7I5	A0A0P0WXN6	no	2	0.0038691	47.712	28553000	0	12038000	0	16515000	0	0
AAMGHPEPFPLYYISVGNQECSK	23	0	2594.19	B8ANG7	B8ANG7	no	3	1.8895e-08	77.575	181630000	0	32363000	43352000	54504000	0	51406000
AAMGHPEPFPLYYISVGNQECSKPYYK	27	1	3145.47	B8ANG7	B8ANG7	no	4	0.067784	16.082	22109000	0	22109000	0	0	0	0
AAMGHPEPFPVK	12	0	1279.64	Q2QY88;B9GBP1;H2KX75;Q2RAZ7;B8BIW4	Q2RAZ7	no	2	0.0008519	67.252	752610000	180600000	87240000	0	184420000	168820000	131530000
AAMLDTPR	8	0	873.438	Q6YZZ2;A2YRZ1;B9FZF8;Q6YZ97;A2YRZ6;Q6YZ99;A2YRZ5;Q6YZA4;A2YRZ0;Q6YZY5	Q6YZZ2	no	2	0.005676	122.18	1351500000	313230000	220520000	123120000	245290000	203510000	245850000
AAMLGLVK	8	0	801.478	Q5Z6U5;B8B3C8;B9FTM3	Q5Z6U5	yes	2	0.043236	43.808	0	0	0	0	0	0	0
AAMPEVDK	8	0	859.411	A2Z9J9;Q945W6	A2Z9J9	no	2	0.0639	40.058	0	0	0	0	0	0	0
AAMVEHFNAGNR	12	0	1315.61	A2XMS3;Q852M1;Q10C90;Q0DMV6;A0A0P0W4J1;A0A0P0W429	Q852M1	no	2	0.0010412	56.087	0	0	0	0	0	0	0
AANENSDVSHSNGR	14	0	1456.63	Q69PQ1;C8TFC0;B8B9P4;B9G094	Q69PQ1	yes	3	0.00063878	51.643	17046000	0	13284000	3761500	0	0	0
AANGDIVTAIMELTT	15	0	1518.76	A2Y3Z4;Q75K80;Q7XXR8	A2Y3Z4	yes	2	7.8241e-08	84.753	0	0	0	0	0	0	0
AANGVVIATEK	11	0	1071.59	Q10KF0;B8BB87;A2YVR7;Q6H852;B8AFT1	Q6H852	no	2	0.00043526	84.479	238480000	0	70567000	41087000	0	40111000	86717000
AANLALAGLSLAPLVVK	17	0	1620	B9FJ61;A0A0N7KKU6;Q6ZGL9;B8AGI1	B9FJ61	yes	2;3	9.791e-11	106.6	294980000	68219000	34146000	26791000	57759000	46478000	61592000
AANMLGQPVVSDFFAK	16	0	1693.85	Q6L5I4;B9FLB9;B8AW91	Q6L5I4	yes	2	0.039132	30.446	0	0	0	0	0	0	0
AANSPTQVIEDVK	13	0	1370.7	B9G6E3;A2Z8U8;A0A0P0XWA7	B9G6E3	yes	2	0.005135	50.806	255410000	57115000	35616000	39824000	67861000	0	54992000
AANVAMAALLDGFQK	15	0	1518.79	Q0DLY4;Q851N5;B8AN61	Q0DLY4	yes	2	0.030864	34.485	0	0	0	0	0	0	0
AAPAASALPLDGR	13	0	1208.65	Q7XDQ8;A2Z839	Q7XDQ8	yes	2	0.001746	49.298	69122000	21263000	0	21183000	0	26676000	0
AAPDLDALFPDGFVER	16	0	1731.85	Q942C4;A2WUT6	Q942C4	yes	2;3	0.00020903	65.298	307740000	40501000	44674000	45112000	39783000	67306000	70363000
AAPDVEYR	8	0	919.44	B7SDF0;A2ZN20;Q8VXC4;O22390;O04432;A6N1S5;A6N1U7;A6N0Q8;Q2QLR2;O24187;H2KWV8;H2KX69;Q10FE5;Q6ASX7;A0A0P0W1Y6;B8AP37;A0A0P0W1U8;Q10FE7	Q2QLR2	no	2	0.0016371	119.41	1350600000	284470000	0	231540000	256820000	244360000	333380000
AAPEQPPPQPK	11	0	1158.6	A2ZVI7;B8ABY2	A2ZVI7	yes	2	0.0168	47.971	419810000	99439000	54028000	0	96177000	83526000	86638000
AAPGSGSGGIPIK	13	0	1110.6	Q9FP22;B8B0J7	Q9FP22	yes	1;2	0.00040012	63.415	115740000	0	0	0	48687000	45577000	21475000
AAPPVYPIGPVLSLGGNDK	19	0	1864.01	Q6Z481	Q6Z481	yes	2	0.00025034	58.402	130780000	32302000	19997000	19577000	0	27063000	31839000
AAPQSTPPQR	10	0	1051.54	Q69MD2;B8BCM4	Q69MD2	yes	2	0.0043748	63.426	54131000	27404000	0	0	0	0	26727000
AAPSAIPR	8	0	781.445	O24174;B8AV58;B7NZY5	O24174	yes	2	0.04705	44.349	20962000	0	0	0	0	16518000	4444100
AAPSPSLDAIFDSFK	15	0	1564.78	Q2QNZ9;B8BMD4;B9GDL7;A0A0P0YB46	Q2QNZ9	yes	2	0.041414	31.319	0	0	0	0	0	0	0
AAPSVAVDNLNPK	13	0	1294.69	Q9S768;Q338N8;B8BGM4;Q94HC5;A0A0P0XUE4	Q9S768	yes	2	1.3398e-09	128.36	553300000	129910000	0	0	122320000	137890000	163180000
AAPTVQDLLR	10	0	1082.61	Q6ATX4;A2Y5M6	Q6ATX4	yes	2	0.0018642	73.499	181110000	34346000	17444000	23963000	34994000	32924000	37435000
AAPVLNPECGAPADWK	16	0	1694.81	Q0JLN6;A2ZUU7;A2WRX6;A0A0P0V4K5;A0A0P0WLE8	Q0JLN6	yes	2	0.04574	35.304	147070000	33682000	0	0	34910000	30055000	48425000
AAPVVDAEYLR	11	0	1202.63	Q6ZJJ1;A2YXU4;A2Z3J3;B9G4T2	Q6ZJJ1	yes	2	0.00055749	66.267	520830000	110740000	82862000	0	107310000	106030000	113890000
AAQAASAAAK	10	0	858.456	Q8W0D1	Q8W0D1	yes	2	0.017404	52.167	8081100	0	3934800	4146300	0	0	0
AAQADEEAGSLLQER	15	0	1586.75	A6N0T4;Q8S2F4;A2WW31	A6N0T4	yes	2	0.00017303	70.41	82938000	0	39262000	43676000	0	0	0
AAQDIALADLAPTHPIR	17	0	1771.96	Q6ZKC0;Q0J5J5;A2YVG3;A0A0P0XG77;Q2R2W2;A6N0I0	Q6ZKC0	no	2;3;4	8.9865e-15	119.51	9289300000	2052100000	1208000000	1392200000	1449800000	1590400000	1596800000
AAQDIALAELPPTHPIR	17	0	1811.99	Q7XTE8;Q0JCM0;A2XUA6;A6N0F1;Q6EUP4;A2X6G8;A6N0W8	Q6EUP4	no	2;3;4	1.3413e-20	142.39	1674300000	414770000	193590000	269070000	247330000	309440000	240100000
AAQEAIVLPPWVALAIR	17	0	1817.06	A2YA91;P30298;I3QD82	A2YA91	yes	2;3	2.989e-15	126.16	1948700000	302450000	241700000	250980000	449840000	481360000	222370000
AAQELLDEVVSVWK	14	0	1585.84	A0A0P0YCY6;A0A0P0YCU2;Q9AYD9;Q6QUW0;Q2QLM6;A2ZN46;Q5KQP1;B8API6;Q53IX3	A0A0P0YCY6	yes	2;3	3.7708e-06	76.82	123700000	31145000	11072000	17511000	21391000	21609000	20969000
AAQLDIVVTNK	11	0	1170.66	Q84QW3;Q0J0Q8;B8B8V1;A2Z2T1;Q0J4B8;B9G4E8;B8BDC7;A0A0P0XID1;Q3MST7;B9G4E7	Q84QW3	no	2	0.0012113	57.885	378100000	53532000	60121000	75248000	56790000	46455000	85952000
AAQPIGATLIGR	12	0	1166.68	B8B4D2;P93844	B8B4D2	yes	2	0.0044488	54.683	212120000	44772000	30014000	22605000	37450000	35386000	41897000
AAQQSALAEAR	11	0	1114.57	Q8LIX8;A2WVG1	Q8LIX8	yes	2	0.017954	47.154	111920000	0	35869000	38378000	0	0	37674000
AAQSAASDAASK	12	0	1076.51	Q0DRS5;Q10L49;A2XGW6	Q0DRS5	yes	2	0.00014826	82.85	52921000	0	25472000	27449000	0	0	0
AAQVLGDGR	9	0	885.467		REV__Q0DJD4	yes	2	0.0025622	89.698	1003700000	0	852880000	150870000	0	0	0
AASAAVEEFIATQNRPK	17	1	1801.93	Q10L71;Q10L72;B8APU2;A3AI33;Q10L70	Q10L71	yes	2;3	3.0921e-32	178.14	1092200000	74380000	167360000	157120000	203030000	209030000	281240000
AASDAADAEVESSR	14	0	1377.6	Q8H5M0;A3BLL8;A2YN39	Q8H5M0	yes	2	4.2305e-08	91.812	50464000	30932000	0	0	0	19533000	0
AASDADAAEVER	12	0	1203.54	Q6Z6S1;A2X3Z4	Q6Z6S1	yes	2	0.0041314	44.511	120130000	19323000	0	18226000	64930000	0	17654000
AASELSSHQR	10	0	1084.53	P52428;B8AHG2	P52428	yes	2;3	7.0896e-13	211.27	1384600000	0	625570000	759040000	0	0	0
AASEQAALEAK	11	0	1087.55	Q75LJ4;A3APG6;B8AMT5;A0A0P0W559	Q75LJ4	yes	2	0.00039393	78.548	0	0	0	0	0	0	0
AASFNIIPSSTGAAK	15	0	1433.75	Q6K5G8;A1YR13;B8AF09;Q8H6A7;Q7FAH2;A3AV14;A2XUU7;A6N023;A6MZB2;A0A0P0WBW9;A6N0K0;Q0J8A4;I3QD45;A2YQT7;A6N160	Q6K5G8	no	2;3	2.1836e-11	115.1	15054000000	3064100000	1974000000	1720300000	2541500000	2556700000	3197100000
AASGPEAPNLQESALLIFAR	20	0	2054.08	Q6ZL37;Q0D582;A2YMX8;A3BLF5	Q6ZL37	yes	2;3	3.2065e-10	99.092	213860000	53035000	21442000	28903000	38526000	38873000	33077000
AASGPTLTITNLESWGQMAAGHDYFEK	27	0	2894.35	Q9AUN8;A2Z6D8	Q9AUN8	yes	3	1.2315e-05	49.094	90927000	0	0	33126000	25428000	0	32372000
AASIEYPVR	9	0	1004.53	B9FHR3;Q60DU0;B8AYG8;A0A0N7KK78	B9FHR3	yes	2	0.00014517	128.38	332470000	0	75196000	100780000	84881000	71612000	0
AASLEAVMESASEK	14	0	1421.67	Q7XN10;B9FCH2;A0A0P0WEZ7;B8AU60;Q01K10	B8AU60	no	2	1.9165e-06	95.345	135530000	0	23609000	23019000	34395000	24006000	30499000
AASLEFHSAEFR	12	0	1363.65	A3C5W6;Q8W372;A2Z8P9	A3C5W6	yes	3	0.034918	27.005	80779000	35218000	19372000	26188000	0	0	0
AASLQAAATLMQPAKLGGRASSAALPSR	28	2	2694.46	Q943W1;B8A8L8	Q943W1	yes	2	0.080567	20.725	28507000	28507000	0	0	0	0	0
AASLVPEADYVWR	13	0	1475.74	Q7XDZ7;A2Z7W5;A0A0P0XUQ9;Q9M5K0	Q7XDZ7	yes	2	0.0088353	48.467	101010000	0	0	0	0	54857000	46156000
AASPLVGR	8	0	769.445	A3BM77;A2YNQ5;Q8GS22	A3BM77	yes	2	0.0056784	106.04	238760000	55434000	28675000	34593000	47441000	30436000	42182000
AASPSPPPLQELTITRPDDWHLHLR	25	1	2846.48	A2WV09	A2WV09	yes	4	0.081602	9.9025	36073000	0	0	0	36073000	0	0
AASQGSSEPDAGWLDLFSK	19	0	1964.91	B9EZD0;B8AD38;Q5ZCN2;Q0JQX6	B9EZD0	yes	2	4.3706e-07	85.855	194560000	43537000	27343000	32902000	26898000	30440000	33440000
AASSADLADDGFPAPR	16	0	1559.72	Q10CU7;Q9AY75;B8AKM3	Q10CU7	yes	2	1.1044e-19	132.23	196100000	29633000	31132000	42597000	47072000	0	45668000
AASSGTSLNTK	11	0	1035.52	Q6ZAE3;F1DK64;A2YUJ5	Q6ZAE3	yes	2	0.0028949	60.509	52214000	0	52214000	0	0	0	0
AASTEWPASR	10	0	1074.51	B8BFZ6;Q94GG9	B8BFZ6	yes	2	0.00046375	76.927	171720000	44915000	0	0	34874000	38441000	53486000
AASWDHAVK	9	0	983.482	A0A0N7KGD8;Q6K9T1;B9F4N9;B8AF81;A0A0P0VRN6	A0A0N7KGD8	yes	3	0.032807	40.331	0	0	0	0	0	0	0
AASYANDISEAESPR	15	0	1579.71	Q654U5;A2YB92;A6N188	Q654U5	yes	2	4.4595e-07	76.82	0	0	0	0	0	0	0
AASYDAIK	8	0	837.423	Q0J8A4;I3QD45;A2YQT7;A6N160	Q0J8A4	yes	2	0.006551	101.43	2349800000	455350000	321300000	339590000	367090000	400050000	466410000
AATAAANSLNR	11	0	1058.55	Q84SZ1;Q69WS1;B8ALR6;B9FVZ7;B8B859	Q84SZ1	yes	2	8.1234e-10	172.56	1530200000	335320000	175990000	234850000	271590000	291380000	221120000
AATALELLR	9	0	956.565	Q94D81;A2WP46	Q94D81	yes	2	0.0047714	63.184	0	0	0	0	0	0	0
AATATAAEAAAR	12	0	1073.55	B9FKC1;A2XZN7	B9FKC1	yes	2	0.00022057	80.17	79509000	31602000	20511000	27396000	0	0	0
AATDKLDQISENEK	14	1	1560.76	Q93X08;A4KC21;A3QQQ3	Q93X08	yes	2;3	4.5207e-43	241.98	2977700000	705240000	333830000	403930000	575470000	598550000	360720000
AATDPVFPPGIVDVYGIMR	19	0	2017.03	Q6ZI86;A2X620	Q6ZI86	yes	2;3	0.00037357	48.376	68348000	15249000	9603700	7566400	0	19303000	16625000
AATDQLNK	8	0	859.44	B8AU60;B9FCH0;Q7XN12;Q01K12;Q6ZCF0;B8BBZ7	B8AU60	no	2	0.012173	76.478	260130000	0	0	0	0	0	260130000
AATDVGTMTK	10	0	993.48	Q5VRZ6;A3B7P7;A2Y8H4	Q5VRZ6	yes	1;2	1.1742e-05	123.11	313100000	69270000	59122000	62697000	31248000	90765000	0
AATEIICSR	9	0	1019.51	Q6H450;B8BF46	Q6H450	yes	2	0.0007123	118.71	592620000	152040000	74500000	79123000	80228000	117400000	89331000
AATEQAHEEEAQILAEK	17	0	1866.9	Q2QU66;B9FNB0;B8AZL7;Q761Y1;A0A0P0Y911	Q2QU66	yes	2	0.00016519	63.436	57352000	0	0	13782000	20449000	23121000	0
AATFDALVAALAK	13	0	1260.71	Q69S38;A3A6K5;Q0D5J6	Q69S38	yes	2	0.027169	38.008	15063000	0	6914200	8148500	0	0	0
AATGEFTK	8	0	823.408	Q53PC7;Q53PC6;B8BJD1;A0A0P0XZE2	Q53PC7	yes	2	0.068435	59.597	230850000	88283000	0	0	62631000	79932000	0
AATGGFAAENIVSESGEK	18	0	1736.82	Q10S67;A3ADU2;A2XC47	Q10S67	yes	2	0.019381	38.16	33107000	18438000	0	0	14669000	0	0
AATGTPLVQLLSLSDGER	18	0	1826.97	Q10CA4;Q0DME7;B9F6X5;B8AM88;Q7XZF7	Q10CA4	yes	2;3	0.0005373	45.916	21786000	21786000	0	0	0	0	0
AATGTVEEVK	10	0	1003.52	Q9ASH1;A2WSM5;B9EY26	Q9ASH1	yes	2	0.0028253	57.204	164140000	0	0	0	54968000	64222000	44951000
AATIQSVK	8	0	816.471	Q10P35;B8AK24	Q10P35	yes	1;2	0.001621	115.49	3876400000	813210000	20912000	19630000	1060900000	985520000	976250000
AATISQASLLLQK	13	0	1342.78	Q943L1;A2WWU3	Q943L1	yes	2	1.1764e-06	98.337	196330000	41979000	30577000	0	41568000	31086000	51124000
AATIVSVK	8	0	787.48	Q42971;A1YQJ3;A0A218KL62;A0A0N7KRH6;B9G7P0;B8BFV2	Q42971	yes	2	0.0032464	91.069	662210000	170680000	0	0	142240000	131380000	217920000
AATSENEVQFVETNDR	16	0	1808.82	Q5WA72;A3B8N7;A2Y9P5	Q5WA72	yes	2	1.7874e-24	151.38	191240000	37749000	24764000	30204000	32277000	29203000	37039000
AATSGQAFPQCVFDHWDMMTSDPLEAGSQASTLVQDIR	38	0	4166.88	Q6H4L2;A2X5F3;A0A0P0VJL8;A0A0P0VJN8;A0A0P0VJQ0;A0A0P0VJM7	Q6H4L2	yes	3	3.0562e-40	117.26	41889000	0	0	0	0	41889000	0
AATSPDSGDLILVEPAKPGSR	21	1	2080.08	Q10MF8;A2XFX2	Q10MF8	yes	2;3	7.0822e-27	143.52	253460000	82107000	30787000	30578000	34174000	40760000	35057000
AATVAEALAVTDELALPLR	19	0	1923.07	Q7XQ97;A3AYK2	Q7XQ97	yes	2	5.2149e-44	183.77	91786000	0	25283000	30077000	0	0	36426000
AAVAAGGSSDR	11	0	960.462	A2X1T1	A2X1T1	yes	2	0.0038253	51.879	21999000	15892000	0	0	0	6106900	0
AAVAAMPELLR	11	0	1140.63	Q6ZL37;Q0D582;A2YMX8;A3BLF5	Q6ZL37	yes	2	0.0011641	71.03	354870000	63822000	45501000	46063000	61393000	58762000	79330000
AAVAASTSR	9	0	832.44	B9ETI4;Q9LGS7;A2WLG1	B9ETI4	yes	2	0.0056443	90.15	79351000	12679000	28950000	25969000	0	11754000	0
AAVAGGAAR	9	0	742.409	Q10QU8;Q10QU9;A0A0P0VTX8;C7IZV1	Q10QU8	yes	1;2	0.00058152	106.36	678350000	25007000	273740000	311320000	0	43191000	25095000
AAVAGTGVFAEILEGEVYR	19	0	1951.01	Q6Z9G0;B8BB36;Q8S4Y9	Q6Z9G0	yes	2	5.0281e-32	154.49	137190000	22798000	13031000	10309000	31826000	32107000	27123000
AAVAQAK	7	0	657.381	Q5JK10;B8A8H2;Q8S1Y0;A6MZF0	Q5JK10	yes	2	0.020472	105.27	36400000	0	3765500	2589100	3779600	19572000	6693900
AAVAQEPR	8	0	840.445	Q7F1U2;B8B5W6;Q5U1I4;Q0D3N3	Q7F1U2	yes	2	0.0056772	130.22	4972900000	40918000	1287800000	1343600000	60521000	2240100000	0
AAVATFPSR	9	0	918.492	Q7XPV4;Q259Q6;A2XZ41;B9FDD6	Q7XPV4	yes	2	0.0029572	82.287	411110000	52334000	48107000	45605000	69429000	111140000	84497000
AAVAVLGDLADTLGSSSK	18	0	1673.88	Q8GTC5	Q8GTC5	no	2;3	1.4249e-08	97.129	313880000	47044000	51563000	65845000	50609000	34962000	63860000
AAVAWEAAK	9	0	915.481	Q75ZX4;Q2R8Z5;B6F2C1;B6F2B9;D7PPH8;D7PPK3;D7PPJ8;D7PPG5;D7PPK2;D7PPG8;D7PPK7;D7PPL3;A0A0P0Y0G4	Q75ZX4	yes	2	0.0040877	71.614	352860000	6677000	57246000	80389000	68778000	61510000	78257000
AAVAWEAGK	9	0	901.466	Q4R1E9;Q4R1E8;Q0ITW7;B9V0M0;A0A0R7VIL1;Q4R1E7;A3C9N0;A2ZCK0;Q2R8Z1;A2ZCK1;A3C9N1;H2KVY6	Q4R1E9	yes	2	0.0092151	61.161	919400000	120630000	177320000	141270000	163730000	155250000	161190000
AAVAWEAGKPLSIEEVEVAPPQAMEVR	27	1	2876.47	Q4R1E9;Q4R1E8;Q0ITW7;B9V0M0;A0A0R7VIL1;Q4R1E7;A3C9N0;A2ZCK0;Q2R8Z1;A2ZCK1;A3C9N1;H2KVY6	Q4R1E9	yes	2;3;4	1.1532e-26	119.45	3988500000	639340000	701800000	649090000	810470000	777830000	409950000
AAVDADAQCANK	12	0	1232.55	Q5Z8H5;A2YGK4;A7LBL0	Q5Z8H5	yes	2	3.1176e-05	94.584	360550000	88741000	0	0	92436000	108750000	70619000
AAVDAGFVPNELQVGQTGK	19	0	1899.97	Q75LJ3;A2XNR6	Q75LJ3	yes	2	2.8954e-06	82.367	130470000	0	23252000	27561000	24793000	21173000	33686000
AAVDEDLAEGR	11	0	1144.54	Q337E9;B8BHR1;B9G6I3;A0A0P0XWH9;Q53RP5	Q337E9	yes	2	0.015462	49.632	198660000	0	38500000	53767000	51224000	55171000	0
AAVDPSTTVVFAENPDADFVK	21	0	2192.06	Q10CU4;Q8W2Z2;B8AJW3	Q10CU4	yes	2;3	8.2349e-26	133.21	697470000	152780000	59354000	55313000	157730000	129830000	142460000
AAVDSDPQCR	10	0	1117.48	A2YGK2;A2YGK1;Q5Z8H7;Q5Z8H9;Q5U1K0;B9FQN6	A2YGK2	no	2	0.000941	86.898	588050000	0	120220000	141960000	175870000	0	150000000
AAVEAACPDQVSCTDVLAIATR	22	0	2317.1	A0A0N7KI36;A2XM89;Q8W5H8;Q10ET8	A0A0N7KI36	yes	2;3	6.155e-17	110.75	161350000	41969000	38800000	45438000	0	19213000	15933000
AAVEAACPR	9	0	943.455	A2WPA3;Q654R2;B8A755;Q5U1S8;A0A0P0V1X7;Q9AS12;A2WPA9;B8A753	B8A753	no	2	0.00051196	106.42	11187000000	2799900000	1049800000	1067500000	1874400000	2179400000	2216200000
AAVEEGIVPGGGVALLYASK	20	0	1900.03	Q8H903;B8BHB9;Q7G2N7;Q10RW9;B8AMW6	Q8H903	no	2;3	4.507e-06	74.505	1664000000	289580000	216870000	254300000	313300000	292150000	297790000
AAVEEGIVPGGGVALLYATK	20	0	1914.05	Q5TKQ5;B8AW69	Q5TKQ5	yes	2	0.0015327	42.908	75257000	0	0	0	23878000	27222000	24156000
AAVEEGIVVGGGCTLLR	17	0	1699.89	Q9LWT6;A0A0P0WRC8;B9FR63;A0A0P0WS14;Q6ZFJ9;B8AGV6	Q9LWT6	no	2	0.01034	39.585	0	0	0	0	0	0	0
AAVENGTAAIPSR	13	0	1255.65	A2X7F7;Q0DZE0;B7EFQ4	A2X7F7	no	2	9.3815e-09	107.53	175060000	58926000	0	31173000	37009000	47951000	0
AAVENGTPLVPNR	13	0	1336.71	A0A0N7KFQ4;A0A0P0VLY5;Q6K6Q1;B8AFQ7	Q6K6Q1	no	2	1.6466e-06	104.24	150790000	0	73186000	77606000	0	0	0
AAVEQSCAR	9	0	990.455	Q5U1S9;A2WPA2;A2ZSJ0;A2WPA1	A2WPA1	no	2	2.8688e-05	141.48	998880000	0	516610000	482270000	0	0	0
AAVFLASDEAR	11	0	1148.58	A3BN55;Q7XAN3;A2YPN4;Q0D3V2	A3BN55	yes	2	0.0015825	73.666	258860000	48228000	72217000	0	37188000	48351000	52873000
AAVGHPDTLGDCPFSQR	17	0	1826.84	Q65XA0;B8AXB4;B9FKC8	Q65XA0	yes	2;3	4.8872e-11	110.84	4221300000	803610000	601500000	654130000	822000000	660900000	679150000
AAVGVAPLR	9	0	852.518	Q6AVH9	Q6AVH9	yes	2	0.022008	60.118	50676000	0	0	21629000	0	29047000	0
AAVGVDDEDGETISEVNIK	19	0	1959.93	Q10KX5;B8AQ72;A3AIA4	Q10KX5	yes	2	2.2567e-11	110.74	286900000	50015000	61078000	46268000	36747000	45016000	47773000
AAVHSACGAK	10	0	970.465	Q7XSV2;B8ARU3;Q9ST80;Q259L9;Q5U1N4	Q7XSV2	no	2;3	6.8252e-05	120.45	1389700000	325400000	155860000	112720000	218330000	369830000	207590000
AAVIGDTIGDPLK	13	0	1268.7	A3ACD7;Q75U53;A2XAP0;Q704F4;A0A0P0VQV1;A2WPG7;Q94CP2;Q7XAC0;A2ZSP0;W8QQX9;A2Y0L3;Q75M03;B9FHF4;P93409;O80384;Q67WN5;A2YFJ3;B9FQ61;A0A0N7KMH6;A0A0P0VFX2;Q0E3B7;A2X1P8;Q8H616;P93410;A2Y9Y6	A3ACD7	no	2	0.00014369	74.537	7117700000	1161900000	807890000	1186500000	1256700000	1385300000	1319400000
AAVIGDTIGDPLKDTSGPSLNILIK	25	1	2507.38	A3ACD7;Q75U53;A2XAP0;Q704F4;A0A0P0VQV1;A2WPG7;Q94CP2;Q7XAC0;A2ZSP0;P93409;O80384;Q67WN5;A2YFJ3;B9FQ61;A0A0N7KMH6;A0A0P0VFX2;Q0E3B7;A2X1P8;Q8H616;P93410;A2Y9Y6	A3ACD7	no	3	0.00018514	42.557	78055000	38713000	0	11733000	0	27610000	0
AAVIGLLYEVGRPDR	15	1	1627.9	Q6Z9S4;A2YW42;A0A0P0XHC5;Q6Z9S3	Q6Z9S4	yes	2;3	3.719e-05	74.296	70903000	0	27227000	24443000	19234000	0	0
AAVLASNSGTPVVITSGFENR	21	0	2089.08	O04226;B9FKJ9;B8AYT8;A0A0P0WNC7	O04226	yes	2;3	9.1854e-26	131.98	163380000	22783000	45904000	29085000	28904000	36705000	0
AAVLGVVR	8	0	783.497	A3BN55;Q7XAN3;A2YPN4;Q0D3V2	A3BN55	yes	2	0.020734	55.902	0	0	0	0	0	0	0
AAVLLLDNK	9	0	955.57	Q7XWV6;B8ARK5	Q7XWV6	yes	2	0.0019427	105.94	436580000	145620000	45017000	47658000	54035000	63033000	81210000
AAVMDWHTLAPK	12	0	1338.68	Q945E9;Q10MP7;A2XFP6;A3AH26	Q945E9	yes	2;3	5.1072e-05	78.548	1007500000	184150000	46577000	72550000	219960000	270020000	214200000
AAVMHDVLDAMPEGIK	16	0	1695.83	B9FRP7;Q5WAB4;B8B388;B8AYE9;Q75IR5;B9FMM1	B9FRP7	yes	2;3	0.00032825	58.461	119170000	0	61547000	57623000	0	0	0
AAVPIPTYFTGDYGPAAPR	19	0	1962.98	B9G370;Q69NK8;B8BEV6	B9G370	yes	2	0.017893	34.649	0	0	0	0	0	0	0
AAVPSGASTGVYEALELR	18	0	1789.92	Q42971;A1YQJ3;A0A218KL62;A0A0N7KRH6;B9G7P0;B8BFV2;Q10P35;B8AK24	Q42971	no	2;3	1.9701e-23	142.94	4603700000	849730000	644610000	635960000	1022200000	792310000	658950000
AAVPWYAEFR	10	0	1208.6	Q69XJ4	Q69XJ4	yes	2	0.022139	49.189	86358000	26878000	0	0	22085000	0	37396000
AAVQALK	7	0	699.428	Q75GS4;B8AK67	Q75GS4	yes	2	0.038821	80.555	186100000	90841000	0	0	0	95263000	0
AAVTALQNQPIVNAVIDGDDIIYR	24	0	2568.35	Q7XVM2;Q01LB1;B8ATA3	Q7XVM2	yes	2;3	4.3246e-50	160.57	825170000	152200000	126280000	121060000	141380000	121740000	162510000
AAVTEDDFYFK	11	0	1304.59	Q6I544;A2Y2P5	Q6I544	yes	2	0.00042553	84.687	226260000	71737000	0	0	43460000	50509000	60551000
AAVTEYR	7	0	808.408	B8ADT3	B8ADT3	yes	2	0.014572	117.62	1542700000	292880000	238640000	199190000	240900000	337720000	233340000
AAVTGDTVGDPFK	13	0	1276.63	Q6ER91;B8AJF2	Q6ER91	yes	2	0.081733	34.515	232240000	134680000	0	0	97564000	0	0
AAVVDFLDLR	10	0	1117.61	B8ACQ6;Q9LDQ4	B8ACQ6	yes	2	0.00087073	82.417	0	0	0	0	0	0	0
AAVVHGPVR	9	0	904.524	Q10MK9;B8AMG2;B9F7X4;A2XFS8	Q10MK9	yes	3	0.00060586	80.438	18660000	0	0	0	0	18660000	0
AAVVLISDVFGFEAPNLR	18	0	1917.04	Q688M9;Q0DID5	Q688M9	yes	3	0.028798	29.973	20662000	5116500	0	0	0	15546000	0
AAVVLSGGPTYPVPLGQLDSLAPAPLR	27	0	2658.47	Q9ST82;Q7XSU8;Q5U1N2;B8ARU4;Q259L7	Q9ST82	yes	3	1.3776e-11	75.524	157450000	23325000	15495000	17987000	34653000	20476000	45515000
AAVVPESVLK	10	0	1011.6	Q6YYR2;A2YSN9;A3BQX7	Q6YYR2	yes	2	0.025803	47.302	2405700000	6416700	412080000	387210000	498650000	479550000	621820000
AAVVSAVGDACR	12	0	1174.58	Q8W2X5;B8BI14;Q7G1T5	Q8W2X5	yes	2	0.059574	38.3	71966000	0	5188200	0	26577000	24330000	15871000
AAVVTCGGLCPGLNTVLR	18	0	1856.96	Q01IL1;Q0JCH8;A0A0P0WBF4	Q01IL1	yes	2	3.9241e-05	70.334	20268000	20268000	0	0	0	0	0
AAVVTLLNIK	10	0	1040.66	Q0IPV0;Q0IPV1;Q2QX81;B9GC18;B8BNC7;B9GC17;B8BNC6;Q2QX83	Q0IPV0	yes	2	0.006299	57.347	13694000	0	0	0	0	0	13694000
AAVYLASDEAK	11	0	1136.57	B8B5L1;Q8LID6;Q0D3V9;A0A0P0X9T1;B9FUQ2;Q7XIP2;B8B815;A0A0P0X8K6;A3BLR7;Q7XAN4;B8B5L3;B9FUQ4;A0A0P0X9S9;Q69W96;Q0D3V0;B8B5L6	B8B5L1	no	2	0.00090141	74.53	142220000	79980000	0	0	0	0	62243000
AAWDLIDER	9	0	1087.53	B9FQ77;Q67WZ5	B9FQ77	yes	2	0.0034727	76.943	294510000	64925000	31494000	44165000	45115000	48640000	60175000
AAWEIFTPLLHDIDDGK	17	0	1939.97	Q6K5H5;B8AF07	Q6K5H5	yes	3	2.3654e-20	130.29	457620000	103200000	78144000	38530000	90984000	85374000	61390000
AAWHELIER	9	0	1123.58	Q6Z744;B8AI32	Q6Z744	yes	2;3	0.0040434	76.228	512240000	126620000	36956000	28949000	100110000	104600000	115010000
AAWQIFTPLLHDIDEGK	17	0	1953	Q7X7I6;I7HIN7;Q8RY51;B9FFT3;B8AVT0;A0A0P0WBK9	Q7X7I6	yes	3	1.0359e-07	94.203	1051500000	227870000	0	190310000	229420000	195350000	208510000
AAYALSQNVK	10	0	1063.57	Q69K00;A2Z3G7;A3C0Z2	Q69K00	yes	2	0.00046854	90.696	0	0	0	0	0	0	0
AAYEESGGRPESNPFAAR	18	1	1907.88	Q5W659;A2Y3I2;B9FP18	Q5W659	yes	2;3	0.0047001	46.543	42463000	42463000	0	0	0	0	0
AAYNNPER	8	0	933.43	Q5Z6P9;A2YBG8;Q6YS73;C8TF44;A0A0P0VFL2;Q6ETL3;B8AIW5;Q6ZKC1;A2YVG1	Q5Z6P9	no	2	0.030507	60.91	326210000	0	0	0	0	179880000	146330000
AAYVALMQTVNK	12	0	1307.69	Q6Z6L4;A2X2G9;A0A0P0VGI4	Q6Z6L4	yes	2	1.6685e-05	99.439	388660000	90183000	52595000	55317000	69733000	60347000	60480000
ACAAAITLDTPGANYR	16	0	1663.8	Q259F9;Q7XPW1;A0A0P0WGH1;B9FDD1;B8ARS2;A0A0P0WGH3	Q259F9	yes	2	1.2237e-07	81.448	0	0	0	0	0	0	0
ACAAQTNATFLK	12	0	1294.63	A3ACE6;A2XAQ0;P46465	A3ACE6	no	2	5.492e-05	84.605	88410000	0	33215000	0	0	55195000	0
ACAQAVAASGAR	12	0	1131.55	Q10GJ4;Q10GJ5;B8AMN4;B9F9T0;Q84VB7;Q0DQ78;Q75LV7	Q10GJ4	yes	2	6.2422e-05	83.226	0	0	0	0	0	0	0
ACCEASLGR	9	0	1022.43	Q5ZBH8;B8ABW4;B8ABW6	Q5ZBH8	yes	2	0.001181	86.205	58587000	0	12532000	0	20902000	25152000	0
ACCFGCIAAGGSDSVCK	17	0	1818.72	Q6ZL66;Q6YTM0;A2YKP9;A2YKP8;A0A0P0X635	Q6ZL66	yes	2	2.8251e-05	76.051	345520000	54000000	42668000	57356000	85276000	60491000	45728000
ACCGAPGSVAK	11	0	1076.47	Q6K4Z3;A2X304;Q0E2D0;A0A0P0VH31	Q6K4Z3	yes	2	0.0018825	66.663	382450000	105640000	39703000	64060000	71183000	61844000	40018000
ACDEQQHWK	9	0	1200.5	Q2RBN7;Q2QYW2;A3CE52;A3CE45;A2ZH90;B8BNS6;A0A0P0XY45	Q2RBN7	no	2	2.6502e-05	163.88	622130000	160720000	0	0	151430000	166600000	143380000
ACEEFSRMMTIR	12	1	1529.68	Q84T44	Q84T44	yes	2	0.015054	53.237	34852000	12790000	0	0	0	0	22062000
ACELGLEVKPWIK	13	1	1541.83	B9FAY8;Q10S34;B8AMU2	B9FAY8	yes	2;3	0.00021818	61.03	309930000	32549000	0	0	97960000	69153000	110270000
ACELGLEVKPWVK	13	1	1527.81	Q6YZX6;B9FZG0;B8BBF3;A0A0N7KLZ5;B9FSW6;Q5Z4C3	Q6YZX6	yes	2;3	0.0011877	60.345	925910000	142310000	147760000	161960000	106770000	132080000	235030000
ACEQNLGTECSQLK	14	0	1636.72	B9EYF0	B9EYF0	yes	2	0.047474	30.956	0	0	0	0	0	0	0
ACESQADPLK	10	0	1117.51	Q67UE5;B8BCI1;Q0J1E1	Q67UE5	yes	2	0.00084486	91.095	172200000	0	44818000	53193000	0	0	74190000
ACGAVIVNRPEELQESDVGTR	21	1	2299.12	Q5Z6U5;B8B3C8;B9FTM3	Q5Z6U5	yes	2;3	1.6873e-19	120.71	798520000	177340000	93060000	143850000	135040000	117510000	131730000
ACIVFFDEVDAIGGAR	16	0	1738.83	P0DKK0;P0DKJ9;A2XAB9;Q0DWZ7;A6N137	P0DKK0	yes	2	0.075964	25.365	0	0	0	0	0	0	0
ACIVTCGGLCPGLNTVIR	18	0	1959.97	Q65X97;B9FL83;B8B024;Q5JNC6;A2ZXM7;B8A9G5	Q65X97	no	2	0.0017535	47.082	134620000	41979000	23432000	27172000	0	0	42037000
ACLPALGGDQFDLGDPDEQR	20	0	2172.97	Q75IF4;Q2R726	Q75IF4	yes	2	0.026409	28.748	0	0	0	0	0	0	0
ACNALHSAGPR	11	0	1152.55	Q2QMK8;B9GE42;B8BMV1	Q2QMK8	yes	2	0.0029828	59.975	46022000	0	0	0	0	0	46022000
ACNALLLK	8	0	901.506	B9G3A0;B7FA07;A2Z0L8;Q10P35;B8AK24	Q10P35	no	2	0.0094386	101.28	1346000000	223000000	149510000	165990000	332660000	293620000	181220000
ACNFASGLIK	10	0	1079.54	B8AWK7	B8AWK7	yes	2	0.002307	60.342	0	0	0	0	0	0	0
ACNSMSVPLQCK	12	0	1393.62	A0A0P0X2S1;A2YIN6;Q8H568;Q0D895	A0A0P0X2S1	yes	2	0.059574	38.3	35035000	24528000	0	0	10507000	0	0
ACNVVTPPASR	11	0	1170.58	Q852L3;A2XMU5	Q852L3	yes	2	0.00041639	84.882	219300000	62952000	0	85613000	63513000	7227400	0
ACPGTVSCADVLALMAR	17	0	1790.85	P37834;A2Y667	P37834	yes	2;3	3.4851e-07	86.488	718770000	130760000	137300000	115730000	152790000	105050000	77142000
ACPGVVSCADILALAAR	17	0	1742.88	Q6YZD5;B8B937;Q0J459	Q6YZD5	yes	2	0.030493	31.883	0	0	0	0	0	0	0
ACPYEVLLDVFWAK	14	0	1709.85	Q7XUP7;Q25AK7;A2XUR5	Q7XUP7	yes	2	0.00040205	63.29	330060000	73533000	43651000	52655000	59164000	59996000	41063000
ACQQSVDIR	9	0	1075.51	Q84Z60;A2YX12;A3BUU4	Q84Z60	yes	2	0.063453	36.585	0	0	0	0	0	0	0
ACSQFIELWK	10	0	1280.62	Q7XI09;B9FX03;B8B5P6;A0A0P0X5T8	Q7XI09	yes	2	0.061049	40.496	123140000	32057000	0	14947000	19377000	22690000	34066000
ACSSAISSTAIDR	13	0	1337.62	Q651P3;B8BE47;Q0IZU8;B9G4W2	Q651P3	yes	2	0.00046245	65.895	513370000	123460000	79382000	75386000	84461000	62048000	88627000
ACTALGDHGEESALPTLWDSLPAIAVVGGQSSGK	34	0	3393.65	Q0DG31;B8AWG8;Q6I614;B9EYL9;B8A7L2;A0A0P0V6L3	Q0DG31	yes	3	5.4922e-15	74.81	171950000	47530000	0	38183000	28782000	27393000	30059000
ACVESADAVPALLWLLK	17	0	1854.99	B9FS99;B8B4A6	B9FS99	yes	2	1.0015e-05	60.489	0	0	0	0	0	0	0
ACYGVLR	7	0	837.417	Q75G91;A2XIT7;Q10HT1;Q94LL1;Q6YTY2;A2YNK7	Q75G91	no	2	0.024721	98.807	1368700000	279850000	156800000	205690000	254700000	252320000	219290000
ADAAGIATVLAADGR	15	0	1370.72	Q7Y0E8;A2XHT7	Q7Y0E8	yes	2	7.5968e-16	140.03	1162600000	145990000	103050000	128430000	192300000	267150000	325640000
ADAAGSSDLYNAYK	14	0	1444.65	B9FXV5;D4N2J6;D4N2J5;B8B7A1;A0A0P0X7E2	B9FXV5	yes	2	0.001434	50.102	0	0	0	0	0	0	0
ADACAGCPNQQICATAPK	18	0	1931.83	Q6K5H0;A2X6V5;Q0JC90	Q6K5H0	no	2	0.00062681	43.946	0	0	0	0	0	0	0
ADADKNDK	8	1	875.398	Q69QQ6;A2Z2G1;A3C008;Q40694;Q0J4P2;E0X6U7;A2YWQ1;A0A0P0XIF8;Q5QLP0;A3BUJ5;Q0J0U8;Q07078;A0A0P0XNB2;B8BCT8;B9G476	Q69QQ6	no	2	0.076108	61.679	3804000	327810	0	0	1607400	733880	1134800
ADAEDIQPLVCDNGTGMVK	19	0	2031.92	P0C539;A3C6D7;V5K461;Q10DV7;A2XLF2;A0A218KL39	P0C539	no	2	1.1731e-13	108.75	168490000	33564000	0	0	41044000	62250000	31630000
ADAGDLAVDDDEPLPYRDDLADIPLPR	27	1	2936.4	Q8H4H5;I7GYG6;B8B4U0;A0A1Y1B6E8;K0IY91;B9FWG7	Q8H4H5	yes	3	3.6818e-13	77.445	0	0	0	0	0	0	0
ADALWCLGNAQTSHGFFTSDTVK	23	0	2525.16	A2WYG9;Q5JJI4	A2WYG9	yes	3	5.0956e-06	55.051	44352000	19443000	0	24910000	0	0	0
ADATHAAADGGVATILASADGR	22	0	2009.98	Q7Y0F2;B8AJS5	Q7Y0F2	yes	2;3	5.8019e-56	175.28	1348500000	147890000	37566000	74390000	295580000	357940000	435130000
ADAVDFYNLELSNTNIVDHTTHDFK	25	0	2878.34	Q5QLC2;B8ABP0	Q5QLC2	yes	3;4	7.4093e-09	76.909	368630000	94052000	49953000	0	98920000	55300000	70400000
ADAYVAACDVPGIK	14	0	1448.7	Q9FVN8;A0A0P0X4D0;Q7XB60;B8B894;Q0D7W4;A0A0P0X3Z3	Q9FVN8	yes	2	0.073321	26.771	0	0	0	0	0	0	0
ADCVIHTHK	9	0	1079.52	Q40722;Q40684;B9FJ84;B8AYQ7	Q40722	yes	2	2.6502e-05	163.88	82535000	0	0	82535000	0	0	0
ADDATHFLDVIR	12	0	1371.68	Q2RBN7;Q2QYW2;A3CE52;A3CE45;A2ZH90;A0A0P0XY45	Q2RBN7	no	2;3	4.2321e-16	184.98	3098600000	632110000	400200000	415090000	504230000	510770000	636170000
ADDDYDYLFK	10	0	1263.53	Q6AUF8	Q6AUF8	yes	2	0.06761	37.995	43117000	0	20789000	22327000	0	0	0
ADDGSDTVTFMFESPNQDK	19	0	2102.87	P17070;A2XAR1	P17070	yes	2	0.008404	39.349	0	0	0	0	0	0	0
ADDHAAAADLVDGGRPEGDTHSR	23	1	2332.04	Q2QZL4;B9G8T5;B8AJ67;A0A0P0Y5P6	Q2QZL4	yes	4	0.022543	22.569	53697000	36870000	16827000	0	0	0	0
ADDLEVVLR	9	0	1028.55	B9EZD5;A2WKD0;Q0JQW7;Q5ZCK6;A0A0P0WKS5;Q0DJD5;A2Y2W1;B9FK42;A2Y2W0;Q5W6F5;A2Y369;B9FNR6	B9EZD5	yes	2	0.076899	40.496	45670000	17754000	27916000	0	0	0	0
ADDLSWEDFLAK	12	0	1408.65	A3BYC3;B8BF43;Q6H5B2;A0A0P0XLW3	A3BYC3	yes	2	0.0085948	50.46	91825000	23651000	0	0	18736000	30240000	19198000
ADDPLDPAGCVLDLAAIHAR	20	0	2089.03	Q6Z7R6;B9F2Y1;B8AIE2;Q0DXN9	Q6Z7R6	yes	3	0.00083526	41.615	87491000	22816000	22418000	0	25420000	16837000	0
ADDVPLSWR	9	0	1057.52	Q9ZWM0;Q84MN8;A2XLW5;A3AMK9	Q9ZWM0	yes	2	0.0046838	70.399	83119000	0	28392000	35799000	0	0	18928000
ADEAQAELPDSTMTVQQLK	19	0	2073.99	Q9FYP0;A2WNR8;B9EVP0	Q9FYP0	yes	2;3	6.6581e-47	200.48	1830200000	329880000	299140000	264870000	259960000	312760000	363610000
ADEAYSLTVR	10	0	1123.55	B9FUX8;B8B642;A0A0N7KP29	B9FUX8	yes	2	0.00090258	88.576	312830000	64650000	0	0	77783000	93488000	76907000
ADECEDPYMR	10	0	1284.48	Q10NC7;A2XF22;A3AGJ2	Q10NC7	yes	2	0.0022182	71.03	128680000	33952000	0	20298000	26678000	29140000	18612000
ADEEHAPTSR	10	0	1111.49	Q5W645;A2Y3G8	Q5W645	yes	2	0.00074519	69.672	44417000	0	31815000	0	0	12602000	0
ADEFIIK	7	0	834.449	Q942L2;A2WPH9	Q942L2	yes	2	0.04502	75.189	195040000	49791000	0	0	41986000	39773000	63487000
ADEFVIK	7	0	820.433	Q75M08;J7LG00;B8AYG0;A0A067Y3P4	Q75M08	yes	2	0.046837	73.616	382210000	90755000	6309300	0	86616000	90913000	107610000
ADEGFSVTVR	10	0	1079.52	Q10M12;A2XG88;A3AHJ2;Q10M11;Q10M13	Q10M12	yes	2	0.00086879	90.05	1026300000	203600000	106480000	41735000	199310000	241800000	233410000
ADEGYCLTVR	10	0	1182.53	B9FUX8;B8B642;Q6Z4N7	B9FUX8	no	2	0.0046472	66.603	252110000	39603000	30532000	30528000	62513000	53262000	35675000
ADEGYCVAVR	10	0	1138.51	Q10M12;A2XG88;Q10M11;Q10M13	Q10M12	yes	2	0.0032666	67.334	3015100000	615530000	378400000	404390000	567410000	503020000	546320000
ADEHVDVTNPATQEVVSR	18	0	1965.94	B8B7Y3;Q6Z4E4;B9FVX6;O49218	B8B7Y3	yes	2;3	1.375e-30	133.93	2069200000	393130000	354960000	323710000	293790000	309080000	394530000
ADEIQHLTR	9	0	1081.55	B8AXS2;B7E4J4;Q6L4C6;B9FPC4	B8AXS2	yes	2	0.003957	66.664	0	0	0	0	0	0	0
ADELLTSHPGLESYR	15	0	1686.82	Q69TJ1;A0A0P0WU30;B9FRY5;A2YA72	Q69TJ1	yes	3	6.7726e-05	62.055	229090000	60683000	0	54728000	0	0	113680000
ADEPIHPESSITYAAVR	17	0	1854.91	Q6AVI7;B8AQ04;B9FAN9	Q6AVI7	yes	2	2.7119e-08	80.361	81691000	19280000	35315000	18639000	8456300	0	0
ADEQWGESPCAFVTLK	16	0	1836.84	Q10MK9;B8AMG2;B9F7X4	Q10MK9	yes	2	0.024736	35.304	0	0	0	0	0	0	0
ADESNKPDENTCDEK	15	1	1750.7	B9F2A1;B8AH21;Q0E486;A0A0P0VEA4;Q8RVR9	B9F2A1	yes	3	8.528e-07	93.237	62795000	14524000	0	0	16745000	10830000	20696000
ADESSPSSWQIVDSLVK	17	0	1846.89	B8AX00;Q5W6S3;B9FNZ9	B8AX00	yes	2	0.03646	29.603	0	0	0	0	0	0	0
ADEVAGPMVMR	11	0	1174.55	Q5Z790;B9FTL1;A0A0P0WXE9;B8B3B1	Q5Z790	yes	2	0.0079093	54.27	107470000	34693000	0	0	22723000	25577000	24475000
ADEVVAVEK	9	0	958.497	Q5TKJ2;B8AYI6	Q5TKJ2	yes	2	0.0036755	74.841	1099400000	297470000	0	108850000	236350000	259190000	197500000
ADFASVMDVLQNK	13	0	1436.7	Q8LJJ2;B8A807;Q0JK67;A2ZWT5	Q8LJJ2	yes	2	7.2781e-05	80.96	307980000	62490000	33814000	42322000	69741000	55290000	44326000
ADFGAVMDVLK	11	0	1164.58	Q6L4H5;B8AWH3;A6MZ97	Q6L4H5	yes	2	0.0019107	66.492	338820000	58541000	41003000	43300000	84412000	53188000	58380000
ADFISLHMPLTPATSK	16	0	1727.89	A2YVQ8;Q6ZAA5;B9G167;Q0J5C2	A2YVQ8	yes	2;3	1.7625e-14	103.43	295720000	0	47443000	52481000	88577000	63552000	43663000
ADFITYYEDTLTK	13	0	1578.75	Q851Z1;A2XP43	Q851Z1	yes	2	2.3197e-05	85.45	218440000	55929000	30755000	28382000	32764000	34933000	35673000
ADFLVFR	7	0	866.465	B9G2R8;Q69KN1;B8BE73	B9G2R8	yes	2	0.016375	111.28	8314900	0	0	8314900	0	0	0
ADFTGDEMFTDFEPSPEAR	19	0	2160.89	Q69P55;A2Z1C7	Q69P55	yes	2	1.384e-07	86.8	15765000	0	0	15765000	0	0	0
ADFYNQPWVEDAVIR	15	0	1821.87	A3AT48;Q0JDR8;A2XSN8;Q7XVB8;Q01LJ3	A3AT48	yes	2	0.01812	41.088	66048000	0	0	19983000	0	22008000	24057000
ADGAGLVNEDLK	12	0	1200.6	Q109W0;Q7G5Z7;B8BG66	Q109W0	yes	2	0.003679	55.467	65425000	30544000	0	0	0	0	34881000
ADGEDIQPLVCDNGTGMVK	19	0	2017.91	A3CF85;A2ZID5;Q0IPW3;Q65XH8;C7IXH7;Q67G20;B8BJ82;Q94DL4;A2WZE8;Q10AZ4;B8AMT7;A2XNS1	Q67G20	no	2	1.4695e-16	119.8	183370000	36162000	24466000	17183000	33663000	34011000	37889000
ADGFAGVFPEHK	12	0	1273.61	Q8L6I1;B8BN76;A3CJU4;A0A0P0YCW0;Q9XEL7;A0A0P0WKS4;Q0DUI9;A0A0P0VTU7;Q8L6I2;B9FVY5;B8B893;A0A0P0X3D0;Q43002;Q7XPY2;Q01KM8;A2XYF8;A3AY68;A0A0P0WG33;A0A0P0WFR6;Q84PB8;Q94HG2;Q8RW26;B9F5J8;B8APP6;Q43001	Q7XPY2	no	2;3	0.0015277	59.592	2149400000	287090000	350050000	350580000	356090000	348410000	457190000
ADGGKPPTPEK	11	1	1095.56	Q10RI7;B9FBE7;B8ANU5	Q10RI7	yes	2	0.00079683	89.663	247810000	55571000	23368000	38996000	38830000	42641000	48402000
ADGGWDTAR	9	0	947.41	Q6ZLM6;A2YJV9	Q6ZLM6	yes	2	0.034195	48.284	68389000	0	31584000	36805000	0	0	0
ADGIRPEDIEALHLIPR	17	1	1914.03	B8B4D2;P93844	B8B4D2	yes	3;4	1.2064e-05	67.645	259880000	34002000	44778000	33486000	92510000	25961000	29144000
ADGQNTGNFLTDR	13	0	1407.64	Q7Y1L9;A2XI12;A0A0P0VYT7	Q7Y1L9	yes	2	0.043922	33.147	0	0	0	0	0	0	0
ADGQNTGNFLTDRPSTK	17	1	1820.87	Q7Y1L9;A2XI12;A0A0P0VYT7	Q7Y1L9	yes	2	2.178e-06	90.422	114460000	19330000	0	0	26393000	26670000	42066000
ADGSFAISEDTWNEPLGR	18	0	1963.89	Q0D9G9;Q8SB39;Q5Z9N8;A2YH08;A3BFF4;Q9MB32;A0A0P0X0X9;A0A0P0X159	Q0D9G9	yes	2;3	2.2544e-43	185.14	574110000	122580000	75303000	71431000	70193000	118150000	116450000
ADGVGPVSWDPK	12	0	1226.59	Q8LMW8;A2Z5N7;B9G7V7	Q8LMW8	yes	1;2	4.6602e-12	147.41	12588000000	1779300000	953210000	989380000	2699700000	2739500000	3427300000
ADGWSPPAGWEER	13	0	1456.64	Q6AUW7;B8AZL2;B9FK92	Q6AUW7	yes	2	0.0014567	52.5	32850000	0	0	0	0	12967000	19883000
ADGYILEGK	9	0	964.487	P49199;B8AHZ6;A6N0S1;Q0JDZ7	P49199	no	2	0.032393	48.998	1864500000	454840000	340960000	354220000	347650000	20164000	346680000
ADHFIEHGDK	10	0	1167.53	Q5QLQ5;B9EYI3;B8A774	Q5QLQ5	yes	2;3	6.6135e-07	150.1	2419300000	649030000	0	237060000	505910000	517460000	509850000
ADHKPVLPAWFDLR	14	1	1663.88	Q8H2Q5;A2YLB1	Q8H2Q5	yes	3	0.00092701	52.372	27563000	16033000	0	11530000	0	0	0
ADICQLGMDQR	11	0	1305.58	Q6Z0P0;B9F0V7;B8B9P8;Q84PX0;A2YR75	Q6Z0P0	no	2	0.0011402	71.176	218070000	39756000	29914000	42129000	39433000	30258000	36576000
ADIDMNKR	8	1	961.465	Q8H590;A2YIM5;Q8H588;A3ANK5;A2XMV2	Q8H590	yes	2;3	0.0072963	107.29	824990000	307740000	73729000	65835000	169770000	94657000	113250000
ADIEDYLAK	9	0	1036.51	Q7XAL3;A2YKI0;A3BIW4	Q7XAL3	yes	2	0.0041676	71.451	222240000	59414000	0	0	43709000	47398000	71722000
ADIEDYLASVAK	12	0	1293.65	Q6YPG2;B8AGW7;A3B7K5;Q5VS74;B8B1M2;Q5VS73	A3B7K5	no	2	0.0015599	59.227	868010000	171040000	88832000	125200000	139120000	159570000	184240000
ADIGIAVADATDAAR	15	0	1428.72	Q8L6I1;B8BN76;A3CJU4;A0A0P0YCW0;A0A0P0WKS4;A8W481;A6N5Y6;Q7XPY2;Q01KM8;A2XYF8;A3AY68;A0A0P0WG33;A0A0P0WFR6;Q43001	Q7XPY2	no	2;3	1.6813e-05	77.664	1283400000	225900000	203180000	241510000	188640000	159320000	264810000
ADILDPALMR	10	0	1113.59	A3ACE6;A2XAQ0;P46465;Q8W3M9	A3ACE6	no	2	0.027087	46.64	528490000	133020000	69605000	87241000	99012000	11867000	127740000
ADIPIIIVFR	10	0	1155.7	B9FA12;Q10G20;A2XK42	B9FA12	yes	2	0.0031616	67.704	38361000	0	19075000	19286000	0	0	0
ADIPTADLVEK	11	0	1170.61	Q2QS11;B8BPH6;B7SDH3;Q2QS12;A0A0P0Y9S4	Q2QS11	yes	2	0.0054386	56.02	1052700000	196290000	162720000	136130000	189670000	169800000	198130000
ADKEPVVDRPEDEEEASAAAAAAGGEEEDTGAQVAPIVR	39	2	3948.85	Q0DIY4;B9FH80	Q0DIY4	yes	3	0.00057141	29.582	33148000	0	0	17559000	0	15589000	0
ADLALQFFR	9	0	1079.58	Q6Z8Z5;B8AGJ7;Q69JV8	Q6Z8Z5	yes	2	0.0025448	95.358	54759000	9566800	11926000	0	0	11171000	22094000
ADLDATVGAFK	11	0	1106.56	Q7XCL2;A2Z9V2;B9G6U0;Q336W0;Q336W1	Q7XCL2	yes	2	0.028045	42.629	128970000	0	0	49460000	0	0	79506000
ADLEGSDVAAK	11	0	1074.52	Q53PC7;Q53PC6;B8BJD1;A0A0P0XZK2;Q0JNK5;A2WNI6	Q53PC7	no	1	0.0045901	102.01	138090000	34811000	0	0	41138000	38382000	23758000
ADLIFGEIQSQIK	13	0	1460.79	Q6K548;A2Z0D1;A3BY14	Q6K548	yes	2;3	9.3438e-07	97.463	539120000	0	147720000	157490000	17053000	9259000	207600000
ADLINIVLSSLEK	13	0	1413.81	B8BD82	B8BD82	yes	2	2.6341e-06	100.11	117140000	47689000	0	0	30347000	15970000	23135000
ADLISYLK	8	0	921.517	Q0DI31;A2Y4S9	Q0DI31	yes	2	0.050491	53.493	442020000	66697000	34554000	27311000	91609000	118300000	103560000
ADLLFVDNPVGTGFSYVEGGDR	22	0	2327.11	Q6YYX5;A2YY50	Q6YYX5	yes	2	1.9425e-07	67.76	14396000	14396000	0	0	0	0	0
ADLLSDSER	9	0	1004.48	Q6ZG90;A2X0J1	Q6ZG90	yes	2	0.0025641	89.08	1517700000	345380000	0	246590000	296910000	359950000	268870000
ADLLVMGCR	9	0	1033.5	Q6K8D2;B8AIU4	Q6K8D2	yes	2	0.0079128	63.816	149360000	39375000	0	0	32271000	31029000	46688000
ADLNVPLDDAQK	12	0	1297.65	Q6H6C7;B8AIH2;Q09HR2;Q09HR1	Q6H6C7	yes	2	3.3025e-07	115.92	3198600000	424370000	360650000	472540000	676360000	653860000	610790000
ADLNVPLDDNQNITDDTR	18	0	2027.94	A0A0P0WP33;A2Y650;Q75K90	A0A0P0WP33	yes	2	2.8825e-07	86.8	136110000	0	19710000	0	30477000	25248000	60680000
ADLPAFAPGAVTGPVVR	17	0	1636.89	Q6ZIF9;A0A0N7KEU1;Q0E398	Q6ZIF9	yes	2	0.0040802	44.831	693840000	120290000	95207000	80216000	139290000	143820000	115020000
ADLQEPLVRPK	11	1	1264.71	Q8RU48;A2Z6Y9	Q8RU48	yes	2;3	0.00074814	91.961	1261800000	316040000	154930000	212040000	177250000	168140000	233360000
ADLTEVTHK	9	0	1012.52	A3BFA0;Q5Z9H9;A2YGV2;Q5Z9H8	A3BFA0	yes	2;3	0.002894	98.048	1922500000	416300000	215320000	264950000	361650000	345280000	318970000
ADLTSYDYDAPIR	13	0	1498.69	Q0DGD7;B8AW61	Q0DGD7	yes	2	0.00015098	73.877	91553000	32966000	0	0	27462000	31124000	0
ADLVHSAANLLDR	13	0	1393.73	A2WZV9;B9F1R2	A2WZV9	yes	2;3	2.6897e-08	105.19	60456000	25086000	0	0	0	10282000	25089000
ADLVVDVLIK	10	0	1083.65	Q75LD9;B8AN79;A3APM5	Q75LD9	yes	2	0.0059516	53.08	100680000	6797600	10762000	23697000	23559000	0	35866000
ADMDALPLQELVDWEHK	17	0	2008.96	A0A0P0X550;Q8H3C9	A0A0P0X550	yes	3	1.1922e-07	93.226	113290000	24919000	7324000	0	26594000	26504000	27950000
ADMDALPMQESVEWEHK	17	0	2014.88	Q8S9S4;Q84XG9	Q8S9S4	yes	3	0.00031984	50.392	88792000	25509000	0	0	0	30341000	32943000
ADMGELYDMNLK	12	0	1398.62	Q6ESI8;B8AGC9;B9F1I5;Q0DYW4	Q6ESI8	yes	2	0.0080013	51.064	122320000	0	23646000	20075000	29886000	22027000	26684000
ADNPEHVEAIHGIER	15	0	1685.81	Q10S41;O82427;A2XC88	Q10S41	yes	2;3;4	5.4273e-07	74.732	632970000	142440000	91473000	42378000	135660000	103080000	117940000
ADPELEAIR	9	0	1012.52	Q6ITC5;Q7XJ37	Q6ITC5	yes	2	0.079471	24.853	50114000	0	13190000	0	4247200	8291500	24385000
ADPFVVLYLK	10	0	1163.66	Q69UK6;C8TEW9;B9G074;Q0J6K9;Q6UU05;B8B9I4;A6N0H3	Q69UK6	yes	2	0.017758	51.445	82724000	14079000	8621100	12757000	20330000	15700000	11237000
ADPLNWGK	8	0	899.45	A2X7F7;Q75HQ7;A2Y4W6;Q0DZE0;B7EFQ4;Q6K6Q1;B8AFQ7;Q7M1Q5;Q6K6Q0;A2X7F5	Q6K6Q1	no	2	0.083599	45.382	439200000	100230000	72357000	65437000	48856000	61637000	90683000
ADPTSSYTVAQYNSPFEFSGR	21	0	2323.04	Q9LD82;A2WLZ0	Q9LD82	yes	2;3	1.2759e-26	142.23	584590000	94259000	86913000	88625000	97517000	109080000	108200000
ADPVSDEAK	9	0	930.429	Q6Z9F9;A2YVL4	Q6Z9F9	yes	1;2	0.010821	105.36	458350000	135890000	0	0	48220000	84414000	189830000
ADQFKPSEQVTLEPFER	17	1	2019.99	B7FA85;A0A0N7KGC5;Q6K701;A2XB50;Q6AT27;B8AYL8;Q0DWC1	B7FA85	yes	2;3	5.3529e-11	99.413	703800000	139350000	136640000	0	177270000	130950000	119590000
ADQIEHLHLPIR	12	0	1440.78	A3C655;Q8W3F2;B8BHP8	A3C655	yes	2;3	8.283e-05	79.639	411730000	64413000	37896000	52881000	76094000	73084000	107360000
ADQLTDDQIAEFK	13	0	1492.7	Q0JNS6;B8AC80;A2WN93;A0A0P0XAH6;B8ACJ8;A2WNH1;Q0JNL7	Q0JNS6	no	2	1.2794e-07	112.42	3490200000	628410000	501550000	494660000	618090000	713260000	534270000
ADQLTDEQIAEFK	13	0	1506.72	Q6F332;A2Y609;A0A218KL43	Q6F332	yes	2	1.1656e-16	174.39	1631900000	283560000	230820000	241270000	292680000	327380000	256210000
ADQPLAVYSVDK	12	0	1304.66	Q6AUG4;A2Y7G5;B9FI49	Q6AUG4	yes	2	0.016182	43.761	1267400000	0	423390000	415200000	428810000	0	0
ADQSLFEAGVAR	12	0	1262.63	B9FQ68;B8B0Q4;C7J4C1;Q67WM1	B9FQ68	yes	2	0.0047888	53.448	79312000	0	40743000	38569000	0	0	0
ADQVDTQQLMR	11	0	1303.62	Q653F5;A2YGE4	Q653F5	no	2	0.00057445	71.153	29237000	0	0	29237000	0	0	0
ADRDESSPYAAMLASQDVAQR	21	1	2280.04	A6MZM7;Q6H7T1;B8AI71;Q7XSA6;Q01IS6;A2XT84;B9FF36	A6MZM7	yes	2;3	2.6399e-14	106.73	1332200000	313490000	212200000	194930000	225610000	226620000	159320000
ADSFTNPWR	9	0	1092.5	Q8LLN6;Q93VE2;B9FB84;B8AQQ0	Q8LLN6	yes	2	0.0029876	81.972	129830000	30184000	0	37339000	24851000	0	37460000
ADSGSDAPISNRPEEEVTVEK	21	1	2229.04	Q9FRA7;A2Y0H2	Q9FRA7	yes	2	1.1461e-31	129.02	149550000	21673000	16853000	23677000	0	48368000	38982000
ADSPLDIFLK	10	0	1117.6	A0B9Y0;Q0JDT6;Q7XKH1	A0B9Y0	yes	2	0.0013828	73.327	27488000	14276000	0	0	0	0	13211000
ADSQVFLFSNSK	12	0	1341.66	Q8L3Y6;Q0D7Q0;A3BHW8;B8B8G9;E2DWY8;E2DWX6;E2DWR9	Q8L3Y6	yes	2	3.4793e-05	93.203	138920000	44792000	27817000	32941000	0	33374000	0
ADSSAARPTVLVTGAGGR	18	1	1684.89	Q852A3;B8AMC4	Q852A3	yes	2	0.058345	25.917	0	0	0	0	0	0	0
ADSSSTEEMQR	11	0	1239.5	A0A0P0VCE2;Q0JG99;A2WYS7;A3A199	A0A0P0VCE2	yes	2	0.00059408	81.09	9004600	0	0	0	0	9004600	0
ADTIDEAVDSSETVPSAR	18	0	1861.85	Q6ZIG4;B8AJ78;A5H9K4;A3A3X3	Q6ZIG4	yes	2	2.5159e-07	88.565	11680000	0	11680000	0	0	0	0
ADTLDPALLRPGR	13	1	1393.77	A0A0P0VIA6;Q8W3N9;Q6Z875;B9F5D5;B8AGL8	A0A0P0VIA6	yes	2;3	0.0016139	62.454	717060000	115290000	96280000	86369000	132700000	128980000	157430000
ADTMSALEEMFK	12	0	1371.61	Q8H6H2;Q01MW8;A2XQT8;Q01MX0;A2XQU0;Q7X7V2	Q8H6H2	yes	2	6.0708e-06	108.56	138810000	16658000	0	3318900	37193000	50528000	31110000
ADTPWHYSEDGVDLVVK	17	0	1929.91	Q6YZD2;A2YXG3	Q6YZD2	yes	2;3	1.1203e-19	131.45	548720000	90602000	85852000	111390000	95998000	61067000	103810000
ADVEPDIVSCNEILK	15	0	1700.83	Q6K9T5;A2WJR7	Q6K9T5	yes	2	0.021897	37.177	0	0	0	0	0	0	0
ADVEQPSLPDPSSLER	16	0	1738.84	Q8LNU2;A2Z8X6;Q0IWQ1	Q8LNU2	yes	2	1.9304e-05	65.467	0	0	0	0	0	0	0
ADVEVEAEVAAAGAPK	16	0	1525.76	Q851P5;A6MZB5;A2XMY4	Q851P5	yes	2	0.00075434	49.343	0	0	0	0	0	0	0
ADVFLLVGTQPR	12	0	1314.73	Q8W317;B8AQR2;A0A0P0W348	Q8W317	yes	2;3	2.5859e-05	90.614	284490000	53792000	0	55694000	51887000	48831000	74288000
ADVGVGPVSWDDTVAAYAESYAAQR	25	0	2597.2	B9FVB5;B8B754;A0A0N7KMW0;Q9FE57;Q7FP72;Q6YSF8;A0N0C1	B9FVB5	yes	2;3	4.9266e-18	92.147	264660000	10560000	17320000	16727000	107140000	84976000	27936000
ADVLAAVK	8	0	785.465	Q8W425;A2XUT7;Q01IF7	Q8W425	no	2	0.04229	55.503	189110000	51583000	26472000	20280000	30246000	29047000	31482000
ADVMSDDLLR	10	0	1133.54		REV__B9F4B1	yes	2	0.0022023	61.78	0	0	0	0	0	0	0
ADVNNNVLK	9	0	985.519	Q5N8C9;Q5N8C8;A0A0P0V7A3;Q5N8C7;Q6V9T1;A2ZX46;A2WUC5;A3BDI4;Q69X42;A2YEZ0;Q6RS61;Q0DAZ7;A0A0P0WYZ5;A0A0P0WYK7	Q6V9T1	no	2	0.0015251	82.75	1181700000	289440000	0	193900000	247940000	204990000	245400000
ADVPPPEK	8	0	851.439	A2X5H4;Q6H547;A3A7H2;Q7X6J0	A2X5H4	yes	2	0.0088247	76.221	298110000	113490000	0	0	80426000	104190000	0
ADVSDETGVR	10	0	1047.48	Q69LD4;B8B7M3	Q69LD4	yes	2	0.026885	49.189	81892000	42926000	0	0	0	0	38965000
ADVVQGAYDK	10	0	1064.51	Q6ASW3;B8AQP5;Q10DU4;Q8LLN9	Q6ASW3	yes	2	0.0049655	61.344	311070000	99538000	5021500	35096000	0	98861000	72554000
ADVYSFGVLLLELLTGK	17	0	1837.02	Q8H811;Q0DTV2;B8AQW5;A0A0N7KGV0;A0A0P0VUW3;Q6MWE1;Q25A94;A2XUC0;Q9AUQ7;B9FB64;Q0DP60;A2XLA9	Q8H811	no	2	0.00023598	58.693	36560000	9405600	0	0	13467000	13688000	0
ADVYSLGVLLLELLTGK	17	0	1803.04	Q5ZBN0;H9CWR9;B8ABJ9;B9EY00;Q0JLD0	Q5ZBN0	yes	3	0.0079688	34.202	23808000	8140100	0	0	0	8831900	6835700
ADWEINPLELDFSK	14	0	1675.81	B9FUE6;A0A0N7KNW9;B8B4X3;Q7XI53	B9FUE6	yes	2	1.8337e-08	103.14	235340000	37277000	33961000	30490000	46601000	49502000	37511000
ADWELALVETASNLSK	16	0	1745.88	Q10NB4;A2XF36;B9F7A9;A0A0P0VW19	Q10NB4	yes	2;3	2.4265e-07	97.235	79948000	33213000	0	0	15665000	18540000	12530000
ADYAVEVGR	9	0	978.477	Q07661;A6N0M9;B7F7R5	Q07661	yes	2	0.0015528	109.44	3660700000	620910000	482390000	456360000	660420000	862110000	578530000
ADYDYLIK	8	0	999.491	Q6L502;B8AZ05;Q7XHP7;B8B4T6;Q10BF4;Q84TA8;B8AMB1;Q6PV57	Q84TA8	no	2	0.053379	47.603	887850000	192240000	94297000	100890000	145470000	140900000	214060000
ADYLQDAK	8	0	922.44	Q9AUR8;B8AQC7;Q9AUR7;A2XLA1	Q9AUR8	no	2	0.040635	62.582	260490000	92270000	41621000	40960000	41330000	44311000	0
ADYNLTPR	8	0	948.466	B9FS99;B8B4A6;Q67UI5;A0A0N7KLS7	B9FS99	yes	2	0.077963	54.436	160560000	0	84821000	75734000	0	0	0
ADYVYSSNTCTR	12	0	1435.6	Q84J99;A2YHS4;Q6YSH0;A2YHS8	Q84J99	yes	2	5.4488e-05	86.772	480810000	100100000	37027000	62021000	121690000	86236000	73737000
AEAAADEPAKEESK	14	1	1444.67	Q8RYZ1;A3A041;Q5N8X1	Q8RYZ1	yes	2	4.2264e-07	94.532	0	0	0	0	0	0	0
AEAAAEEAKPAEPETEEK	18	1	1898.87	Q5TKJ2;B8AYI6;B9FPQ9	Q5TKJ2	yes	2;3	1.8482e-30	150.9	2194800000	451720000	345350000	304160000	268400000	436930000	388250000
AEAAGAAVAPAK	12	0	1025.55	Q0GKV1;B9F0L5;B8ADZ2;Q6Z7F5;Q6QIT0	Q0GKV1	yes	2	0.0032443	48.643	0	0	0	0	0	0	0
AEAAGNDNCPVK	12	0	1244.55	Q2WEA7;Q10MT2;A2XFL2	Q2WEA7	yes	2	4.1504e-05	91.123	397670000	0	0	47570000	121010000	108910000	120180000
AEAAPAEEAKPAEPEPEEK	19	1	1991.93	Q8RYZ1;A2WXH7;Q5N8X1	Q8RYZ1	yes	2;3	1.8475e-10	101.23	1011700000	248280000	209180000	142930000	126980000	138460000	145860000
AEAAPQEQPTAAEK	14	0	1439.69	A2ZVD7;Q5ZDX7;B8ABV5	A2ZVD7	yes	2	5.5159e-06	86.498	43988000	0	0	0	0	43988000	0
AEAAVVQALIK	11	0	1111.66	A2Z590;A3AVY2	A2Z590	yes	2	0.00050484	67.385	62530000	15605000	0	8649500	11830000	13577000	12868000
AEADGEAMDLDKPSNVADEAEPGTEK	26	1	2688.17	Q10LF8;A0A0P0VY77;A0A0P0VXG5	Q10LF8	yes	3	0.00016545	45.679	0	0	0	0	0	0	0
AEAEAEAEAAATEEPK	16	0	1615.72	Q5TKJ2;B9FPQ9	Q5TKJ2	yes	2;3	1.2124e-19	140.22	1681000000	332040000	242600000	277280000	254670000	283920000	290490000
AEAEAEAEAAATEEPKTEEPK	21	1	2200	Q5TKJ2;B9FPQ9	Q5TKJ2	yes	3	1.6434e-07	84.166	56856000	30746000	0	0	0	26111000	0
AEAEGALPVLGHR	13	0	1318.7	Q2R480;B9GAQ3	Q2R480	yes	2;3	1.047e-08	116.03	740690000	166320000	26056000	74671000	147930000	153340000	172380000
AEAEQGRPVDAVVYDSFLSWAPR	23	1	2562.25	Q69IV0;A2Z361	Q69IV0	yes	3	2.093e-05	48.077	44414000	33545000	0	10869000	0	0	0
AEAFLNIFER	10	0	1208.62	Q5Z9H5;B8B2K9	Q5Z9H5	yes	2	0.0047323	62.166	82977000	26117000	18384000	16061000	0	0	22416000
AEALDPAFGDDAER	14	0	1475.65	D5L637;Q0E0P0;D5L620;A2X5P7;B9F0D3;D5L630;D5L606;D5L626;D5L5Z0;D5L5Y8;D5L613;D5L625;D5L5Z1;D5L607;D5L5Z7;D5L603	D5L637	yes	2	2.3969e-07	100.11	282360000	45395000	29983000	38929000	50294000	61438000	56318000
AEALEMFAENK	11	0	1251.58	B9G059;Q6Z0N5;C8TFD5;B8B9C0;Q8LPC9	B9G059	yes	2	0.0018672	56.205	0	0	0	0	0	0	0
AEALSLFR	8	0	905.497	A2Z744;Q7XEU6;Q0J724;A2YSQ8;B9FZS2	A2Z744	yes	2	0.0056742	116.25	77033000	4491000	0	0	20970000	25823000	25750000
AEALVVVQEPEVK	13	0	1409.78	A2WU59;Q5N8I8	A2WU59	yes	2	0.00059368	63.185	54413000	0	25704000	0	28709000	0	0
AEANLGNVLK	10	0	1027.57	Q6Z6L4;A2X2G9;A0A0P0VGI4	Q6Z6L4	yes	2	0.019687	50.452	199180000	0	110800000	88377000	0	0	0
AEANPVLVPPPGIGLTDFR	19	0	1962.06	Q01IH0;Q0JBF1;Q9LKJ0;Q7XU69;B9FGC5;B8ASN8;A0A0P0WD12	Q01IH0	yes	2;3	5.3269e-06	78.917	125420000	0	0	34134000	56953000	34333000	0
AEATDVANAVLDGSDAILLGAETLR	25	0	2484.27	Q2QXR8;B8BM17;Q2QXR7;Q2RAK2;B8BJ39;A0A188I036	Q2RAK2	no	2;3	1.1291e-161	308.79	1366700000	100580000	247380000	0	346580000	333980000	338230000
AEATDVANAVLDGTDCVMLSGESAAGAYPEVAVK	34	0	3380.58	Q7XKB5;Q259K4;A2XYZ3	Q7XKB5	yes	3	0.0013066	37.603	0	0	0	0	0	0	0
AEAVDATISPTVSALRPSK	19	1	1912.03	Q5N9Z8;A2WXF0;Q7F2K1	Q5N9Z8	yes	2;3	2.5109e-06	85.087	743530000	154300000	94749000	119660000	113060000	105620000	156150000
AEDAEVDTAEQSAIK	15	0	1575.73	B9FAE7;Q10SS5;Q10SS6;B8ALH0	B9FAE7	yes	2	4.7971e-10	87.519	0	0	0	0	0	0	0
AEDALVAR	8	0	843.445	B9FUM8;Q0D3Z9;B8B5L9;Q94LY4;Q7EYX7	B9FUM8	yes	2	0.0084418	93.992	166870000	59123000	0	0	0	42859000	64884000
AEDAPSAAAAEGSQHASAAEGGSAAAAASAAPAAK	35	0	2992.38	Q0D4Z3;B8B822;B9FY79	Q0D4Z3	yes	3	0.00072039	33.743	44849000	0	16807000	28042000	0	0	0
AEDDYDYLFK	10	0	1277.55	Q75II9;A2Y6J2;Q94J09;A2WV30;A0A0P0V883;P40393;A2YDY6	P40393	no	2	0.004378	63.415	526890000	111830000	74576000	75523000	75443000	89570000	99953000
AEDEQLNVFGFPPLVAPIK	19	0	2083.1	B8ATF5;Q01L37;B9FEY9;Q7XLG5;Q0JDK3	B8ATF5	yes	2	4.5525e-16	120.9	169460000	40413000	28033000	17034000	28881000	27745000	27354000
AEDFDADEGELLK	13	0	1450.65	Q6ZL37;Q0D582;A2YMX8;A3BLF5	Q6ZL37	yes	2	0.0087192	45.207	50519000	16336000	0	0	16180000	0	18003000
AEDFDSFCLMGLSPLDGR	18	0	2028.89	A3AHB5;Q10MD1;A2XFY9	A3AHB5	yes	2	2.3424e-13	90.385	0	0	0	0	0	0	0
AEDFGAFMER	10	0	1171.5	Q7XT06;Q01ML1;A3AQC6;A2XPT4	Q7XT06	yes	2	0.0064725	48.944	8753200	0	0	0	0	8753200	0
AEDGAAAPSVASFVEEK	17	0	1676.79	Q0JL44;B8ABY6	Q0JL44	yes	2	2.9805e-07	97.081	365950000	64483000	58956000	44331000	46445000	55383000	96347000
AEDGEIWTFSVR	12	0	1408.66	Q0D867;A3BH68;B8B7Z2;Q69WE5;Q6ZLB7	Q0D867	yes	2	0.013596	41.227	0	0	0	0	0	0	0
AEDITAVNSESAVR	14	0	1460.71	Q5VS63;A2Y8D0	Q5VS63	yes	2	9.4766e-05	73.857	73790000	27328000	0	0	0	46463000	0
AEDLAQPLVDAQIPFK	16	0	1753.93	Q5ZAV7;A2ZYH4;B8AAG0	Q5ZAV7	yes	2;3	1.74e-05	84.046	555050000	91475000	45052000	49111000	115790000	131910000	121700000
AEDLPHIGK	9	0	978.513	Q84M87;A3AHY0;Q10AB7;A0A0P0W691	Q84M87	yes	3	0.080429	30.564	0	0	0	0	0	0	0
AEDVIGPDVEK	11	0	1170.58	A0A0P0WP33;A2Y650;A0A0N7KL10;Q75K90	A0A0P0WP33	yes	2	0.039403	41.48	254940000	53279000	33657000	26137000	50613000	45089000	46168000
AEDVVSTMLAK	11	0	1162.59	Q5VRZ6;A3B7P7;A2Y8H4	Q5VRZ6	yes	2	0.0031105	59.198	323760000	66353000	48334000	49964000	44743000	55518000	58850000
AEEAAAAAGDGLSEFQK	17	0	1663.77	Q7XV86;C5ML26;A3ATH4;A2XT12;A0A0P0WA18	Q7XV86	yes	2;3	1.0319e-20	142.73	2271200000	334000000	331240000	347280000	358030000	408780000	491860000
AEEAESLAAK	10	0	1017.5	S4TZU3;Q6K9N6;A2X7C5	S4TZU3	yes	2	0.00065163	99.53	1606300000	403340000	247170000	290640000	346580000	0	318590000
AEEAQQPR	8	0	927.441	A2Y628	A2Y628	yes	2	0.0028641	98.458	72974000	0	0	0	24586000	26881000	21507000
AEEDGGMSGSAWR	13	0	1351.55	A0A0P0XCV7;Q6ZCF8;Q4W6L4	A0A0P0XCV7	yes	2	0.0014458	56.569	23490000	0	0	16767000	0	0	6722200
AEEDIQPIVCDNGTGMVK	18	0	1974.9	P0C542;P0C540;A2ZZX3;A2WXB0;A0A0P0VAT4;Q5N9D7	P0C542	yes	2	3.1119e-06	63.46	0	0	0	0	0	0	0
AEEEFEK	7	0	880.381	Q84VE1;A2ZDY4;Q0ISV7;A0A0P0Y1Y5;Q2R4Y8;H2KW56	Q84VE1	yes	2	0.042602	77.282	166310000	0	0	0	14625000	67526000	84158000
AEEEVAAVVGELR	13	0	1370.7	Q53NG8;B8BJI2;Q53P72;Q53NG7;B8BJH9	Q53NG8	yes	2	1.3538e-15	156.81	512510000	106610000	76604000	68019000	74742000	85193000	101340000
AEEEYDYLFK	10	0	1305.58	Q75M17;A2XZG2;B9FM10;Q8RZ83;A2WTK8;A2WTL4	Q75M17	no	2	0.021556	49.489	273140000	53316000	37126000	33722000	41781000	47410000	59783000
AEEFAFR	7	0	868.408	Q2RBN7;Q2QYW2;A3CE52;A3CE45;A2ZH90;A0A0P0XY45	Q2RBN7	no	2	0.014902	128.38	999830000	210120000	158630000	162500000	127130000	143870000	197580000
AEEGHFDWFPLDSPATPER	19	0	2199.99	Q6AUV1;A0A0P0VZ28;A0A0P0VYW4	Q6AUV1	yes	3	1.5992e-06	74.732	92721000	31693000	20424000	22989000	0	0	17616000
AEEHLSGLSADTPYSEFHHR	20	0	2282.04	P31924;A2XHR1	P31924	yes	2;3;4;5	1.4247e-113	280.26	7400400000	1396800000	488020000	1292600000	1332400000	1342200000	1548500000
AEEIMGQAMR	10	0	1134.52	Q40648;B8AEU9	Q40648	yes	2	2.5981e-05	126.31	426210000	114940000	0	53540000	87043000	101300000	69383000
AEEIMNLAK	9	0	1017.52	Q7X6B1;Q01KE5;B8ATU4;A0A0P0WEF4	Q7X6B1	yes	2	0.041551	45.368	19841000	0	19841000	0	0	0	0
AEEIVLQPIR	10	0	1166.67	Q93VK6;Q5VNW0;A2Y8X9;A3B841;Q84ZY1	Q93VK6	yes	2;3	0.00059043	101.65	988760000	166150000	114470000	135860000	153590000	176780000	241910000
AEELIHVGQK	10	0	1122.6	Q70Z43;Q5ZEN1;B8ACZ5;A0A0P0UXG7;A0A0P0UXW3;A0A0P0UXC4;Q5ZEN0	Q70Z43	yes	2	0.0018139	67.113	67141000	0	35662000	31479000	0	0	0
AEENVDDEVGR	11	0	1231.53	Q5QMN8;B7FAB9;B8ADR1	Q5QMN8	yes	2	0.0096541	53.034	23475000	0	0	0	0	0	23475000
AEEPAKEEEPK	11	1	1255.59	Q8RYZ1;A2WXH7;A3A041;Q5N8X1;Q5TKJ2;B8AYI6	Q5TKJ2	no	2;3	4.7667e-09	158.06	925430000	249920000	74859000	82899000	179940000	106400000	231400000
AEEPSASGDPLASK	14	0	1357.64	Q6K4P1;B8AE20	Q6K4P1	yes	2	0.063167	35.527	409320000	73317000	78116000	72967000	54876000	69226000	60820000
AEEQFLAVAVDAAK	14	0	1460.75	Q6F2U7;A2XIZ6;Q10HI4	Q6F2U7	yes	2	0.00011897	62.861	136060000	29606000	0	0	36781000	26063000	43608000
AEETCHQSNVATCGEK	16	0	1819.75	B9F2A1;B8AH21	B9F2A1	yes	2	9.0154e-07	96.773	18692000	0	18692000	0	0	0	0
AEETPVETPAAPVLGEPMDLMTALQLVMK	29	0	3080.55	Q6ZLP8	Q6ZLP8	yes	3	5.694e-08	63.625	31616000	0	0	0	0	0	31616000
AEEVSDLIYNFITK	14	0	1640.83	A2XNK8;Q850X4;A3APB3	A2XNK8	yes	2;3	2.3526e-05	72.815	185750000	64886000	0	0	37479000	42060000	41320000
AEEVYVASIDQGTTSTR	17	0	1825.87	Q0ILB9;Q25A09;Q0J9K2	Q0ILB9	yes	2	1.7647e-19	123.4	61479000	25240000	21606000	14633000	0	0	0
AEEYHQQYLAK	11	0	1378.65	Q9AY51;A2ZAA6;Q336R9;B9G712	Q9AY51	yes	2	0.0009424	73.655	65820000	35424000	0	0	0	30396000	0
AEEYLHQYGR	10	0	1264.58	Q10Q42;A0A0P0VUL0	Q10Q42	yes	2	0.00083196	91.658	183680000	36248000	0	24175000	41132000	36451000	45670000
AEEYLMGIPQDTPYSEFNHR	20	0	2396.07	A2YA91;P30298;I3QD82;A0A0P0WTZ1	A2YA91	yes	2;3	3.4656e-34	145.88	2285200000	426190000	314240000	383220000	373210000	389750000	398580000
AEFEPITPTSPPPEK	15	0	1638.81	Q6ZD29;A2YUN0	Q6ZD29	yes	2	0.010846	40.493	0	0	0	0	0	0	0
AEFGPSQPFK	10	0	1106.54	Q84VE1;A2ZDY4;Q0ISV7;A0A0P0Y1Y5;Q2R4Y8;H2KW56	Q84VE1	yes	2	0.00051008	103.88	10727000000	2422800000	1275000000	1387800000	1728300000	1814800000	2098200000
AEFLSPSLFHFYDR	14	0	1727.83	B9FKR5;B8AZ97	B9FKR5	yes	3	0.0066623	38.376	12661000	0	12661000	0	0	0	0
AEFLSPSLFHFYDRPLNIVDGK	22	1	2564.31	B9FKR5;B8AZ97	B9FKR5	yes	3;4	5.2826e-07	72.316	121160000	69976000	17512000	19530000	0	14138000	0
AEFLSPSLFHFYSK	14	0	1671.83	Q10LR4;A0A0P0VX85;B9F8C5;B8AP15	Q10LR4	no	3	0.00062729	51.771	62034000	21054000	0	0	16339000	19145000	5496700
AEFPFHAIPK	10	0	1155.61	Q75IR2;B8AYF2;Q7F7Z7;Q5ZEL4;A2WKY4	Q75IR2	no	2;3	0.0048884	47.561	257630000	29793000	0	33293000	72323000	72542000	49684000
AEFSLPSITAEEAAPEK	17	0	1788.88	Q0JK13;A2WU74	Q0JK13	yes	2	5.5252e-05	70.802	172340000	34228000	24782000	24250000	29681000	25294000	34101000
AEGAMYLFPR	10	0	1153.56	B9FU86;B8B8K7;Q0D4M5;Q7X7S9	B9FU86	no	2	0.00074343	95.523	301710000	63598000	32244000	47279000	45040000	58952000	54601000
AEGEVILEDVQPSSVQSR	18	0	1941.96	Q0DJ99;B8AWD9;Q0DJA0;A0A0P0WKG5;B9FNT2;B9FNT1	Q0DJ99	no	2	1.0081e-37	138.37	230790000	0	39948000	41946000	36124000	0	112770000
AEGGFLGADVILK	13	0	1288.7	Q7XPR2;Q01KC0;B7ENR4;A3AXK2;A0A0P0WF18;B8AUI9	Q7XPR2	yes	2	0.0080082	46.318	252020000	28109000	43170000	34255000	31942000	73435000	41111000
AEGGPTAGASTVK	13	0	1144.57	A2YY39;A3BVR0;Q6YZI4	A2YY39	yes	2	0.00014438	74.475	229740000	0	29075000	29104000	56303000	56323000	58934000
AEGHDYYSIGAFK	13	0	1456.66	Q5Z417;B9FR10	Q5Z417	yes	2;3	1.115e-05	89.858	337520000	61791000	41491000	29724000	23646000	56286000	124580000
AEGSGEQEAAGEAKP	15	1	1429.63	Q75M67;B9F8Q7	Q75M67	yes	2	0.00094434	53.924	153050000	38750000	31731000	16287000	0	29257000	37026000
AEGVDLSAYGSSK	13	0	1282.6	Q2R1V8;A2Y3J4;B8AX18	Q2R1V8	yes	2	0.00043387	66.485	194750000	30874000	36321000	34548000	31062000	25129000	36811000
AEHAFYLDWAVHSFR	15	0	1847.87	Q2QLY4;B8BN41;H2KWU8;Q2QLY5;A2ZMX3;H2KWV0;A0A0P0YCC8;A0A0P0YCK4	Q2QLY4	no	3	0.0008437	49.223	23579000	0	0	7771800	0	15807000	0
AEHDLTAR	8	0	911.446	Q8GVI0;A0MLU6;A0MLT8;B8B6F6;Q69W37;Q69W36;A2YII7	Q8GVI0	no	2	0.0033628	88.819	637340000	107910000	77613000	109370000	137360000	108580000	96515000
AEHKEEQSVMEK	12	1	1443.67	Q8S2K0;A2ZXL3;A2WUU6	Q8S2K0	yes	2	0.0016839	69.345	44411000	30095000	0	14316000	0	0	0
AEHLASIFGTEK	12	0	1301.66	Q6AUG0;B8AWR4;Q0JKK3;B9EYI6;A2WTL0;A2WTL5;Q9ZQW8;A2Z2M2	Q6AUG0	yes	2	1.6682e-14	154.36	241410000	39978000	17863000	28193000	59331000	33806000	62244000
AEHSDSWDR	9	0	1101.45	Q93VK6;Q5VNW0;A2Y8X9;O80428;A3B841;A0A0N7KLH2;Q6VVA4;A6MZG3	Q93VK6	yes	2	1.8951e-05	147.75	418800000	111520000	0	0	95186000	135270000	76837000
AEIAEVSDNPQGLLLEALHSAGYSGALAK	29	0	2923.49	Q5JNL6;B8A9G6	Q5JNL6	yes	3	2.586e-12	80.554	336490000	0	106650000	0	0	110460000	119380000
AEIGISDNDAGTVESVQK	18	0	1831.88	Q5N7W3;B8A840;B9EVI1	Q5N7W3	yes	2	1.1608e-15	119.08	302740000	75782000	45814000	52090000	39661000	41922000	47471000
AEIQQAMEDYYYGR	14	0	1735.75	Q75LB9;B8AN86;Q10AP7	Q75LB9	yes	2	1.2534e-14	141.54	105170000	0	26215000	19636000	29091000	30226000	0
AEKEELEAALNR	12	1	1371.7	Q75LJ4;A3APG6;B8AMT5;A0A0P0W559;A2YSG8	Q75LJ4	yes	3	0.06972	32.567	41548000	19583000	0	0	0	21965000	0
AEKPAAAAAASAPK	14	1	1252.68	Q01IK4	Q01IK4	yes	2;3	1.5039e-05	81.346	2386100000	566800000	218070000	298770000	406320000	414900000	481270000
AELAELAAASER	12	0	1229.63	B8AID9;Q6Z7R9	B8AID9	yes	2	0.0016399	58.32	152600000	40181000	17548000	24238000	27823000	42809000	0
AELAGFK	7	0	734.396	Q7FAS1;B8AUI3	Q7FAS1	yes	2	0.048763	66.993	148890000	32019000	23013000	16443000	25943000	27949000	23519000
AELDAIGVPYEWPVAR	16	0	1784.91	A0A0P0X550;Q8H3C9	A0A0P0X550	yes	2	2.48e-05	75.376	125580000	36216000	29620000	24756000	0	34984000	0
AELEAAAGGAR	11	0	1014.51	Q0IWL9;A0A0P0XVV6;A2Z916	Q0IWL9	yes	2	0.027004	45.433	257080000	48625000	31896000	30351000	50601000	59377000	36228000
AELEEIVHYLR	11	0	1370.72	Q8LQJ8;B8AAS6;Q8LQJ9;A2WRN7	Q8LQJ8	yes	2;3	2.1849e-05	107.95	177250000	59992000	19056000	22971000	21463000	16689000	37076000
AELGEEPGDAPR	12	0	1239.57	Q6Z4F3;B8B7X9;A3BHC0	Q6Z4F3	yes	2	0.051633	39.166	91619000	0	22437000	19814000	49369000	0	0
AELGEPVVLR	10	0	1081.61	Q53PH6;B8BJE0;A3C959;Q0IU89	Q53PH6	yes	2	0.024503	47.971	99005000	0	44807000	54199000	0	0	0
AELGYNYGVILIPEGLIDFIPEVQK	25	0	2789.49	Q654U8;A2YB91	Q654U8	yes	2;3	7.2265e-24	124.51	891260000	168170000	161620000	150570000	78213000	140270000	192420000
AELLDPAVK	9	0	954.539	Q5QM39;A2WQX7	Q5QM39	yes	2	0.023132	43.651	144990000	13797000	69337000	61853000	0	0	0
AELQAQLK	8	0	899.508	B8AT03;Q7XMJ1;Q6K667;B8AIB7;A3AT03;B8AT01;Q0D991;Q5Z3Z9;B9FR32	B8AT03	yes	2	0.015044	84.568	2349200000	739780000	184940000	218340000	513440000	520810000	171900000
AELQQLR	7	0	856.477	Q6ZBK6;B9G1U0;B8B8T9	Q6ZBK6	yes	2	0.014503	114.02	171130000	0	41189000	33093000	37247000	59599000	0
AELQTLESLLVIGDLDFVLGK	21	0	2272.26	Q7Y0E8;A2XHT7;A0A0P0VZB8	Q7Y0E8	yes	2	0.00029485	44.848	0	0	0	0	0	0	0
AELSLLR	7	0	800.476	B8AT03;Q7XMJ1;Q6K667;B8AIB7;A3AT03;B8AT01	B8AT03	yes	2	0.015173	132.09	1396400000	329470000	174710000	152580000	231140000	205140000	303340000
AELVGLINR	9	0	983.576	Q84LH7;B8ANN3	Q84LH7	yes	2	0.08259	33.426	0	0	0	0	0	0	0
AELYTVHLPEGITGEELDIIK	21	0	2339.23	A0A0P0VGY4;Q6EUD5;A2X2W1	A0A0P0VGY4	yes	2;3	1.1101e-06	61.276	227910000	36641000	27763000	23221000	52290000	42288000	45712000
AEMEAELK	8	0	919.432	Q10SU0;A2XBN4	Q10SU0	yes	2	0.048565	53.965	46863000	28646000	0	18218000	0	0	0
AEMGTDVPTK	10	0	1047.49	A0A0P0XLD9;B9G3A1;B8BEZ0	A0A0P0XLD9	yes	2	0.0022182	71.03	365650000	64918000	53464000	54503000	81716000	72111000	38943000
AEMQTFVTK	9	0	1053.52	Q0INM3;B9GCX2;A2ZK00	Q0INM3	no	2	0.003923	72.275	255650000	49773000	40112000	61858000	0	79191000	24713000
AEMVILEAAR	10	0	1101.59	B8B874;Q6Z382	B8B874	yes	2	0.0040268	54.259	266950000	35194000	58153000	60287000	44767000	32569000	35978000
AENDPTVPDAPAK	13	0	1323.63	Q69T90;A2YCD2	Q69T90	yes	2	0.0066326	48.467	97008000	0	47796000	49212000	0	0	0
AENIWLATEGVYLPVNK	17	0	1916	Q6Z9G2;A2YVL8	Q6Z9G2	yes	2	7.7491e-07	91.317	76649000	19406000	17254000	20951000	0	19037000	0
AENLYTATIMSDVK	14	0	1554.76	Q5Z417;B9FR10	Q5Z417	no	2	0.0001864	58.824	0	0	0	0	0	0	0
AEPCGTPLCESIPSDSR	17	0	1874.81	A2Z9R9;Q8LNM7;A3C6V9	A2Z9R9	yes	2	4.2427e-10	107.98	774430000	108990000	87280000	86377000	167710000	172050000	152030000
AEPCGTPLCESIPSDVR	17	0	1886.85	Q8LNN1;A3C6V7	Q8LNN1	yes	2	1.2888e-05	81.854	62892000	0	35767000	27124000	0	0	0
AEPEQQQQQANPDEVVLGQETGGAR	25	0	2678.25	Q5JMX9;B8A9H2	Q5JMX9	yes	3	0.058509	20.767	0	0	0	0	0	0	0
AEPFEDTFPQMGLPIAASGQVHK	23	0	2469.2	B9FK36;A2Y2U1	B9FK36	yes	3	0.0023032	31.971	378910000	80851000	45428000	59450000	80478000	61710000	50988000
AEPIEFPVR	9	0	1056.56	Q6Z656;B9F2F5	Q6Z656	yes	2	0.031268	49.444	248230000	37345000	22190000	39228000	50073000	50578000	48812000
AEPLPTVEGSLFHDRPTVR	19	1	2120.1	Q8GVH2;A2YP40;A3BMM4	Q8GVH2	yes	3;4	1.4397e-09	100.04	142030000	10467000	45561000	31781000	54222000	0	0
AEPNFSVLGK	10	0	1060.56	B9FQ68;B8B0Q4;C7J4C1;B8AIX8;B9F3Q0;C7IYG2	B9FQ68	yes	2	0.015848	42.802	0	0	0	0	0	0	0
AEPNPQVER	9	0	1038.51	Q8H469;B9FUT8	Q8H469	yes	2	0.0085803	55.649	72192000	32230000	0	0	19549000	20413000	0
AEPSAAAQDDEEVDESGVEPK	21	0	2171.93	Q8RUI4	Q8RUI4	yes	2;3	1.0598e-15	97.49	600300000	70920000	60836000	77354000	88249000	173610000	129330000
AEPVHPVASEDIVSQLASMGFNYLHCQK	28	0	3126.49	B8ADJ1;Q5VRV7	Q5VRV7	no	4	8.4146e-16	95.834	114520000	59733000	0	0	0	54786000	0
AEQITWTSLDYDK	13	0	1568.74	Q0JL44;B8ABY6;A6N0C5	Q0JL44	yes	2	7.6366e-06	94.09	644930000	132680000	131460000	120810000	111170000	148800000	0
AEQLINEVLAEADAASSGNLSSR	23	0	2344.15	B8AEL6;B9F4C9	B8AEL6	yes	2;3	3.752e-08	67.217	0	0	0	0	0	0	0
AEQLQEAIR	9	0	1056.56	Q65XH1;A2Y424	Q65XH1	yes	2	0.0062528	57.532	0	0	0	0	0	0	0
AEQMLINNPSR	11	0	1271.63	P37833;A2WVA6;A1YQJ2;Q0JJ47	P37833	yes	2	1.3595e-09	149.49	834440000	190800000	174600000	162160000	155520000	140090000	11261000
AEQQLTEALNEFGKPWQINEGDGAFYGPK	29	1	3236.54	B9G059;Q6Z0N5;C8TFD5;B8B9C0;Q8LPC9;A0A0P0XED4;B8B9B9	B9G059	yes	3;4	1.608e-47	154.88	472380000	93449000	60877000	76357000	85526000	74019000	82152000
AEQTPDTLDPIIVAK	15	0	1609.86	Q10SN3;A2XBS2;Q9M6R3;Q9FVN4	Q10SN3	yes	2	0.00068303	52.372	81827000	0	0	28654000	30459000	22714000	0
AESAKPTPQLELFNSMTK	18	1	1991	Q10RX2;B8AMW5;Q10RX0;C7IZS9	Q10RX2	yes	2	1.152e-18	116.09	141290000	0	0	20097000	35964000	46757000	38473000
AESAPAEPLKDEL	13	1	1368.68	K4FHN8	K4FHN8	no	2	0.0012923	65.043	948000000	222750000	0	0	231580000	228290000	265380000
AESLDDAIQIVNR	13	0	1442.74	B8B7Y3;Q6Z4E4;B9FVX6;A0A0P0X3Y0	B8B7Y3	yes	2;3	1.4115e-05	86.288	1503400000	313340000	178800000	199030000	280050000	211530000	320670000
AESLDEVESILENVNHGAR	19	0	2081	B8AX00;Q5W6S3;B9FP02	B8AX00	yes	3	0.0014669	39.432	123110000	27374000	18627000	13730000	17704000	16536000	29135000
AESNDPEVDQLSFTELR	17	0	1948.9	B8BJ24;Q2QXY1;B8BLZ5;Q2RAP0	B8BJ24	no	2	1.5891e-08	82.877	0	0	0	0	0	0	0
AESPAMDSK	9	0	934.407	A2YQC8;Q69U53	A2YQC8	yes	2	0.0016471	81.525	190960000	6560700	0	165660000	17134000	1608500	0
AESPASAASSK	11	0	1004.48	Q10G39;B8ANM1	Q10G39	yes	2	0.00080612	66.326	243680000	28956000	0	0	40826000	173900000	0
AESPENAAPAAAPAPAPAPTPAPPPPPSSPPTK	33	0	3050.53	Q6AVR1	Q6AVR1	yes	3;4	6.2115e-06	43.312	535010000	58833000	82182000	79881000	37168000	150230000	126710000
AESPTASSIYGK	12	0	1209.59	Q5Z7N1;A2YH71	Q5Z7N1	yes	2	0.043373	34.472	0	0	0	0	0	0	0
AESTGDVAAAEPAPVSA	17	0	1541.72	Q84T92;A2XNF0;B9F6Z9	Q84T92	yes	2	0.00038782	56.793	82944000	0	0	39693000	26479000	16772000	0
AETAATNYNNR	11	0	1223.55	Q7Y152;A2XNP8	Q7Y152	yes	2	1.5686e-09	162.36	37641000	0	0	0	0	0	37641000
AETAITAVLSK	11	0	1102.62	Q0ITC8;A2ZDA5;Q53N64;A2ZDA4	Q0ITC8	yes	2	0.004319	55.261	8368200	0	5070600	3297500	0	0	0
AETEYTVTQAIAAQEANK	18	0	1936.94	B8AAS8;Q0JLS6;B9EXN4;A0A0P0V4F8	B8AAS8	yes	2	3.0123e-09	88.565	46508000	28469000	0	0	0	18039000	0
AETEYTVTQAIAAQEANKR	19	1	2093.04	B8AAS8;Q0JLS6;B9EXN4;A0A0P0V4F8	B8AAS8	yes	3	5.6755e-09	98.391	266350000	48190000	46542000	27007000	51397000	49080000	44135000
AETFGIPIPDWVK	13	0	1471.77	B9GBE8;Q2QYU8;Q2RBM4;B8BNT8;A0A0P0XXZ7;A0A0P0XY47;B8BNT1	B9GBE8	yes	2	0.00070431	60.901	564720000	122130000	75949000	74978000	104860000	90110000	96687000
AETHSVDFQTK	11	0	1261.59	Q75H81;Q10GX0;Q75H80;B8AM78	Q75H81	yes	2;3	1.8879e-07	134.75	951430000	165360000	153240000	166010000	157880000	177430000	131520000
AETNLLFEK	9	0	1063.56	Q10R45;A2XD19	Q10R45	yes	1;2	0.00076537	176.38	1172700000	260040000	148790000	137600000	151230000	206030000	268980000
AETVFTPSLEGMK	13	0	1408.69	Q6K1Q5	Q6K1Q5	yes	2	1.1764e-06	98.337	428390000	75656000	51850000	56719000	94315000	78690000	71160000
AEVADLTGDGGVLK	14	0	1343.69	Q84LW7;Q65XG1;Q3MST6	Q84LW7	yes	2	0.0011251	50.305	30163000	0	0	0	30163000	0	0
AEVADVSEAVR	11	0	1144.57	Q0D867;A3BH68;B8B7Z2;Q69WE5;Q6ZLB7;A0A0P0X383;A0A0P0X347;Q84R73;A3ALA5;A2XKI5	Q0D867	no	2	0.00034929	86.463	138910000	79613000	0	0	0	0	59297000
AEVASMASDLK	11	0	1120.54	Q10M34;B8ANF5	Q10M34	yes	2	0.035272	42.425	47086000	0	25420000	21666000	0	0	0
AEVDAAVEALK	11	0	1114.59	Q6ZD35;A2YXJ3	Q6ZD35	yes	2	0.041756	41.242	157430000	46483000	0	46878000	0	0	64071000
AEVDCLKAELEK	12	1	1403.7	Q33AU6;Q94HN8	Q33AU6	yes	2	0.0040269	59.116	103050000	21673000	14141000	22223000	23514000	21503000	0
AEVEAAPIAAAETPEVAAAEGAAAAK	26	0	2378.2	P48600	P48600	yes	3	1.3245e-07	63.701	147800000	0	13579000	24706000	0	109520000	0
AEVELPQQEVK	11	0	1268.66	Q2R4A1;A2ZE95	Q2R4A1	yes	2	3.2818e-06	123.62	1788500000	274610000	279100000	285420000	291110000	282070000	376150000
AEVHHPEILVDHDVYLPPSPSSHDSHER	28	0	3198.51	Q8SA35;A2WTF3;A6N1K4;A6N1V1	Q8SA35	yes	3;4;5;6	4.8873e-14	83.202	2373300000	538330000	57594000	415510000	429120000	428570000	504210000
AEVPLLEDVVVIPGAGHFIQQER	23	0	2515.34	A2XNK8;Q850X4;A3APB3	A2XNK8	yes	3	5.6915e-06	54.521	233470000	38479000	33114000	26869000	39883000	36276000	58844000
AEVPWSAR	8	0	914.461	Q84PB3;A0A0P0WC18;B9FFX9;Q1MSJ4;Q1MSJ3;B8ARA0;J3JRT9	Q84PB3	yes	2	0.027487	63.673	242080000	37239000	37665000	37723000	34490000	30822000	64141000
AEVSDIAIAVR	11	0	1142.63	B9EYF5;B8ACE9;Q0JKP1;Q5SMS5;Q8S7N6;B8BIC8;A0A0P0XXL9;B9G748	B9G748	no	2	0.0017638	67.385	175600000	52461000	37934000	42130000	43079000	0	0
AEVVAQDEK	9	0	987.487	Q651F0;A2Z3J8	Q651F0	yes	2	0.013475	51.445	268760000	51547000	0	0	179980000	0	37233000
AEYDESGPGIVHMK	14	0	1531.7	P0C542;P0C540;A2ZZX3;A2WXB0	P0C542	yes	2;3	6.6943e-05	78.814	783530000	133140000	143860000	153780000	123980000	114190000	114580000
AEYDESGPSIVHR	13	0	1458.67	V5K461;Q10DV7;A2XLF2;A0A218KL39;A0A221SE09	V5K461	yes	2;3	2.5174e-08	123.26	5647500000	1223900000	678600000	801800000	936450000	951930000	1054800000
AEYEEHGVSYIQR	13	0	1579.73	Q6ZJW9;A2YR10;B9FYZ4	Q6ZJW9	yes	2	0.0029454	45.614	0	0	0	0	0	0	0
AEYEESGPAIVHR	13	0	1456.69	P0C539;A3C6D7;A2Z986	P0C539	yes	2;3	4.2032e-07	95.273	1429600000	307560000	225100000	226240000	203860000	221310000	245550000
AEYPIFDK	8	0	981.481	A2X822;Q6ESJ0;B8ASV8;Q8L8G3;Q0JB49;Q7XU04;A0A0N7KJH5	B8ASV8	no	2	0.024392	66.504	556210000	0	176650000	175110000	0	204450000	0
AFADAIVK	8	0	833.465	A0A0N7KI36;A2XM89;Q8W5H8;Q10ET8	A0A0N7KI36	yes	2	0.032616	58.981	171720000	0	46351000	28173000	27985000	32893000	36321000
AFADEMGIPFMETSAK	16	0	1743.78	Q949E2;Q6H8G2;Q0JQ62;A2WLD6;B8AG27;A6N045	Q949E2	yes	2	1.7294e-06	93.181	351980000	63620000	38402000	52081000	57698000	82895000	57286000
AFADPELQR	9	0	1045.52	Q5KQJ9;A2Y116	Q5KQJ9	yes	2	0.018529	47.187	265570000	50721000	46762000	0	61019000	61875000	45192000
AFAEASMTTAYEK	13	0	1418.64	Q9XGU8;Q7F280;A2WTC5	Q9XGU8	yes	2	4.6477e-06	97.69	620100000	160980000	117500000	95251000	16821000	97806000	131750000
AFAGIAESSGYPFAVMPSAK	20	0	1999.97	Q8H9F2;Q6AUJ8;A2Y5M0;Q0DHF6;B7EQR6	Q8H9F2	no	2	3.6373e-10	92.671	205730000	51271000	28903000	33110000	0	57397000	35052000
AFAGSPIVGEIR	12	0	1215.66	Q7XN11;Q01K11;A0A0N7KJP5;Q8W2G1	Q7XN11	yes	2	0.0013937	61.11	779550000	141130000	119590000	94196000	138040000	136430000	150170000
AFAIGNK	7	0	719.397	B9FS74;B8B402	B9FS74	yes	2	0.05562	62.338	71626000	0	19671000	16108000	0	17376000	18471000
AFAMTGWR	8	0	938.443	Q5N9Z8;A2WXF0;A0A0P0VB29;Q7F2K1	Q5N9Z8	yes	2	0.0079166	71.501	0	0	0	0	0	0	0
AFAPTSK	7	0	720.381	Q5QMN3;B9ETM9;B8ADR3	Q5QMN3	yes	2	0.068028	62.715	2796600000	651730000	360230000	338020000	533360000	470860000	442410000
AFAQMFQK	8	0	969.474	B9EZZ2;B8AHZ2;Q01KY9;B8ASB1;B9FEH2;Q7XTA4;A0A0P0W8L8	Q01KY9	no	2	0.043142	43.858	0	0	0	0	0	0	0
AFASDFAAK	9	0	926.45	Q652N6;Q0IZG6;A2Z490	Q652N6	yes	2	0.011255	53.317	0	0	0	0	0	0	0
AFATGGYAAMQR	12	0	1242.58	Q0D4J5;Q75W16;Q10KC0;Q75LR2;Q0DRF3;A0A0P0VY68;A2XHI6;A0A0P0VY65	Q0D4J5	no	2	0.0015624	59.198	27613000	0	27613000	0	0	0	0
AFAVVDMAGGALR	13	0	1276.66	A3BCK5;A2YDX5;Q5Z7I5	A3BCK5	yes	2	0.023234	38.3	66444000	7959200	29044000	29441000	0	0	0
AFDAFTDK	8	0	913.418	Q5KQL0;A3APW0;Q84T71;A2XP75	Q5KQL0	yes	1;2	0.0034239	87.639	203060000	63156000	0	0	43590000	42608000	53709000
AFDEGPWPK	9	0	1045.49	Q9FRX7;A2YBK1;A0A0B4U1V7;Q9LLR2	Q9FRX7	yes	2	0.0038306	73.233	403660000	62666000	65409000	54574000	67634000	65670000	87705000
AFDEGWGGVIAK	12	0	1248.61	Q6Z744;B8AI32	Q6Z744	yes	2	0.00033792	75.819	664430000	134490000	97431000	94879000	109910000	99130000	128590000
AFDGVPPPYDR	11	0	1232.58	Q7F225;A2YHF9	Q7F225	yes	2	0.0033619	52.903	0	0	0	0	0	0	0
AFDIIQYLDR	10	0	1252.65	Q84QS7;Q7XUT1;Q01IY6;E6YDV2	Q84QS7	yes	2	0.0049655	61.344	70203000	9797300	8558200	11148000	10026000	11298000	19375000
AFDILQDVAQHTLSNLHDIQK	21	0	2405.23	Q8S7F6;Q10KN0	Q8S7F6	yes	4	0.00011478	47.499	25488000	13083000	0	12404000	0	0	0
AFDLASKPEGTGTPTK	16	1	1618.82	Q852A3;B8AMC4	Q852A3	yes	2;3	8.4466e-14	118.2	766400000	143690000	148380000	122430000	91865000	112170000	147870000
AFDLGGHQIAR	11	0	1183.61	A2WPH1;Q93W16;Q0DJG9;A0A0P0WKB6;Q2QNM5;A2ZLM3;A3CIF1;Q9SDK4;B8ABU1	A2WPH1	no	2;3	8.9693e-05	96.113	2011700000	480580000	182930000	207190000	360980000	351860000	428120000
AFDLLDMLK	9	0	1064.56	H2KVX7;Q2RAR4;Q0IUQ6;B8BJ07;Q2RAR3;Q2QY04;A2ZBB1	H2KVX7	yes	2	0.0030857	70.028	0	0	0	0	0	0	0
AFDLLHEGGCLR	12	0	1386.67	Q0DWH1;A2XAZ3	Q0DWH1	yes	2;3	0.00028548	73.881	742420000	160490000	44163000	75212000	165080000	118400000	179070000
AFDNEATEEALGFAISNAK	19	0	1996.94	Q5NBQ0;B8ACJ0;A0A0P0V0X7;A0A0P0V155	Q5NBQ0	yes	3	0.034955	23.019	50618000	0	16813000	18658000	15147000	0	0
AFDSLLGSLEEK	12	0	1307.66	Q5JK10;B8A8H2;Q8S1Y0	Q5JK10	yes	1;2	3.6818e-14	156.14	5388500000	1073000000	595900000	701100000	996540000	993980000	1028000000
AFDVINSLEIWK	12	0	1433.76	Q6Z720;B9F272;B8AGX9;Q0E4E1;Q84LG6;B9FVA9;B8B6V6	Q84LG6	no	2	0.00034009	75.739	250870000	52579000	31392000	34022000	44646000	42049000	46184000
AFEALNELR	9	0	1061.55	Q6ZBF6;B8BAH2	Q6ZBF6	yes	2	0.0017305	91.867	316650000	71775000	60421000	55789000	65589000	63078000	0
AFEAVQELLSQR	12	0	1389.73	Q5N821;A2WXS1;Q0JH25	Q5N821	yes	2	2.8688e-05	95.417	222980000	57096000	27668000	25069000	37378000	30059000	45708000
AFEDEVGPDGK	11	0	1162.51	B8BHD2;Q9AV81;B8BHC8	Q9AV81	no	2	0.00071315	78.548	234670000	66384000	0	0	58018000	52759000	57511000
AFEEAEK	7	0	822.376	Q10RP0;A2XCL6;Q7XE16;B8BH45	Q7XE16	no	2	0.043189	76.774	95474000	0	40822000	54653000	0	0	0
AFEEAKPIIAALK	13	1	1399.81	Q688M9;Q0DID5;A2Y4F3	Q688M9	yes	2;3	6.7565e-08	122.97	1717300000	293790000	159170000	189160000	386490000	321490000	367210000
AFEELLK	7	0	848.464	Q65XN1;Q9XEN1;A2Y727;A2Y4L7;B9FIL8	Q65XN1	yes	2	0.040483	79.116	409430000	72278000	52502000	44533000	58388000	62825000	118900000
AFELVASK	8	0	863.475	A2WPN0;A2WPN3;Q0JMZ4;Q94CN8;A2WPN1;A0A0N7KCX2	A2WPN0	no	2	0.019748	58.433	66600000	0	27476000	0	11757000	27367000	0
AFEPILLAGR	10	0	1085.62	Q0IQF7;A2ZB00	Q0IQF7	yes	2	0.0019477	72.325	5372200000	1192000000	668070000	748090000	811300000	759160000	1193600000
AFEPLFER	8	0	1007.51	Q01JZ7;Q0JD86;B9FF61;B8ATQ6;Q7XMG2	Q01JZ7	yes	2	0.033843	57.859	122180000	34315000	0	0	31577000	23998000	32287000
AFEQVFGR	8	0	952.477	Q0E471;Q8GU54;Q6Z6I4;B9F2B0;B8AH29;B9F2B2;Q6Z6I3;C7IYE2	Q0E471	yes	2	0.010365	70.525	0	0	0	0	0	0	0
AFEYAQQAK	9	0	1054.51	B9F1I6;Q6ESI7;A0A0N7KFU2;A0A0P0VML9	B9F1I6	yes	2	0.0051421	61.679	39083000	0	0	0	39083000	0	0
AFFANMPLSK	10	0	1124.57	Q6ESI8;B8AGC9;B9F1I5	Q6ESI8	yes	2	0.074901	39.179	117900000	25419000	14902000	11507000	21856000	20258000	23958000
AFFDATGGLWR	11	0	1239.6	Q60EJ3;A2Y683;B8AZT6;B9FKG8	Q60EJ3	yes	2	1.0376e-09	151.22	1728500000	350100000	237210000	258900000	291880000	295030000	295340000
AFFDATGGLWSEQSLAGK	18	0	1883.91	Q8LQN2;A2WVT8	Q8LQN2	yes	2	1.5969e-09	97.095	316600000	61864000	0	47265000	38703000	89942000	78822000
AFFDSTGSLWEK	12	0	1386.65	A0A0P0XV01;B8BH17;B9G5W2	A0A0P0XV01	yes	2	2.4727e-05	96.745	371910000	77453000	59482000	55765000	50163000	62846000	66198000
AFFEDYK	7	0	918.412	Q10N21;A2XFC7;A2XFD1	Q10N21	no	2	0.020389	105.39	3269800000	718280000	538260000	580920000	719520000	712840000	0
AFFPDENVLASVVNSNLAPVR	21	0	2258.17	Q5N821;A2WXS1;Q0JH25	Q5N821	yes	2;3	1.0669e-05	57.227	34487000	0	0	0	21872000	0	12616000
AFGAELILTDPLLGMK	16	0	1687.92	Q9XEA6;A3CJM0;A0A0P0YDB6;Q2QLX5;A2ZMY2;H2KWU7;A6N135	Q9XEA6	yes	2	7.8627e-11	114.64	224630000	23626000	31153000	41490000	53155000	35767000	39434000
AFGAELVLTDAAK	13	0	1304.7	Q5JNB0;B8AA84	Q5JNB0	yes	2	0.015223	44.246	146260000	13802000	34377000	0	23676000	15565000	58835000
AFGAELVLTDPLLGMK	16	0	1673.91	B9FBT5;B8AJV7;Q9XEA8;Q10CX4	B9FBT5	yes	2;3	1.8318e-09	104.95	841200000	172640000	115860000	122230000	162320000	164790000	103360000
AFGDEEKR	8	1	950.446	Q8RYZ1;A2WXH7;A3A041;Q5TKJ2;B8AYI6;B9FPQ9	Q5TKJ2	no	3	0.0014078	130.27	351940000	77445000	71134000	70258000	84145000	48960000	0
AFGDFCLK	8	0	956.443	A0A0N7KF99;B8AHJ8;A3A6R3;Q6K6N7;Q53KD6;A2XRW0;Q2RBJ6;A2ZAN9;A3C7U9;B9G055;Q8H4S6;A2YMQ6;Q2R637;A2WVU5;A3ASB2;A0A0P0Y6C4;Q7XW27;Q01LN1;B9GBG4;Q6ZKL8;Q2QYR8;A2ZHB7	A0A0N7KF99	yes	2	0.079414	37.549	0	0	0	0	0	0	0
AFGGQSLDFGK	11	0	1125.55	Q6ZDY8;B8B729;B9FVD6	Q6ZDY8	yes	2	0.0005138	82.803	1495200000	292370000	279560000	0	226990000	273230000	423040000
AFGGSIPK	8	0	775.423	Q9LWS6;A2Y8J7;Q53PM1;A2ZBS0;A2ZBR8	Q9LWS6	yes	2	0.045516	54.712	704020000	133500000	100390000	98665000	123920000	134300000	113240000
AFGLGCDWR	9	0	1080.48	Q6H4P7;A2Z0N8;A3C0D8;Q0J0N6	A3C0D8	no	2	0.0022086	103.55	167450000	32711000	20031000	21574000	20258000	25820000	47057000
AFGTQVAEPLR	11	0	1187.63	Q7XR93;Q01IQ0;B8ASL3	Q7XR93	yes	2	0.00075082	77.744	64576000	0	31610000	19135000	0	0	13831000
AFGVTDFINPEELNEPVQQVVK	22	0	2472.25	Q6H5W0;Q6H5W1;A2X7L7	Q6H5W0	yes	3	3.7349e-09	66.536	22134000	0	22134000	0	0	0	0
AFHFVQPIPR	10	0	1210.66	Q0J957;Q7XR49;Q258Z2;B8ARD8;B9FD85	Q0J957	yes	3	0.072793	28.696	7533000	0	7533000	0	0	0	0
AFHVYSEAR	9	0	1078.52	Q7Y152;A2XNP8	Q7Y152	yes	3	0.040514	38.75	0	0	0	0	0	0	0
AFHWGTDVSIENMHQGFTHVFESTFESTEGVK	32	0	3653.65	Q8LQD2;B8A9C0;Q7XBH1	Q8LQD2	yes	5	0.015921	24.11	23028000	0	23028000	0	0	0	0
AFIAGVADDNGYGWAIAK	18	0	1837.9	Q6H5J0;B9G2I5;B8BDP7;Q6Z0I4;B9G0B8;B8B9S9;O24207	Q6Z0I4	no	2	8.5507e-16	121.82	265960000	46920000	38875000	35084000	51045000	37597000	56439000
AFIIDAAR	8	0	875.486	B8AQS7;B9F662	B8AQS7	yes	2	0.038536	46.334	0	0	0	0	0	0	0
AFITAFR	7	0	824.454	A3ACD7;Q75U53;A2XAP0;Q704F4;A2X1Q2;P93409;O80384;Q67WN5;A2YFJ3;B9FQ61	A3ACD7	no	2	0.0082327	172.39	987320000	138090000	95210000	154310000	142820000	136580000	320300000
AFLCDGYLVEQVGR	14	0	1625.79	A3AI97;Q2QW75;A2XF04	A3AI97	yes	2	0.00016277	60.55	0	0	0	0	0	0	0
AFLDEWETNPSVK	13	0	1534.73	B8B475;B9FU02;Q69UF2	B8B475	yes	2	7.3382e-05	80.905	425270000	77421000	70914000	0	98993000	93010000	84931000
AFLDIAGVK	9	0	932.533	A2YXR5;Q6ZFW2;Q0J3Y2;A3BVF7	A2YXR5	yes	2	0.010733	53.756	16073000	0	0	16073000	0	0	0
AFLDYHDIPYK	11	0	1380.67	Q7XW88;Q01HL6;B8AR72	Q7XW88	yes	3	0.029532	30.004	176160000	43584000	14788000	31937000	47972000	37880000	0
AFLGDLTWPVVR	12	0	1372.75	Q7XSN8;A2XWA9	Q7XSN8	yes	2	0.00038099	73.435	25371000	11328000	0	0	0	14043000	0
AFLLQGGDCAESFK	14	0	1541.72	Q10KC0;Q75LR2;Q0DRF3;A0A0P0VY68;A2XHI6;A3C7D9;A2ZAB4;Q336R7;Q9AY42	Q10KC0	no	2	6.307e-05	79.614	419680000	82619000	44269000	64467000	72746000	83141000	72439000
AFLLYGPPGTGK	12	0	1219.66	A2WKH8;Q8LKV4;A2ZP36;A0A0P0UY25;Q6ETH5;A2WKI0;Q5ZEN9;Q0E3Q9	A2WKH8	yes	2	0.011292	47.712	104810000	0	23776000	26317000	0	22441000	32272000
AFLNQFQELR	10	0	1264.66	Q7XIP0;B9FY75;B8B817	Q7XIP0	yes	2	0.0037508	65.627	19442000	0	0	0	19442000	0	0
AFLNSPVGPK	10	0	1028.57	Q6H4I2;B8BEY3	Q6H4I2	yes	2	0.0262	47.097	650730000	123540000	109600000	112420000	88655000	103620000	112890000
AFLSTADSAVK	11	0	1108.58	B8AE35;Q6K683;B9F3Z4	B8AE35	yes	2	0.033959	42.031	327900000	73834000	54258000	51358000	41157000	50919000	56377000
AFLTTSYPPAIEADGAPDALR	21	0	2175.08	Q9LI34;B8AB31;B9EUK1;A0A0P0V093	Q9LI34	yes	2	4.959e-07	67.227	23058000	23058000	0	0	0	0	0
AFLVDTLALVR	11	0	1216.72	Q5Z5X5;B8B2H5	Q5Z5X5	yes	2	0.0011641	71.03	65293000	17651000	14819000	10241000	11525000	11056000	0
AFLVEEQK	8	0	962.507	Q6ZD96;Q6Z537;A2YVK0;A3BYS9;A2Z177;A0A0P0XLP8	Q6ZD96	yes	2	0.0087398	103.83	2623700000	875970000	0	0	627030000	550430000	570230000
AFMDATGGLWR	11	0	1223.58	Q6ZKI0;B8BAM3	Q6ZKI0	yes	2	0.00071482	78.513	645690000	148910000	82348000	93814000	90701000	114480000	115440000
AFMIDKDQVDWIQAK	15	1	1806.9	Q7XSN6;I7HH78;A2XXL8	Q7XSN6	yes	3	1.8047e-05	80.746	140850000	26067000	28184000	0	0	46999000	39604000
AFMTADLPHELIELLEK	17	0	1969.02	Q2RBN7;Q2QYW2;A3CE52;A3CE45;A2ZH90;B8BNS6	Q2RBN7	yes	2;3	3.6825e-40	212.9	1299600000	265980000	165420000	166630000	375640000	133660000	192250000
AFMTMAGEIK	10	0	1097.52	P40392;A2WRD4;A6N1N5;A6MZU7	P40392	yes	2	0.05417	41.689	119710000	33999000	0	25458000	33529000	26721000	0
AFNFADNQVLR	11	0	1293.65	Q6H765;B8AIZ4;Q2QXP0;A2ZI32;A0A0P0Y765	Q6H765	yes	2	0.022552	43.897	86370000	0	20781000	0	32451000	33139000	0
AFNPTQAEETYSMVTANR	18	0	2028.92	Q7XM78;Q339H5;Q108X8;Q7XK09;Q7F4T1;Q6Z1U4;P0C437;P0C436;P0C435;J7EYM0;A0A0N9E0N3;A0A0N9E0H2;A0A0K0LK47;E9KIM8	Q7XM78	yes	2	1.5475e-06	85.087	48401000	17412000	30989000	0	0	0	0
AFNVEVAPSDFK	12	0	1322.65	A2ZRK6	A2ZRK6	no	2	1.9882e-05	98.368	322170000	84831000	61954000	70824000	0	0	104560000
AFPSLTYIAVNK	12	0	1322.72	Q10BJ6;Q75HE6;Q10BJ7;A2XNC0;A0A0P0W573;A0A0P0W4Q0;A6N158	Q10BJ6	yes	2	0.00043312	72.29	1156700000	281790000	151720000	160640000	191410000	203500000	167600000
AFPTLMETLLHER	13	0	1556.8	B9FKZ2;B8AZL1;Q6AUW8;B7FA11	B9FKZ2	yes	3	3.9933e-07	101.38	107440000	30086000	10647000	7970400	23117000	17824000	17794000
AFQATDQFLQIAK	13	0	1479.77	Q5QLZ5;B8ABB7	Q5QLZ5	yes	2	1.2926e-05	87.719	203210000	33165000	36005000	29780000	35590000	33981000	34690000
AFQDCINNYGSDISK	15	0	1730.76	B8APK7;Q7XXS3	B8APK7	yes	2	0.0040766	49.343	52375000	0	20968000	31407000	0	0	0
AFQIDDEEVDK	11	0	1307.59	Q9XHW8;A2WMV6	Q9XHW8	yes	2	0.00035866	86.114	1452500000	291970000	230410000	176460000	213010000	210330000	330310000
AFQIDDEEVDKIK	13	1	1548.77	Q9XHW8;A2WMV6	Q9XHW8	yes	2	0.0010964	66.619	140580000	31285000	23707000	0	51057000	34530000	0
AFQLYSSGIFTGK	13	0	1417.72	Q076Q8;P25776;B8AVK3;B9FCV2;A6N1K8;B7EK56;A0A0P0WFN4	Q076Q8	yes	2	0.00042603	57.267	0	0	0	0	0	0	0
AFQSAYFNR	9	0	1102.52	Q8H5N9;B7EKW3;A2YKV4;Q9XIS7	Q8H5N9	yes	2	2.3517e-05	150.4	2410700000	532350000	276800000	326970000	465910000	459930000	348740000
AFQTILK	7	0	819.485	Q852B4;B8AMT0	Q852B4	yes	2	0.055043	68.915	41684000	17989000	0	0	4190600	19504000	0
AFQTVLTEIYR	11	0	1339.71	Q75LE2;B8AN77;A2XNX2;Q6AVP1	Q75LE2	yes	2	4.9922e-05	113.22	175260000	36277000	19831000	17751000	25960000	34382000	41063000
AFQYYLDR	8	0	1074.51	Q657Y8	Q657Y8	yes	2	0.02331	67.494	311110000	67614000	10865000	0	63828000	58851000	109950000
AFSAAVSSLGIYNK	14	0	1426.75	A0A0P0YCJ3;Q0IM09;A3CJA6;A2ZMK2;Q2QMD4	A0A0P0YCJ3	yes	2	1.5458e-08	105.03	183250000	0	39963000	32605000	33658000	32367000	44659000
AFSDSAPAAR	10	0	991.472	Q8W361;Q0IWV9	Q8W361	yes	2	0.01301	43.77	83541000	19823000	27276000	36442000	0	0	0
AFSDVLEHDLPQLQK	15	0	1738.89	B8ANL7;Q10G56;B9F9X9	B8ANL7	yes	2	6.4083e-07	72.615	0	0	0	0	0	0	0
AFSEVAAER	9	0	978.477	Q6YUH7;B8AH74	Q6YUH7	yes	2	0.0082761	78.098	443630000	97578000	70494000	73600000	88733000	113230000	0
AFSGLGGLGVDEPAMVSALAK	21	0	1989.02	B8AXS2;B7E4J4;Q6L4C6;B9FPC4	B8AXS2	yes	2	0.010882	36.166	0	0	0	0	0	0	0
AFSGSPIVGEIR	12	0	1231.66	Q6ZCF0;B8BBZ7	Q6ZCF0	yes	2	2.4727e-05	96.745	443460000	86808000	59953000	64491000	66024000	72031000	94153000
AFSITFFGEWGDK	13	0	1503.7	B9G125;B8BB10	B9G125	yes	2	0.064577	28.433	0	0	0	0	0	0	0
AFSPTTINSGR	11	0	1149.58	Q6ES11;B8BEQ0;B8BEP9;Q10Q18;A2XDW4;B9F660;A0A0P0VUM8;Q6ES90;Q0J2F7	Q6ES11	yes	2	4.4383e-05	113.69	1281300000	289150000	176290000	191460000	218080000	200480000	205890000
AFSVTPDGPEMLLLDYPSHQR	21	0	2372.15	Q69XR7;A3BBK8;A2YCR4	Q69XR7	yes	3	2.5374e-09	83.251	230870000	40171000	35874000	25827000	34428000	58619000	35954000
AFSYFDQNK	9	0	1118.5	Q75GE8;A2XN71	Q75GE8	yes	2	0.021286	44.863	0	0	0	0	0	0	0
AFTVGIGGPVGTGK	14	0	1259.69	Q6AUF3;E0ZS47;B8AWR8	Q6AUF3	yes	2	5.3295e-05	80.746	361040000	59988000	49749000	57248000	60087000	55986000	77980000
AFVDGSFPYGLR	12	0	1327.66	Q6I612;A2Y7B0	Q6I612	yes	2	0.0094077	49.632	23542000	23542000	0	0	0	0	0
AFVDLVDASGYAYAVMPSAK	20	0	2074.01	B8AM29;A2XFI3;Q10MW3;B7ERZ5;B9F7T1;A0A0P0VX19	B8AM29	yes	2	0.0003406	47.499	0	0	0	0	0	0	0
AFVDSGAQSTIISK	14	0	1422.74	Q6H734;A2X229	Q6H734	yes	2	0.00018099	70.26	108850000	0	57775000	51080000	0	0	0
AFVEHYYR	8	0	1083.51	Q9XJ54;A2YXF8	Q9XJ54	yes	2;3	0.0020357	110.81	1934600000	443380000	232670000	256150000	288190000	305760000	408430000
AFVHDIVQANK	11	0	1240.66	Q6H436;B8BDQ6;B9G2J4	Q6H436	yes	2	3.6263e-05	99.343	0	0	0	0	0	0	0
AFVHWYVGEGMEEGEFSEAR	20	0	2329.01	Q0PVB0;P28752;A2YMX5;A6MZU0;Q10DN0;B7F527;Q9FVI3;Q75GI3;A2XLK9;Q43605;A0A0P0W3E6;O22635;A6N194;Q53M52;Q0ITK1;A2ZD27;Q0PVB1;Q53M51;A6MZF8;A6N1N0;Q10PW2;B8B8G2	Q53M52	no	2;3	2.8373e-09	85.937	688150000	104320000	85009000	145250000	100220000	128740000	124610000
AFVLQGGDCAESFK	14	0	1527.7	Q0D4J5;Q75W16	Q0D4J5	yes	2	1.7387e-08	103.76	841700000	166780000	100990000	99222000	149390000	141110000	184200000
AFVPPQHFIR	10	0	1210.66	Q654U5;A2YB92;A0A0P0XG58;Q0J5L5;Q7EZV4;B8BAZ6;Q6Z5P1;Q0DXR0;B8AI46	Q6Z5P1	no	3	0.00055305	85.676	11102000	0	0	11102000	0	0	0
AFVPYLEGLNSTQLR	15	0	1706.9	B9F137;B8AFG5;A0A0P0WCA3;B9FG20;Q7F947;Q7X8C3;Q01IV2;B8ARR2	B9FG20	no	2	0.00028714	65.038	140970000	31945000	14727000	16253000	31438000	25353000	21252000
AFVSEYAVTGNDAGR	15	0	1555.73	B8ANG7	B8ANG7	no	2	2.4679e-15	110.14	707410000	109560000	100710000	101880000	112630000	118920000	163710000
AFVSEYAVWR	10	0	1226.61	Q2QY88;B9GBP1;H2KX75;Q2RAZ7;B8BIW4	Q2RAZ7	no	2	0.00098838	85.807	293430000	45648000	54151000	54647000	60161000	54689000	24133000
AFVSGLVSHLR	11	0	1184.67	B9FB92;Q53K23;A2XLI5	B9FB92	yes	3	9.2153e-06	106.37	0	0	0	0	0	0	0
AFVVHELEDDLGK	13	0	1470.74	A3BVS6;A2YY59;P93407	A3BVS6	yes	2;3	2.0988e-14	148.62	2278000000	386430000	233150000	302760000	415550000	474690000	465410000
AFVVVSDPIVAR	12	0	1271.72	A3A3M4;Q6H516;A2X1F8;A0A0P0VFN8;Q0E3I8	A3A3M4	yes	2	0.039618	40.475	11864000	0	0	11864000	0	0	0
AFVWDSGSTVGEFDGHSK	18	0	1924.86	Q9AWU6;B8AD10	Q9AWU6	yes	3	0.052865	24.422	30151000	0	0	0	30151000	0	0
AFVWLMESPLFGR	13	0	1551.79	Q0JFH7;Q7XTB3;Q01N44;B8ATY3	Q0JFH7	yes	2	1.6926e-10	117.21	30371000	19058000	0	0	0	11312000	0
AFWEDWGK	8	0	1037.46	Q75LJ9;A2XNS5	Q75LJ9	yes	2	0.025761	58.981	238020000	37267000	30689000	27917000	46118000	43797000	52231000
AFYEEEVR	8	0	1041.48	Q8RU33;B8AAT9	Q8RU33	yes	2	0.011832	88.358	562050000	116800000	105800000	101880000	121690000	105250000	10628000
AGAAAAVEDAGMDEVQK	17	0	1631.75	Q8GVZ0;A2YMD1	Q8GVZ0	yes	2	1.0599e-07	96.208	174280000	40897000	21579000	22937000	0	56624000	32246000
AGAADTEASTESDNR	15	0	1493.62	Q762B4;A2Z057;Q6EQF6;A0A0N7KQM2	Q762B4	yes	2	0.00020828	68.751	26629000	0	0	0	0	26629000	0
AGAAGEVHCFPSAVVSLR	18	0	1826.91	A0A0P0UXI8;Q0JR54;Q5ZDT6;B9EZ85	A0A0P0UXI8	yes	3	2.9657e-05	54.355	110090000	22206000	0	0	34588000	23574000	29720000
AGAAGGFVTR	10	0	905.472	B9FXY3;A2XXG5;Q7XIK7	A2XXG5	no	2	0.03499	38.783	31005000	0	16092000	14913000	0	0	0
AGADVVSPSDMMDGR	15	0	1506.64	Q5Z8V9;A2YGS3	Q5Z8V9	yes	2	0.011898	40.493	44104000	0	0	0	26551000	17553000	0
AGAEVVECACVIELPELK	18	0	1985.98	A2ZM75;A3CIY6;Q2QMV8;Q8H534;B9FX90;B8B626	A2ZM75	yes	2	1.5762e-06	67.645	0	0	0	0	0	0	0
AGAFICEYTGEVIDELK	17	0	1913.91	Q6F322;A2Y605	Q6F322	yes	2	0.0055341	41.422	0	0	0	0	0	0	0
AGALVDSIGVYVHI	14	0	1412.77	P0C5C6;C7J408;A2WMH2	P0C5C6	yes	2	0.00019532	66.267	205590000	40427000	30299000	25693000	64294000	41331000	3546200
AGANVVLTTK	10	0	972.56	Q7FAT6;B8ASU6	Q7FAT6	yes	2	0.013901	53.432	131650000	10844000	20490000	28140000	34934000	37239000	0
AGAPVDQTIATLAAHLEQGDCIIDGGNEWYENTER	35	0	3813.75	Q9LI00;A0A0B4U151;A0A0N7KLE5;Q5VS01	Q9LI00	yes	3;4	2.618e-120	209.08	860930000	139380000	149350000	119620000	185100000	0	267490000
AGAQESLVLAGVMHGHNDVVTAIATPIDNSPFIVSSSR	38	0	3859.95	P49027;A2WTW6	P49027	yes	3;4	2.2822e-103	189.21	1213000000	191430000	101460000	205930000	289280000	257160000	167740000
AGASQDQILNETR	13	0	1401.68	Q6K685;A3AC72;A2XAH3;Q53PH6;B8BJE0;A3C959;Q0IU89	Q53PH6	no	2	2.7782e-06	99.941	114040000	32637000	38991000	42409000	0	0	0
AGATTLNIPDTVGYTLPYEFGK	22	0	2327.17	Q2RAP8;Q2QXY9;B8BLZ1;B8BJ19;H2KWZ8;Q0IUQ0	Q2RAP8	yes	2;3	1.4735e-07	85.062	417800000	86541000	61448000	51004000	95835000	57969000	65006000
AGAVYER	7	0	764.382	A0A0N7KTS9;Q2QVC1;A2ZJA1	A0A0N7KTS9	yes	2	0.029523	90.777	328970000	118940000	0	0	78569000	60743000	70717000
AGAWYAVPDLSLR	13	0	1417.74	B9FRN8;B8B380	B9FRN8	yes	2	0.0035152	53.448	56111000	0	0	0	25788000	30323000	0
AGAYLEAIGVYVNPCIPSEK	20	0	2150.07	Q10K23;Q94LF2;A2XHP8;Q0DRB3;B9F8W6	Q10K23	yes	2	5.6105e-05	56.017	12083000	0	0	0	0	12083000	0
AGCPAGAGAASHR	13	0	1181.54	Q7XQQ3;Q01JS1;Q0JD53;B8ATZ3;B9FF86	Q7XQQ3	yes	2;3	4.2403e-09	124.06	628270000	106870000	95456000	147260000	223070000	49836000	5776800
AGCYAANVIIQR	12	0	1334.68	Q6K1R5;A0A0P0VLT9;Q84P58;Q0DZE5;A2X7E9;Q8L5P6	Q6K1R5	yes	2	4.4705e-05	90.05	774690000	210720000	80379000	92386000	135800000	161350000	94068000
AGDAMIPLPPSGSTVLLDTFSPISFLVDGAYQAVK	35	0	3576.84	Q8LNN1;A2Z9R9;Q8LNM7	A2Z9R9	no	3	5.5762e-49	131.08	145640000	34142000	0	0	0	111500000	0
AGDASYASYK	10	0	1031.46	Q9S768;Q338N8;B8BGM4;Q94HC5;A0A0P0XU67	Q9S768	yes	2	0.00034481	108.47	624350000	101640000	96949000	89811000	113550000	126320000	96093000
AGDCALIHSGSWEK	14	0	1529.69	Q7XAD8;A2YHS1;Q84J76	Q7XAD8	yes	2;3	3.5681e-14	137.21	11239000000	2493300000	1675400000	1600900000	1998600000	1558500000	1912600000
AGDEFTLR	8	0	907.44	B9G9F6;Q0IUK1;A0A0P0XZH6;Q53Q74;B8BJ49	B9G9F6	yes	2	0.0085742	104.44	476770000	0	0	0	161970000	159780000	155020000
AGDFVSDDIWYR	12	0	1442.65	B9FAE7;Q10SS5;Q10SS6;B8ALH0	B9FAE7	yes	2	2.6748e-05	96.067	248250000	46707000	31605000	30024000	45721000	50154000	44034000
AGDGDGDDPPCYTDSLLQLR	20	0	2163.94	Q6ETT1;A2WZY4	Q6ETT1	yes	2	0.00015987	63.998	12634000	0	12634000	0	0	0	0
AGDGVFHFVVEIPK	14	0	1513.79	Q6ZGJ8;A2XA10;Q0DX85	Q6ZGJ8	yes	3	0.064994	25.454	238030000	51668000	30578000	27581000	49529000	43532000	35143000
AGDHLILLHVLK	12	0	1327.8	Q75M01;B8AYD2	Q75M01	yes	2;3;4	5.7297e-06	95.094	1061200000	241020000	193450000	120930000	104790000	83767000	317220000
AGDNLDCADQVAFNPSSK	18	0	1907.83	Q84QQ7;A2YX68	Q84QQ7	yes	2	2.8191e-09	76.301	52170000	14453000	0	0	15462000	0	22255000
AGDPNVNSSAR	11	0	1086.51	B8APF3;Q10LJ0;A0A0P0VXC6;A0A0P0VXC8	B8APF3	yes	2	7.3491e-05	111.26	198010000	127120000	0	0	4837100	66056000	0
AGDSTAEELATATQVQGDYMPIAR	24	0	2494.16	Q8S9G2;Q7XJB4;A2XIT5;Q10HT7	Q8S9G2	yes	2;3	1.0364e-77	210.98	1078300000	257220000	144970000	175200000	172320000	156640000	171950000
AGDSTPEELATATQVQGDYMPITR	24	0	2550.19	Q9LWS2;A2Y8K1	Q9LWS2	yes	2;3	4.7181e-50	159.46	1034000000	192360000	148300000	185580000	152270000	172150000	183300000
AGDTLDAIAR	10	0	1001.51	Q651P3;B8BE47;Q0IZU8;B9G4W2	Q651P3	yes	2	0.0018765	73.327	438020000	0	89309000	95225000	124930000	128560000	0
AGDVDGALR	9	0	872.435	Q8H5M0;A3BLL8;A2YN39	Q8H5M0	yes	2	0.066072	45.022	121520000	34385000	0	29614000	28227000	29292000	0
AGDVLVFK	8	0	847.48	Q851Z0;A2XP44;Q53RK6;A2XL83	Q851Z0	no	2	0.020978	69.628	593520000	109700000	95806000	97685000	80020000	100140000	110160000
AGDVLVFSYDPSVHNVVAVDAGGYSGCR	28	0	2910.36	Q10NT8;A2XEQ5;B0ZF15;B0ZF12;B0ZF09	Q10NT8	yes	3	1.7984e-05	44.164	31273000	31273000	0	0	0	0	0
AGEAAAAER	9	0	844.404	Q0ISV6;Q75M01	Q0ISV6	no	2	0.00027181	114.86	105500000	0	36945000	29458000	0	39098000	0
AGEAGAEALDPIR	13	0	1268.64	Q2QY19;B8BLY4;Q0IQ98;B9GBS4;C7J8P1;A2ZB85;Q2RAT0	Q2QY19	yes	2	0.00089206	57.434	158370000	0	28249000	0	0	57975000	72150000
AGEAVLIIEDLVTSGASVLETAAPLR	26	0	2594.42	Q9LDN2;Q7FZ76;B8A971	Q9LDN2	yes	2;3	5.0969e-25	120.8	175750000	23904000	34307000	27795000	35436000	54309000	0
AGEDADSLGLTGHER	15	0	1526.7	Q6YZX6;B9FZG0;B8BBF3	Q6YZX6	yes	2;3	9.6852e-13	128.85	3977100000	763940000	591820000	607500000	684690000	638170000	691000000
AGEDNYSLAVR	11	0	1193.57	A2WJP2;Q9FTY4;A2ZNA8	A2WJP2	yes	2	1.6342e-07	135.99	1758900000	383640000	215850000	240020000	340950000	298460000	280010000
AGEFFYSAQR	10	0	1174.54	Q10P12;A2XEL6;B8BG04;Q33AF5;B9G7T2	B8BG04	no	2	0.00034619	108.43	445080000	96850000	72734000	74128000	71020000	69117000	61232000
AGELLIK	7	0	742.459	Q6ZC70;A2YQI0;A0A0P0XBM6;B8BA46	Q6ZC70	yes	2	0.061826	65.676	233290000	43005000	34823000	21520000	38906000	45914000	49123000
AGELTPEELER	11	0	1242.61	Q8H590;A2YIM5;Q8H588	Q8H590	yes	2	0.00010833	108.35	4744500000	928040000	614290000	634210000	833690000	887020000	847280000
AGESPAAALR	10	0	941.493	Q7XLP7;A2XSR2;Q01L00	Q7XLP7	yes	2	0.0016662	76.282	700300000	120190000	93760000	85345000	132230000	124510000	144260000
AGFAGDDAPR	10	0	975.441	A3CF85;A2ZID5;Q0IPW3;P0C539;A3C6D7;P0C542;P0C540;A2ZZX3;A0A0P0VAT4;Q5N9D7;Q65XH8;B9FK20;C7IXH7;B8AWW7;Q67G20;B8BJ82;Q94DL4;A2WZE8;V5K461;Q10DV7;A2XLF2;A0A218KL39;Q10AZ4;B8AMT7;A2XNS1;Q2QLI5;A2ZN74;Q75HX0;A2Y534	P0C539	no	2	0.0043187	63.624	6050900000	1046500000	797320000	965890000	1154100000	972860000	1114200000
AGFDPSTSSLEIR	13	0	1378.67	Q2QMK8;B9GE42;B8BMV1	Q2QMK8	yes	2	0.00052838	64.534	1676500000	562750000	0	0	512890000	0	600810000
AGFPAPAYQDDR	12	0	1306.59	Q8H6G8;A2Z7W8	Q8H6G8	yes	2	0.0005057	71.176	544300000	66586000	33866000	51570000	109080000	152640000	130560000
AGGAAPSNPWR	11	0	1082.53	B8APM0;Q6AVV6;A3ALJ1	B8APM0	yes	2	2.3092e-05	117.52	101430000	0	101430000	0	0	0	0
AGGALNMIDEEK	12	0	1246.59	Q5Z8V9;A2YGS3	Q5Z8V9	yes	2	0.00046892	61.423	36366000	0	19852000	16513000	0	0	0
AGGAPLQAASSSGSTVLLDTVSR	23	0	2144.11	A2Z9S7	A2Z9S7	yes	2	6.2914e-05	48.773	13787000	0	0	0	13787000	0	0
AGGAVVSTGAGK	12	0	973.519	Q7EZD7;A2YHD1	Q7EZD7	yes	2	0.00017905	81.709	1516500000	120130000	690420000	354220000	105550000	107680000	138540000
AGGDRPAIVPVCEVVGDVQR	20	1	2093.07	Q0D6X6;B9FWW7;B8B5H8;Q84PQ6	Q0D6X6	yes	3	0.00010919	56.488	71566000	42258000	8389300	0	20918000	0	0
AGGFFPQGADGR	12	0	1178.55	Q0JDG9;A0A0P0WA63;Q7X6I8;Q01L47;A2XT28	Q0JDG9	yes	2	0.010897	48.115	88507000	0	32784000	0	0	23725000	31998000
AGGGGAGGMSESVLR	15	0	1304.61	Q65X78	Q65X78	yes	2	0.00014098	71.98	293500000	0	47579000	67850000	73044000	90517000	14512000
AGGGGPAVGSR	11	0	884.446	Q5W707;A2Y2A8;Q0DJP7	Q5W707	yes	2	0.040631	40.475	223880000	0	173030000	50841000	0	0	0
AGGIFLPLVK	10	0	1013.63	A0A0P0YAM0;B9GDF1;Q2QPW3	A0A0P0YAM0	yes	2	0.0048419	61.78	269870000	60813000	32248000	56669000	39736000	34663000	45744000
AGGMVLIQSSPSDQDPNNSIQR	22	0	2313.1	Q7XQ97;A3AYK2;B8ARI7;Q259F3;Q7XPW7	Q7XQ97	yes	2;3	4.1025e-16	86.575	199970000	38247000	0	0	69329000	56241000	36156000
AGGPAAVSFLTNIAK	15	0	1415.78	Q25A95;A3AUK5;A2XUB9;Q6MWE2;Q0JCL7	Q25A95	yes	2	2.1545e-15	132.97	793140000	154480000	78216000	94208000	183240000	139630000	143370000
AGGPEVLEER	10	0	1055.52	Q6K840;B8AEF1;Q948G0	Q6K840	yes	2	0.0055118	59.418	115170000	0	0	11873000	27101000	30784000	45417000
AGGQLNVLSTLDQAK	15	0	1513.81	Q8H6H4;A2XCK8	Q8H6H4	yes	2	4.0423e-07	77.72	26707000	26707000	0	0	0	0	0
AGGSGSHGAHGQAAAQQK	18	0	1618.76	B9EVT9;A2WP50;Q94D75	B9EVT9	yes	3;4	1.6818e-08	96.489	36332000	7881200	6663900	5144200	9091200	4062300	3489200
AGGTGGGDGEGQAGGNPGSK	20	0	1629.7	Q337P7;A2Z827	Q337P7	yes	2	1.1647e-55	185.09	538260000	98271000	34371000	44315000	151640000	104240000	105430000
AGGVCIADEVQSGFGR	16	0	1621.75	Q10R45;A2XD19	Q10R45	yes	2	0.004072	47.537	95815000	36506000	0	20471000	0	0	38838000
AGGVDDAPLVGNK	13	0	1211.61	Q6ER94;B8AJ36;Q7M241	Q6ER94	yes	2	0.00027029	69.864	1021200000	228650000	145940000	155630000	138840000	159810000	192360000
AGGVESGALTVDGVPVDTYLTR	22	0	2176.1	Q6L4R5;B8AXG9;Q84PC1	Q6L4R5	yes	2	1.2366e-63	208.92	324340000	77575000	64549000	11206000	53806000	60353000	56852000
AGGVFLPIVK	10	0	999.612	A2YWC2;Q6Z229	A2YWC2	yes	2	0.0039738	64.841	78527000	0	26675000	51851000	0	0	0
AGGVSDGGAAHGASGR	16	0	1325.61	Q10HX0;Q75L61;B8AL37	Q10HX0	yes	2;3	1.2281e-34	189.47	332190000	120470000	0	39818000	45821000	39800000	86285000
AGHPEVPVAEGSAEPLK	17	0	1686.86	Q6ZJ05;B8B9N5	Q6ZJ05	yes	2;3	1.0179e-05	82.877	796340000	148970000	108820000	101060000	135060000	141250000	161170000
AGHPGLESYHVAYDTR	16	0	1771.83	A3AI97;Q2QW75;A2XF04	A3AI97	yes	2;4	3.8039e-05	59.728	148450000	33392000	0	26873000	22762000	31221000	34206000
AGHQTSAESWGTGR	14	0	1443.65	A2YIS2;Q6ZLB8;Q0D868;Q7Y1I5;A2XMW9	Q6ZLB8	no	2;3	2.9977e-18	148.85	3054600000	727760000	460410000	360890000	489080000	474640000	541830000
AGHVLGGAHDAPSAANSVETDALAR	25	0	2386.16	B9EV54;A2WNB4	B9EV54	yes	2;3	5.7897e-64	184.34	797070000	226450000	68516000	93852000	128650000	136370000	143230000
AGIALNDNFVK	11	0	1160.62	Q7FAH2;A3AV14;A2XUU7;A6MZB2;A0A0P0WBW9;Q0J8A4;I3QD45;A2YQT7;A6N160;A0A0P0XBB4	Q7FAH2	no	2	0.00030352	90.827	20829000000	3514100000	2662500000	2546000000	3923800000	3799500000	4382600000
AGIALPDQSPSLVMPSK	17	0	1709.9	A3ANB5;A2XMK6;C7J046	A3ANB5	yes	2	0.00079277	52.52	78181000	0	31097000	23533000	0	23552000	0
AGIALSDTFVK	11	0	1120.61	Q6K5G8;A1YR13;B8AF09;Q8H6A7	Q6K5G8	no	2	0.00032692	88.596	11512000000	2027000000	1441600000	1807500000	1997500000	1899700000	2339200000
AGIFGNMQNLYETVK	15	0	1683.83	Q6ETK1;A2X1M1	Q6ETK1	yes	2	0.00086221	50.827	0	0	0	0	0	0	0
AGIGLSSSFMK	11	0	1096.56	Q6H703;B8AII9;A0A0P0VFF6	Q6H703	no	2	0.005178	56.205	189900000	34709000	19789000	28390000	46132000	33465000	27412000
AGIHPSIIYDIISNAAGSSR	20	0	2041.06	Q652S1;B8B0B8	Q652S1	yes	3	0.0090393	37.074	0	0	0	0	0	0	0
AGIIDPLK	8	0	825.496	Q8H903;B8BHB9;Q7G2N7	Q8H903	yes	2	0.020762	69.825	1015100000	193750000	127090000	127770000	171650000	158610000	236260000
AGIIDVQFAR	10	0	1088.6	A2XBH0;Q10T32;B9FAA3	A2XBH0	yes	2	0.036453	39.213	0	0	0	0	0	0	0
AGIIGLR	7	0	698.444	Q6ASR1;B8AXY6;A0A0N7KK53	Q6ASR1	yes	2	0.021825	103.28	153490000	32382000	0	6557600	31739000	31697000	51111000
AGILSIWK	8	0	886.528	Q0J8G4;A2YQL4;A0A0P0XB45	Q0J8G4	yes	2	0.01774	73.665	2666000000	556270000	344280000	379030000	464520000	358620000	563290000
AGINLPNR	8	0	853.477	Q2QRA2	Q2QRA2	yes	2	0.035455	57.177	75127000	24828000	6571900	0	28036000	0	15691000
AGIPTFGPSSEAAALEGSK	19	0	1788.89	B9GCA6;Q2QWF3;A2ZIW4	B9GCA6	yes	2	0.013827	36.663	0	0	0	0	0	0	0
AGIQEVHFLPFNPTDK	16	0	1811.92	Q8L6I1;B8BN76;A3CJU4;Q9XEL7;Q8L6I2;B9FVY5;B8B893;A0A0P0X3D0;Q43002;Q43001	Q8L6I1	no	2;3	2.0083e-19	137.81	576870000	94001000	58832000	87698000	104420000	121320000	110590000
AGIVIEEK	8	0	857.486	B9ETC3;Q7F613;B8AAF2;Q8H5X5;A2YMP7	B9ETC3	no	2	0.033764	57.931	66765000	0	0	5274300	24123000	23389000	13978000
AGIVVPLPSGVYFQDLSGAEPVLK	24	0	2455.34	A2X3L7;A0A0P0VHT5;B9F537	A2X3L7	yes	2	7.5522e-06	58.952	112440000	30876000	13753000	20208000	26936000	0	20662000
AGKPAAAAEPK	11	1	1009.56	Q6YY64;A2X6N1	Q6YY64	yes	2;3	0.00029776	73.435	1062800000	0	463730000	599020000	0	0	0
AGLALQPIATAIFANSPFK	19	0	1929.07	A2YL07;B8B5S6	A2YL07	yes	2	1.0062e-11	113.14	126520000	31979000	0	0	37187000	28425000	28925000
AGLAMAENASSVLPATK	17	0	1629.84	Q60EM2;B9FJD7;B8AYT9	Q60EM2	yes	2	0.047764	27.838	0	0	0	0	0	0	0
AGLDYVSCSPFR	12	0	1370.63	B8AYC1;Q6AVA8;B9FPJ4	B8AYC1	yes	2	0.00039021	73.881	190820000	24424000	29258000	23882000	43703000	27561000	41995000
AGLEDMLK	8	0	875.442	Q8LNU2;A2Z8X6;Q0IWQ1;A3C634;A0A0P0XW71	Q8LNU2	yes	2	0.029731	51.066	0	0	0	0	0	0	0
AGLGSQVR	8	0	786.435	Q6YXZ6;A2X0Q5	Q6YXZ6	yes	2	0.013174	65.465	71236000	8252900	23621000	0	39362000	0	0
AGLPLQDLEFVQFHPTGIYGAGCLITEGSR	30	0	3245.62	Q6ZDY8;B8B729;B9FVD6;A0A0P0X2D8	Q6ZDY8	yes	3	1.0234e-71	180.65	749090000	93870000	195510000	145800000	125390000	112560000	75955000
AGLQFPVGR	9	0	943.524	Q84MP7;Q8H7Y8;A2XCU2;A0A0P0WUM7;Q653P3;C7J5E8;A0A0P0VT87;Q75L11;A2XZN0;B9FM49;B8AXA2;A0A0P0V312;Q94E96;A2WQG7;Q6L500;A2Y5G8;Q84NJ4;A2YVE5;Q6ZL43;Q6ZL42;Q2QS71;B7E3H8;A2ZK29;A2YMC6;A2YMC5;A3CGY8;Q8LLP5;A2XLI0;Q2QPG9;A2ZL69	Q94E96	no	2	0.00034453	124.98	15575000000	3193500000	1830600000	1907700000	2280700000	2288800000	4073800000
AGLSQPAPEA	10	0	939.466	Q5VRG3;P0DKK4;P0DKK3;P0C8Y9;A2Y9X7	Q5VRG3	yes	2	0.012922	42.835	60052000	0	33231000	26821000	0	0	0
AGLSVLEDDILEVDQPK	17	0	1839.95	Q6ZJ47;B8BAD1	Q6ZJ47	yes	2	5.0398e-08	75.143	0	0	0	0	0	0	0
AGLTEELLQEQIEQR	15	0	1755.9	Q10RX2;B8AMW5;Q10RX1	Q10RX2	yes	2;3	3.2538e-28	152.88	551370000	100850000	92071000	98844000	81335000	82621000	95645000
AGLVNALK	8	0	784.481	B8B2R4;Q5VND6	B8B2R4	yes	2	0.036074	70.69	98876000	35464000	0	0	30788000	32624000	0
AGLVSLLR	8	0	827.523	Q0JFI2;Q25AL2;A2XPI4	Q0JFI2	yes	2	0.005718	119.29	15707000	0	0	15707000	0	0	0
AGLWVIDGTAPPPPDVAATYR	21	0	2166.11	A3BBK3;Q69SN5;A2YCQ7	A3BBK3	yes	2	0.0027378	41.615	0	0	0	0	0	0	0
AGMAPEGSQFDAK	13	0	1307.58	Q6Z2Z4;A2X0V4;P35683;A2YGP5	P35683	no	1;2	2.2628e-06	93.766	1060200000	177760000	174620000	236160000	169490000	159990000	142200000
AGMAQAVAAEPR	12	0	1170.58	Q5Z7K0;A3BCJ8;A2YDW8	Q5Z7K0	yes	2	6.7969e-06	92.19	406060000	64485000	54633000	60639000	77535000	76448000	72321000
AGMDINCGSFLIR	13	0	1452.69	Q7X7M4;B8ASD4;B9FGA5;Q25AG9	Q7X7M4	yes	2	0.053885	35.3	17603000	0	9856200	7746900	0	0	0
AGMEAFEAYFR	11	0	1290.57	Q10S92;A3ADS4	Q10S92	yes	2	0.0035985	57.885	77772000	24801000	0	0	22034000	17540000	13397000
AGMGLPVGR	9	0	856.459	Q9FWN8;B8BI60	Q9FWN8	yes	2	0.010967	57.59	221910000	41975000	26807000	24882000	39733000	41243000	47268000
AGMIFYR	7	0	856.427	A0A0P0Y248;A3CB05;A2ZDY5;Q2R4Y7;A0A0P0Y200;Q0ISV6	A0A0P0Y248	no	2	0.014341	118.06	905610000	186400000	107590000	102540000	149310000	185210000	174560000
AGMNVAR	7	0	717.359	Q7XKB5;Q259K4;A2XYZ3	Q7XKB5	yes	2	0.015325	109.7	399460000	0	57125000	83486000	160870000	0	97973000
AGMSSTVMNGFRPEK	15	1	1610.75	A0A0P0Y3X8;A2Z306;A3CCX3;Q2R1U1	A0A0P0Y3X8	yes	2	4.8744e-12	110.55	0	0	0	0	0	0	0
AGMSVAR	7	0	690.348	Q2QXR8;B8BM17;Q2QXR7;Q2RAK2;B8BJ39;A0A188I036;Q53PX2	Q2RAK2	no	2	0.040263	97.473	185610000	22247000	50546000	71353000	16808000	15502000	9151500
AGMSYFHETIWK	12	0	1468.68	Q9FYX8;Q6EUD7;B8AEX3;Q6EUD8;A2YZQ5;Q69LW4;A0A0P0XLG1;Q8H4V1;A2YUJ2;A0A0P0XFH1;Q84XH0;B8BA87	Q9FYX8	no	2;3	8.6285e-06	105.65	1137100000	212510000	85489000	137500000	213640000	300690000	187290000
AGMTHIVR	8	0	883.47	Q0IPU6;P35684;J7LIN0;A2ZIF8;Q53JG0;A5D934;A2ZBV5;Q6XEB7	Q0IPU6	no	2	0.0056908	117.4	1777200000	533540000	198440000	178930000	328840000	247660000	289760000
AGNASLEEVVMAIK	14	0	1430.74	Q2RAP8;Q2QXY9;B8BLZ1;B8BJ19;H2KWZ8	Q2RAP8	yes	2	0.0021637	54.09	122020000	0	21397000	20719000	0	32997000	46908000
AGNEQFVTETSK	12	0	1309.62	Q6ZLK0;B8B8E2;B9FW46	Q6ZLK0	yes	2	0.00048254	69.846	137690000	0	0	0	69432000	68253000	0
AGNGPINK	8	0	769.408	P14717;B8AFQ6	P14717	yes	1;2	0.0030248	95.352	4812600000	156160000	1228400000	1545400000	1615300000	124850000	142470000
AGNLGDSVTVTR	12	0	1188.61	Q6YSX0;A2YPV2;A6N0Q9	Q6YSX0	yes	2	0.00017905	81.709	2112800000	445230000	269010000	373270000	341400000	343600000	340270000
AGNLGESVTVSR	12	0	1188.61	Q762A6;A2XGK2;A6MZU8	Q762A6	yes	2	0.0012013	63.292	1145000000	187380000	237940000	240950000	165360000	184240000	129140000
AGNTLDDVR	9	0	959.467	Q6Z0Z1;A2X0M4	Q6Z0Z1	yes	2	0.011073	53.47	0	0	0	0	0	0	0
AGPAENVR	8	0	812.414	A0A0N7KIR1;Q7XWV7;B9FE55;B8ARK4;Q0JEI2	A0A0N7KIR1	yes	2	0.010926	93.374	254090000	0	118050000	136040000	0	0	0
AGPESPELMQILLR	14	0	1552.83	A3C7K1;Q336P7;A2ZAH8;Q9AYL1	A3C7K1	yes	2	0.073731	34.101	24044000	0	0	10838000	0	13206000	0
AGQESLTLAGVLR	13	0	1313.73	Q6L4F8;B8AWF2	Q6L4F8	yes	2	8.3573e-05	69.209	84720000	17297000	28020000	0	17842000	0	21560000
AGQFNTLIR	9	0	1018.56	Q7F800;Q5ZEL6;A2WKY2	Q7F800	yes	2	6.1504e-05	155.07	311560000	187150000	0	0	0	0	124410000
AGQGAFGNMCR	11	0	1167.49	A2YIS2;Q6ZLB8;Q0D868;Q7Y1I5;A2XMW9	Q6ZLB8	no	2	2.2744e-07	132.88	844580000	239150000	85685000	106610000	166450000	161190000	85495000
AGQQAGSLSDFYENCR	16	0	1801.77	Q0DG77;A2Y754;Q5N9P9;B8A812	Q0DG77	yes	2	1.8855e-19	138.19	165740000	36386000	22616000	19747000	21907000	21432000	43648000
AGQSVVLR	8	0	828.482	Q6K669;A2XAI5	Q6K669	yes	2	0.0049479	133.12	992840000	251000000	0	147460000	187550000	212300000	194540000
AGQVWFPDSATK	12	0	1305.64	B9FK36;A2Y2U1	B9FK36	yes	2	0.00078615	67.997	524230000	111250000	59443000	65011000	91870000	91248000	105410000
AGQYQKPEDVPFFPQDLPSPLFPTK	25	1	2845.43	Q6H819;A2X1M3	Q6H819	yes	3	8.3775e-06	54.521	59910000	30374000	14432000	0	15103000	0	0
AGRPEVPVAEGSAEPLK	17	1	1705.9	Q652Q8;B8BEM9	Q652Q8	yes	2;3	0.00061558	58.427	257970000	63142000	25960000	26382000	51037000	48372000	43074000
AGRPGGDAHASESGTGR	17	1	1581.72	B9EWK1;B8A9J6;Q5JN42	B9EWK1	yes	3;4	3.6906e-07	86.411	112560000	37089000	6098300	8241500	23030000	25373000	12724000
AGSAAAAAPDDPVAIR	16	0	1451.74	Q8H3K6;Q0D8F9	Q8H3K6	yes	2	7.0484e-11	96.247	29194000	0	0	29194000	0	0	0
AGSAAEELLR	10	0	1015.53	Q67U26;B8B0Z9	Q67U26	yes	2	0.0019294	72.582	168280000	0	0	39791000	39562000	42102000	46823000
AGSGAVSDLLAK	12	0	1087.59	B9FQZ0;Q5Z983;A2YH44	B9FQZ0	yes	2	0.031255	39.069	41189000	0	11934000	0	0	0	29255000
AGSGDELMLLGK	12	0	1189.6	Q9FUE4;Q6WSC3	Q9FUE4	yes	2	0.0013983	60.157	130830000	23114000	0	0	25852000	43242000	38623000
AGSGELK	7	0	660.344	Q06398;A2Z9M2;A3C6Q9;D6PVA8	Q06398	yes	1	0.052222	108.92	555380000	97024000	56299000	0	132760000	156260000	113040000
AGSGSSDVPFLLR	13	0	1304.67	A0A0P0XAV8;A2YQB8;Q6Z1Y7	A0A0P0XAV8	yes	2	0.0071736	47.621	67272000	0	32004000	35268000	0	0	0
AGSGVATLGLPDSPGVPK	18	0	1621.87	Q6YZE2;B8B936	Q6YZE2	yes	2	8.3897e-05	54.103	226020000	37662000	0	33807000	44507000	42298000	67743000
AGSPPAVEVLGFDSK	15	0	1472.75	Q6Z4F3;B8B7X9;A3BHC0	Q6Z4F3	yes	2	0.034061	38.616	284860000	55018000	0	24711000	61437000	61269000	82424000
AGSTIVIMR	9	0	946.527	Q6ETN3;A0A0P0VFD3;A2X1J7	Q6ETN3	yes	2	0.014696	56.013	619930000	116680000	96885000	90304000	78592000	129780000	107680000
AGSTVAK	7	0	632.349	Q10K23	Q10K23	yes	1	0.054727	58.687	863690000	5437700	354440000	447790000	8762700	31417000	15846000
AGSVFDNILICDDPEYAR	18	0	2053.94	B8AZS4;B9FL15;Q0DGW8;Q75IN6;Q8LJ85;A2WXW7;A3A0H5;C7IWL2	Q8LJ85	no	2;3	2.0576e-22	134.08	337390000	76641000	27802000	55205000	46451000	67081000	64210000
AGSYPYYVEAAPPVDVNK	18	0	1938.94	Q7EY59;B8B5Q5;B9FX13;A0A0P0X607	Q7EY59	yes	2	0.00019481	57.173	67772000	0	23476000	25494000	18803000	0	0
AGTFTEVYWNDAR	13	0	1528.69	B9G744;Q8S7Q0;B8BIC4	B9G744	yes	2	1.4401e-06	105.65	150660000	46432000	63021000	0	41206000	0	0
AGTPSVSVVVSESGWPSAGGK	21	0	1957.97	Q9SXY8;Q9SXY7;Q7F354;A2WUE0;B0EVM5;O22620	Q9SXY8	yes	2;3	1.5803e-14	113.51	618030000	66301000	52412000	81319000	124050000	87624000	206330000
AGTQLFYEPDELMPER	16	0	1894.88	Q7XI09;B9FX03;B8B5P6;A0A0P0X5T8	Q7XI09	yes	2	0.00062003	50.827	0	0	0	0	0	0	0
AGTVTVPSASVPSTPLLK	18	0	1723.97	Q8H8T0;B8AM48;Q84MY1;B8AI42	Q8H8T0	yes	2;3	2.6485e-05	66.893	1669000000	319260000	263180000	239410000	245530000	271380000	330270000
AGTVTVPSASVPSTPLLKDELDIVIPTIR	29	1	2988.67	Q8H8T0;B8AM48;Q84MY1;B8AI42	Q8H8T0	yes	2	2.4131e-57	167.28	244290000	0	0	0	0	244290000	0
AGVAANVPVVGLTTR	15	0	1423.81	B9G741;Q8S7Q2;B8BIC2;Q336Q4;Q108X4;Q0IVI5;Q6W7E9;Q108X3	B9G741	yes	2	4.9337e-05	81.632	270520000	49487000	43955000	37933000	39594000	46558000	52990000
AGVGVEEEEAFEHTLLVVR	19	0	2083.06	Q9AUZ3;A2Z8I3	Q9AUZ3	yes	2	9.0908e-10	78.917	0	0	0	0	0	0	0
AGVIGLTK	8	0	757.47	A3AT06;Q7XMI8;B8AT02;Q0JDU3;Q2QV59;B8BP22	A3AT06	yes	2	0.011213	91.783	205790000	54298000	17776000	28235000	37075000	39989000	28415000
AGVILSSVDELIDR	14	0	1485.8	A2XQV4	A2XQV4	yes	2	8.5205e-05	66.215	0	0	0	0	0	0	0
AGVLGVAEMELTEEEAR	17	0	1802.87	Q9ZRJ5;A2WZU6;Q0E4Q5;Q7DNA0	Q9ZRJ5	yes	2	1.7467e-05	64.454	40732000	0	22735000	17997000	0	0	0
AGVLLLQR	8	0	868.549	Q5SN59;B8A769;B9EYH5	Q5SN59	yes	2	0.0077384	102.71	60014000	0	17995000	19621000	22397000	0	0
AGVLVGTGMGGLTVFSDGVQNLIEK	25	0	2461.29	A3B999;Q69YA2;A2YAA3;A3AU82;Q7XUW9;Q0JCW9;Q01J35;B7F6I0;A2XTX6	A3B999	yes	2	0.0063142	36.483	227180000	0	0	0	0	0	227180000
AGVQFFTQIK	10	0	1137.62	B8B7Y3;Q6Z4E4;B9FVX6;O49218;A0A0P0X3Y0	B8B7Y3	yes	2	0.00194	72.434	133250000	44586000	30521000	24176000	0	33967000	0
AGVSAIR	7	0	672.392	Q5Z6U5;B8B3C8;B9FTM3;Q6K3R8;A2X2Y3	Q5Z6U5	no	2	0.044043	76.035	254380000	61499000	33906000	32782000	45287000	37087000	43821000
AGVSQVLNR	9	0	942.525	B9FA12;Q10G20;A2XK42	B9FA12	yes	2	0.0033453	78.264	235070000	64920000	0	0	45190000	73250000	51714000
AGWEEEAR	8	0	946.414	Q5W6F1;A2Y375	Q5W6F1	yes	2	0.011663	80.165	696540000	163340000	82939000	107010000	101790000	121100000	120360000
AGWFPYDYIEK	11	0	1387.64	Q9FW69;Q337C1;B8BHV1	Q337C1	no	2	0.07671	29.303	0	0	0	0	0	0	0
AGWGVMTSHR	10	0	1100.52	Q42971;A1YQJ3;A0A218KL62;A0A0N7KRH6;B9G7P0;B8BFV2;A6N0G6;Q8LMD5;Q10P35;B8AK24	Q42971	no	2;3	4.5785e-06	129.28	1388400000	241020000	139560000	139320000	289560000	306340000	272620000
AGWPIAGTPDPTLR	14	0	1450.76	A3C0D8;Q0J0N6;B8BDA2;A0A0P0XNS9	A3C0D8	yes	2	1.9675e-07	100.22	309150000	60787000	45416000	37907000	49542000	53117000	62382000
AGWPVAGSPDPTLR	14	0	1422.73	Q6H4P7;A2Z0N8	Q6H4P7	yes	2	0.0047609	48.527	284200000	72506000	0	49107000	59779000	43792000	59012000
AGYAINPDELALITSK	16	0	1674.88	A2ZHW7;Q2QY12	A2ZHW7	yes	2	0.0033402	46.121	64874000	37349000	0	13575000	0	0	13950000
AGYDALLK	8	0	849.46	Q0J5V5;B8BAI7;B9G0S3	Q0J5V5	yes	2	0.027993	54.712	398990000	114810000	41585000	46381000	52805000	60367000	83041000
AGYDSCSTSTSIATHTTGNDVIPLTSTGTR	30	0	3070.41	Q650Z5;Q0IZF1;B8BEU7;Q56UT7	Q650Z5	yes	3	0.0029551	31.762	0	0	0	0	0	0	0
AGYEYDEETFEK	12	0	1479.6	Q655Y3;A2YFY3	Q655Y3	yes	2	1.0492e-05	90.614	342350000	48314000	42901000	73763000	53886000	59171000	64315000
AGYGENLFGGSGSEWTAADAVNSWVGEK	28	0	2858.28	Q7XAD8;A2YHS1;Q84J76	Q7XAD8	yes	2;3	9.1636e-28	126.42	3122300000	532080000	575320000	511110000	551500000	508610000	443720000
AGYLTAPPADNTIAPHK	17	0	1735.89	B9FAF1;Q10SR2;B8ALY3	B9FAF1	yes	2;3	0.0066648	35.771	268140000	95615000	45726000	45133000	46598000	35073000	0
AGYNELNQMAEEAK	14	0	1566.7	Q8L6I1;B8BN76;A3CJU4;A0A0P0YCW0	Q8L6I1	yes	2	0.00036766	64.374	243510000	40758000	26489000	30680000	43913000	49189000	52484000
AGYQDQQGHEAFAQLLK	17	0	1902.92	B8BBM3;B9G1D9;Q6ZDG9	B8BBM3	yes	3	0.082582	12.711	22061000	0	22061000	0	0	0	0
AGYTPNDYPSEAEWAAR	17	0	1896.83	B8BM87;Q2QPI2;B9GDG8	B8BM87	yes	2	0.00038317	56.817	36510000	0	20686000	15824000	0	0	0
AGYTPNDYPSEAEWR	15	0	1754.75	Q2QUI0;B7SDD8;B8AZE9;A0A0P0Y8U6;Q0IP23;Q6SPQ8	Q2QUI0	yes	2	0.0049617	44.252	14963000	0	0	0	0	14963000	0
AHAAENAKPVEK	12	1	1263.66	Q5N7E8;Q9ARZ0	Q5N7E8	yes	2;3;4	8.0876e-08	118.87	142570000	0	127330000	15233000	0	0	0
AHADADAGDLPPPPAK	16	0	1541.75	Q10KX6;B8AQ71;A0A0N7KHB2;A2XH30	Q10KX6	yes	2	2.0853e-14	101.42	0	0	0	0	0	0	0
AHAESVNLQFEKPLDEDTAR	20	1	2269.1	Q93Y73;B8AK88;B9F5U0	Q93Y73	yes	2;3;4	2.1919e-45	166.61	839570000	104850000	109510000	116220000	138620000	181660000	188710000
AHALSTVDGYSGYGAEQGEK	20	0	2038.92	Q10MQ2;B8AM24	Q10MQ2	yes	2;3	2.1219e-34	150.69	423150000	91581000	57374000	81117000	64900000	75583000	52594000
AHASTEGVTK	10	0	999.499	Q6H6C7;B8AIH2;Q09HR2;Q09HR1;A6N1P1;Q655T1;A2YG06;A0A0P0WP33;A2Y650;A0A0N7KL10;Q75K90	Q6H6C7	no	2;3	4.4805e-05	113.44	472490000	19819000	328690000	33344000	45549000	22217000	22876000
AHDVVIFSK	9	0	1014.55	Q0DAE4;A3BE95;A2YFU4;B9FN95;C7J9G4	Q0DAE4	yes	2;3	0.031584	52.549	86727000	0	0	0	42174000	44553000	0
AHEGDITGIAWAPR	14	0	1492.74	Q84M69;A2XPA6	Q84M69	yes	3	9.9779e-10	111.79	173880000	28515000	24266000	21768000	34461000	30712000	34157000
AHEIQAAVMCHPSFVTVDDMK	21	0	2385.09	Q688M9;Q0DID5;A2Y4F3	Q688M9	yes	3	2.2134e-10	72.864	0	0	0	0	0	0	0
AHESLVQLR	9	0	1051.58	Q762B4;B9G328;A2Z057;Q6EQF6;A0A0N7KQM2	Q762B4	yes	2;3	0.050224	35.322	5172500	5172500	0	0	0	0	0
AHFETETTR	9	0	1090.5	A0A0N7KIR1;Q7XWV7;B9FE55;B8ARK4;Q0JEI2;A0A0P0VIM8;A2X4H6;Q0E1E8;Q6K3A6;B9EZT8	A0A0N7KIR1	yes	2;3	0.00232	102.55	332890000	0	69342000	95018000	168530000	0	0
AHFTAPSSVR	10	0	1071.55	Q9AWS9;A2WKH0;Q5ZDH6;A2ZP31	Q9AWS9	no	2;3	0.00022068	98.044	1813700000	92534000	249380000	192780000	454880000	406590000	417570000
AHGDDVLAR	9	0	952.473	Q8LJJ9;B8A7A3;A3A079	Q8LJJ9	yes	2	0.065957	35.541	52900000	0	0	37495000	15405000	0	0
AHGLAPEIPEDLYFLIK	17	0	1925.03	Q69UI1;B8BAC6;B9FYS5;A6MZM9;Q69UI2;B8BAG2;A0A0P0XAY7	Q69UI1	no	2;3	6.7926e-20	136.34	3555200000	684230000	444550000	575210000	692970000	613920000	544290000
AHGPFINGQNISAADLSLAPK	21	0	2120.1	Q65XA0;B9FM57	Q65XA0	yes	2;3	5.4244e-31	126.91	598520000	121240000	96188000	57396000	134440000	71218000	118030000
AHGTAVGLPSDDDMGNSEVGHNALGAGR	28	0	2704.23	Q5KQH5;B8AZB8	Q5KQH5	yes	3;4	1.0883e-37	129.32	1575800000	350200000	251700000	219980000	243850000	259350000	250770000
AHGTAVGLPSEDDMGNSEVGHNALGAGR	28	0	2718.24	Q5QMK7;B8ABA7;A2ZZ01	Q5QMK7	yes	2;3;4	3.9976e-94	205.13	3119600000	568700000	508620000	550520000	523830000	428590000	539360000
AHLLFDLHQAVDGLR	15	0	1703.91	V5K4U2;Q10R17;A2XD35	V5K4U2	yes	3	4.1111e-05	62.055	0	0	0	0	0	0	0
AHLMEIQINGGTIADK	16	0	1709.88	Q0IPU6;P35684;J7LIN0;A2ZIF8;Q53JG0;A5D934;A2ZBV5;Q6XEB7	Q0IPU6	no	2;3	1.3308e-07	83.758	293510000	54738000	36140000	48606000	76170000	40219000	37640000
AHLPAPAEDIQILR	14	0	1542.85	Q5N760;A2WWB5;A6MZG8	Q5N760	yes	2;3	1.2127e-14	132.14	574490000	88150000	76709000	119800000	106580000	77422000	105830000
AHLRPEPFDR	10	1	1236.64	Q84VG0;A2YQP2	Q84VG0	yes	2;3	0.0038426	66.683	491610000	81457000	43712000	124980000	129660000	111800000	0
AHNFDVQAFR	10	0	1203.58	Q8H530;A2YLC0	Q8H530	yes	3	0.0010525	59.645	27300000	0	14153000	13147000	0	0	0
AHPAAVADTAR	11	0	1078.55	Q01HX0;A2XPK1;B7ESG4;Q7XXI5	Q01HX0	yes	2	0.0013796	69.721	113340000	0	0	0	58961000	21757000	32624000
AHPGGPASSEFDWGTGDTPR	20	0	2040.89	H2KX66;Q2QM23;B8BN22;B9GEC0;A0A0P0YC74;Q0ILV0	H2KX66	yes	2;3	1.6089e-25	130.56	1468900000	274640000	187000000	175660000	241520000	274110000	315980000
AHPPSPTGAELK	12	0	1203.62	B9ETI4;Q9LGS7;A2WLG1	B9ETI4	yes	2	0.010452	48.568	47811000	0	0	0	0	24323000	23489000
AHPVGVTAISWAPATALGSLAGSGELVYK	29	0	2822.5	Q6ZLM6;A2YJV9	Q6ZLM6	yes	3	4.9235e-13	85.185	15411000	0	15411000	0	0	0	0
AHPYGEWLK	9	0	1099.55	Q0JKD0;B9EYM2;A2WTU1;A0A0P0V6N3	Q0JKD0	yes	2;3	0.0028961	66.273	32453000	11209000	11070000	0	10173000	0	0
AHQLVMEGFNWAHEQK	16	0	1923.9	Q10BT5;A2XN40	Q10BT5	yes	2	1.5427e-05	66.809	0	0	0	0	0	0	0
AHQLVMEGFNWCQDK	15	0	1861.82	Q0E2S4;A2X2G3;B9F4A7;B8AE78;Q0DBD3;A2YEB4	Q0E2S4	no	3	0.080243	21.823	99087000	40754000	0	0	27248000	31086000	0
AHQLVMEGYNWAHEQK	16	0	1939.9	A3C4N5;P0C5D7;Q10R90;Q9LKF8;Q8S7U0;B8APA0;B9FBJ0	Q10R90	no	2;3	1.1201e-14	107.73	355850000	82185000	42628000	45784000	52502000	55148000	77604000
AHQLVQEGLK	10	0	1121.62	Q8RZZ3;B8A802	Q8RZZ3	yes	2	6.1702e-05	121.36	272910000	57609000	50278000	53760000	58570000	0	52697000
AHQVVEDGYEFFANR	15	0	1780.82	Q94F84;Q6K9Q5;B8AF75;Q0DWD5	Q94F84	yes	2;3	0.00042129	58.723	276130000	51498000	21357000	75929000	54346000	44664000	28341000
AHSVVLFNPLEQTR	14	0	1609.86	Q0DD82;B9FSH4;B8B4H4;Q654G0;A0A0P0WUK6	Q0DD82	yes	2;3	0.0041082	44.436	69134000	16536000	0	0	16747000	13128000	22722000
AHTASLTDFGGVGDGTTSNTAAFK	24	0	2325.09	Q5VS63;A2Y8D0	Q5VS63	yes	3	2.1519e-40	149.84	200910000	36721000	53932000	21515000	27883000	60864000	0
AHTPWAGSSEEELESAGEGLEK	22	0	2313.04	B8AKC6;Q10NQ3;Q84Q95	B8AKC6	yes	3	7.2926e-05	44.88	21508000	0	0	0	0	21508000	0
AHVELSR	7	0	810.435	A0A0P0VHE6;Q6ETX5;A2X381	A0A0P0VHE6	yes	2	0.076187	58.819	161850000	0	37019000	124830000	0	0	0
AHVEPDQIVSWLK	13	0	1520.8	K4FHN8	K4FHN8	no	2;3	3.2528e-07	113.25	4313500000	825680000	418150000	434390000	929470000	798630000	907170000
AHVVTTPGSGFGPGGEGFVR	20	0	1927.95	Q10MQ2;B8AM24	Q10MQ2	yes	2;3	1.133e-26	142.94	1381800000	228310000	156260000	204140000	255820000	231710000	305510000
AHYDSLVADLAGLHADDVANLR	22	0	2335.16	Q7XXL6;Q7X5Y5;Q01KW9;Q01KW3;A3AS83;A2XRS8;B9FED8	Q7XXL6	yes	4	8.434e-06	65.149	17477000	0	0	0	17477000	0	0
AIAATQTAK	9	0	873.492	Q75GB3;B9FNC6;B8AZP1;A0A0P0WJT6	Q75GB3	yes	2	0.0025448	95.358	206270000	0	99042000	107230000	0	0	0
AIADFFPPHLLK	12	0	1367.76	Q6Z2T3;D6PVA7;B8AIG2	Q6Z2T3	yes	2;3	0.0034586	42.843	954740000	173210000	89107000	159210000	244000000	108000000	181220000
AIADGSLLDFLR	12	0	1289.7	A2YZQ5;Q69LW4;A0A0P0XLG1	A2YZQ5	yes	2	0.00017905	81.709	277170000	39801000	28111000	27474000	60608000	59904000	61270000
AIAGAGVLSGYDQLQILFFGK	21	0	2167.17	Q0DY33;P31691;B8AHM8;A6N038	Q0DY33	yes	2;3	3.9348e-06	71.842	442910000	18645000	13625000	36988000	119590000	131420000	122650000
AIAIMSHPIANTNDSHSVQIILPQK	25	0	2697.43	Q688K0;A2Y4R1;O22470	Q688K0	yes	3;4	1.8206e-40	145.25	1506800000	297100000	200670000	206440000	312920000	278610000	211030000
AIAIMSHPIASTNDSHSVQIILPQK	25	0	2670.42	Q0DJB7;A2Y2Z1;O22471	Q0DJB7	yes	3;4	5.6686e-13	98.3	574160000	170590000	47200000	54987000	105490000	91082000	104810000
AIALTVDTPR	10	0	1055.6	Q7FAS1;B8AUI3;B8AKX5;Q6YT73;Q10CE4;B8B7C5;B8AKX6	Q7FAS1	yes	2	0.00077124	94.309	482520000	93643000	84140000	76240000	85822000	63294000	79384000
AIAMEAQSESK	11	0	1163.55	A2Y963;B9FRG1;Q5VQ78;Q5VQ77;A0A0P0WSW0;A0A0P0WSG1	A2Y963	yes	2	0.00050246	83.045	276990000	65803000	45475000	54606000	53486000	57621000	0
AIANECQANFISVK	14	0	1563.77	Q10RP0;A2XCL6;A0A0P0VT75;Q7XE16;B8BH45	Q7XE16	no	2	2.0206e-05	84.58	186910000	53902000	26370000	30502000	37876000	38260000	0
AIAPEVLDSDFLGLQTLR	18	0	1957.05	Q67U60;B9G3W4;B8BCG6;A0A0P0XNY8	Q67U60	yes	2;3	3.3263e-09	72.359	58498000	14186000	0	13906000	0	13183000	17223000
AIAPPPSESAGGR	13	0	1208.61	Q5ZCK5;A2WKD1	Q5ZCK5	yes	2	0.00074032	60.157	56568000	0	0	0	25972000	0	30596000
AIASNIDANFLK	12	0	1275.68	B8ADT3;A0A0N7KEV9;Q9FXT8;Q8W3N8;Q69Q32;B8B4N6;A0A0P0VG21	B8ADT3	yes	2	2.1255e-07	120.77	676120000	145870000	74403000	87443000	119960000	126530000	121920000
AIATQAPPAVPQYSSGEK	18	0	1813.92	Q6H703;B8AII9	Q6H703	yes	2	3.9241e-05	70.334	158650000	23702000	31693000	36349000	0	27411000	39500000
AIAVDEFAGIAR	12	0	1231.66	B9EWK1;B8A9J6;Q5JN42	B9EWK1	yes	2	0.0038842	56.205	34270000	18915000	0	0	15355000	0	0
AIAVNDEICR	10	0	1159.57	Q6Z6H7;A2X9V6	Q6Z6H7	yes	2	0.0033228	56.548	0	0	0	0	0	0	0
AICDDDVVLETTAPK	15	0	1645.79	Q10L71;Q10L72;B8APU2;A3AI33;Q10L70	Q10L71	yes	2	0.0015513	54.237	113320000	0	0	0	0	0	113320000
AICTEAGLLALR	12	0	1286.7	Q8W422;B9F7V2;B8AM18;A0A0P0VX70;P46466;A2XWM3;B9FV08;A0A0P0XAP0	P46466	no	2	0.00018402	81.525	621220000	132400000	60859000	83098000	102080000	120340000	122440000
AICVLEAIVR	10	0	1142.65	Q5NB64;B8AB14;A2ZR04	Q5NB64	yes	2	0.0090592	49.3	28460000	0	0	8825800	7828200	11806000	0
AIDDAEGLVK	10	0	1029.53	Q9ASP4;A2WPC2;B8AYE1;B9FML1	Q9ASP4	no	2	0.010768	55.046	1606500000	416540000	288230000	255840000	310100000	335770000	0
AIDDERIGPK	10	1	1112.58	Q8W0C4;A2WUL5;A2ZXD6	Q8W0C4	yes	2;3	0.0046224	74.376	844850000	302000000	55738000	81758000	86758000	154920000	163690000
AIDDWLPITSSR	12	0	1372.7	Q85V22;Q6ZK52;B8BAF0;A2ZJE5;Q2QV42	Q85V22	yes	2	0.059574	38.3	398460000	140590000	125740000	21073000	0	0	111050000
AIDGPKPNK	9	1	938.519	Q9LJ04;A2WN71;Q0JNU2	Q9LJ04	yes	3	0.0024951	63.673	52378000	0	27664000	24714000	0	0	0
AIDHQQVEESLR	12	0	1423.71	Q7XN10;B9FCH2;A0A0P0WEZ7;B8AU60;Q01K10	B8AU60	no	2	6.095e-08	127.02	282330000	75590000	31412000	36482000	54335000	41044000	43465000
AIDILEK	7	0	800.464	Q651F0;A2Z3J8	Q651F0	yes	2	0.060995	66.073	188550000	60175000	26352000	21748000	36745000	43532000	0
AIDINPGQLK	10	0	1067.6	Q9LGB2;Q7GC15;A2WKA8	Q9LGB2	yes	2	0.0056154	59.052	725500000	113480000	76051000	65032000	134040000	146540000	190370000
AIDLATR	7	0	758.429	A2WLL2;Q5SNJ4	A2WLL2	yes	2	0.015458	120.49	282340000	0	85038000	98997000	0	98305000	0
AIDLIDEAGSR	11	0	1158.59	Q7F9I1;A3ATE4;B8ATF3;A3A7I6;A0A0P0VJZ7;B9FF04;A2X5I8;Q7XL03;Q01L44;Q8GT62;Q6H795;B8ATH4;Q2QVG9;B8BNQ4;B9GCG4	Q7F9I1	no	2	0.003809	57.175	235600000	98504000	0	0	0	0	137100000
AIDLQSPISSLIGR	14	0	1468.82	Q6Z9X3;A2YV45;A0A0K0P0U2;B7EDS4	Q6Z9X3	yes	2	0.0021637	54.09	64637000	23256000	8399400	0	18404000	0	14577000
AIDVLETLLK	10	0	1113.66	B8B9G9;A0A0P0Y553;A0A0P0XQU3;B9G8S9;B8BDT1;Q2QZU7	B8B9G9	yes	2	0.0019641	72.096	44675000	11451000	0	0	7901900	13903000	11419000
AIDWEGMAK	9	0	1019.47	Q7XXS0;B8BBS3	Q7XXS0	yes	2	0.0033209	78.516	1575100000	261420000	220930000	238530000	274430000	311250000	268530000
AIDYACWR	8	0	1053.47	C7J3C7;A2Y9S9;Q5VRF0;Q6L527;A2Y6G2	C7J3C7	yes	2	0.0089061	75.738	112290000	29984000	19294000	0	39067000	23947000	0
AIDYLYSGIPENVEPPQPVAR	21	0	2327.18	Q5Z6P9;A2YBG8	Q5Z6P9	yes	2;3	1.0474e-15	89.011	406370000	32700000	109930000	58338000	122910000	82492000	0
AIDYTAEDTESAVK	14	0	1511.7	Q5JMM6;B8A9U0;A2ZXX0	Q5JMM6	yes	2	0.0044525	49.188	176990000	51538000	0	0	41889000	41428000	42136000
AIEAVPDLK	9	0	954.539	Q01IK4;Q7XR19;B8AVI5;B9FFP1	Q01IK4	yes	2	0.0024201	101.65	1244500000	253740000	154510000	131260000	222830000	227040000	255070000
AIEDNWVPVWEEDFTFK	17	0	2123.98	B8B6B4;Q9AXF1;A0A0P0XAL9;Q6Z3Y9	B8B6B4	no	2	4.9419e-07	94.71	144340000	0	59663000	84676000	0	0	0
AIEEGADFIESDILATK	17	0	1820.9	Q6AUZ6;A2XJB6	Q6AUZ6	yes	2;3	1.0432e-10	113.33	207260000	0	0	0	90605000	45461000	71190000
AIEEGADFIETDILASK	17	0	1820.9	Q8LR39;B8A9U7	Q8LR39	yes	2	0.00010237	67.645	29804000	16651000	0	13153000	0	0	0
AIEEQIQEER	10	0	1243.6	Q6Z8F7;A2X8L0	Q6Z8F7	yes	2	0.0048899	71.03	31205000	0	31205000	0	0	0	0
AIEESHGLIINTFHGLEAPYIK	22	0	2451.28	Q0J2P3;A0A0P0XK72	Q0J2P3	yes	3	1.3008e-05	61.616	133030000	34156000	20035000	34638000	0	44205000	0
AIEETGR	7	0	774.387	A0A0N7KGD8;Q6K9T1;B9F4N9;B8AF81;A0A0P0VRN6;A0A0P0VRM6;A0A0P0VRM4	A0A0N7KGD8	yes	2	0.036799	82.305	40148000	0	34635000	5512500	0	0	0
AIEFLSETNNLLK	13	0	1490.8	B9FZC6;B8BBH2;Q6ZKF1	B9FZC6	yes	2	0.0021489	49.298	0	0	0	0	0	0	0
AIEILSDGGAVFR	13	0	1346.72	A2XMS3;Q852M1;Q10C90;Q0DMV6;A0A0P0W4J1;B8AL92	Q852M1	no	2	0.039836	36.292	24181000	0	0	0	0	0	24181000
AIEILTHEVTDLLK	14	0	1593.9	Q0DF40;Q5VRL4;B8B1N0	Q0DF40	yes	3	0.00048933	53.3	63804000	12634000	16456000	12512000	10650000	0	11552000
AIELADPMENAGAALIR	17	0	1753.9	Q7X9A7;A2XPB4;C7J056;Q84P86	Q7X9A7	yes	2;3	0.00018719	61.962	157420000	0	21111000	26092000	110220000	0	0
AIELDGESDGSELQSALAEWTGQR	24	0	2561.19	Q01I75;P55142;A2XVD7	Q01I75	yes	2;3	2.4627e-40	156.41	790360000	155480000	102970000	88686000	152010000	157650000	133560000
AIELDPSMHK	10	0	1139.56	Q0JL44;B8ABY6	Q0JL44	yes	3	0.018704	42.336	44692000	40689000	0	4002200	0	0	0
AIELYDPMENAGAALIR	17	0	1845.93	Q2QU06;A2ZJH7	Q2QU06	yes	2	2.5434e-08	80.738	38864000	0	11631000	10924000	0	16309000	0
AIENTAASISDVPEEK	16	0	1672.82	B9F1I6;Q6ESI7;B8AGD0;A0A0N7KFU2;A0A0P0VML9	B9F1I6	yes	2	1.7192e-06	93.226	391320000	64674000	54644000	57102000	72688000	74258000	67950000
AIESGNDVLAETFHK	15	0	1629.8	B8B6V4;Q69RZ5;A0A0P0X1Z2	B8B6V4	yes	2;3	0.001404	46.156	298260000	57122000	32258000	44131000	44542000	47678000	72528000
AIETATSHIK	10	0	1069.58	Q945E9;Q10MP7;A2XFP6;A3AH26	Q945E9	yes	2;3	0.00032269	76.228	3023000000	374250000	361060000	395290000	581810000	805570000	505010000
AIEVCEAIAR	10	0	1130.58	Q10MF8;A2XFX2	Q10MF8	yes	2	0.0081296	57.532	148360000	40455000	0	14997000	30041000	25518000	37345000
AIEVLSR	7	0	786.46	B9FS99;B8B4A6	B9FS99	yes	2	0.060995	66.073	89488000	33155000	14868000	0	0	23750000	17715000
AIEVSSNEYEPSEK	14	0	1580.72	A0A0P0WS66;Q9LI02;A2Y8G4;Q2R941;A2ZCG1;A0A0P0Y0H5	A0A0P0WS66	yes	2	8.478e-05	66.246	29989000	0	0	18777000	0	11212000	0
AIEVVPDLK	9	0	982.57	Q6YY64;A2X6N1;A6MZG4	Q6YY64	yes	2	0.0041676	71.451	2511500000	444300000	321120000	369470000	440450000	349130000	587020000
AIFAEGCK	8	0	894.427	Q10RW9;B8AMW6	Q10RW9	yes	2	0.042229	44.349	0	0	0	0	0	0	0
AIFEAAISMTEQGVK	15	0	1593.81	Q75KR1;A2XIA2;O82032	Q75KR1	yes	2	0.00026503	55.975	0	0	0	0	0	0	0
AIFEFGK	7	0	810.428	Q75II5;B8B000;A0A0P0WPJ5	Q75II5	yes	2	0.044043	76.035	103760000	22745000	19312000	25672000	13350000	0	22682000
AIFLDYDGTLVPQTSISR	18	0	1995.03	Q5JNJ1;H6ST14;B8A9F5	Q5JNJ1	yes	2	0.014657	37.157	0	0	0	0	0	0	0
AIFTIPPALTMTK	13	0	1402.79	B8AAA2	B8AAA2	yes	2	0.083378	26.206	0	0	0	0	0	0	0
AIFVDLEPTVIDEVR	15	0	1714.91	Q0PVB0;P28752;A2YMX5;Q8GTC7	Q0PVB0	yes	2;3	1.0191e-23	175.15	5148500000	907660000	745990000	858660000	870400000	803940000	961860000
AIGAAQAAGTAPDAYYAR	18	0	1736.85	B9FU86;B8B8K7;Q0D4M5;Q7X7S9	B9FU86	no	2;3	1.5828e-22	136.34	900670000	162810000	149500000	154970000	155360000	140910000	137130000
AIGAELVSFDEAIGR	15	0	1546.8	A2YVQ8;Q6ZAA5;B9G167;Q0J5C2	A2YVQ8	yes	2	4.2799e-09	105.58	265660000	33024000	35599000	42184000	61666000	48726000	44461000
AIGDPILFR	9	0	1000.57	Q6ZFX8;B9F2B8;A2X8U7	Q6ZFX8	no	2	0.0054453	68.846	84303000	0	33318000	50985000	0	0	0
AIGEVVSTEAR	11	0	1130.59	Q7X6F6;Q01HY2;B8AV76	Q7X6F6	yes	2	0.00076997	67.08	0	0	0	0	0	0	0
AIGFIEK	7	0	776.443	Q6H5J0;B9G2I5;B8BDP7;Q6Z0I4;B9G0B8;B8B9S9;O24207	Q6Z0I4	no	2	0.076265	58.782	103980000	0	47951000	56026000	0	0	0
AIGGSLTAVPGLSDMIDDTVNSIVSDMLK	29	0	2918.46	Q7XAL6;B8B5H7	Q7XAL6	yes	3	4.2638e-21	103.33	118730000	29260000	0	0	44407000	20396000	24664000
AIGGVPGPALAEYYAQR	17	0	1731.89	Q6Z965;A2YVX7	Q6Z965	yes	2;3	2.9687e-05	64.21	661150000	144690000	84224000	95583000	124860000	130270000	81513000
AIGINVPR	8	0	838.502	Q93X08;A4KC21;A3QQQ3;A6N130	Q93X08	yes	2	0.0056985	117.93	3514200000	801340000	422130000	359400000	656270000	549760000	725270000
AIGITNQR	8	0	871.488	Q0ILB9;Q25A09;Q0J9K2	Q0ILB9	yes	2	0.0096916	111.01	350370000	80758000	0	64185000	78154000	66325000	60951000
AIGLMPMIDQGEKDDK	16	1	1759.85	Q5N9F4;A2WXB3;Q338G1;B9G5N4;B8BGR4;Q0DYB1;B7E5N1;A2X8Q3;Q75HX3;A2Y531;Q56US1;Q7XTL6;B8ARU1;Q259L2	Q56US1	no	2	1.7601e-09	92.773	92117000	27120000	0	23060000	41937000	0	0
AIGPQDVLATLLNNLK	16	0	1678.96	A3A338;Q0E3Z1;B9F2P9;B8AHR1;Q0E3Z8;A2X0V2	A3A338	yes	2	3.1479e-19	134.37	111200000	34423000	15324000	0	29287000	0	32169000
AIGSAGDVPLQGDFSAEHMIFGVDGVDPVR	30	0	3055.47	Q6K989;A2XAU9	Q6K989	yes	3	0.00040578	40.456	17943000	0	0	0	0	17943000	0
AIGSGSEGADSSLQEQYNK	19	0	1939.88	Q9LSU1;B8BLI9;B8BLJ6	Q9LSU1	yes	2	4.6988e-43	178.51	612580000	127000000	93376000	96259000	99905000	95071000	100970000
AIGTEIEWFPGK	12	0	1346.69	Q53WK4;B8AW64	Q53WK4	yes	2	2.0514e-05	98.156	633750000	87224000	93841000	108300000	144570000	89299000	110520000
AIGTEIEWYPGK	12	0	1362.68	B8B2R4;Q5VND6	B8B2R4	yes	2	0.00062145	69.864	350390000	83824000	78954000	54467000	66665000	66482000	0
AIGVDLLSNPDLVATDATVSFK	22	0	2245.18	A2Y4F5;A0A060BG13;Q42970;A0A0P0WM49;Q7DNA1	A0A0P0WM49	no	2;3	3.7078e-19	116.43	365370000	31401000	58036000	44062000	71411000	74171000	86289000
AIGVEINK	8	0	842.486	B8BHC8;Q9ZSU8;Q9AV87;A3C5J8;Q10RZ3;A2XCC4;A0A0P0VSV2	B8BHC8	no	2	0.0057348	120.46	1697000000	422420000	243550000	246740000	247010000	286900000	250390000
AIGVSNFTTK	10	0	1036.56	Q7XV17;Q01J82;A2XTZ4;A3AU97;Q0JCV5;A3AU96;Q7XV16;Q01J83;A2XTZ3	Q7XV17	yes	2	0.024492	47.977	39196000	0	0	0	15441000	23755000	0
AIHQLLHFAVSDVSDDVR	18	0	2021.03	Q01JD9;A3AX85;Q7XPE9;A2XXB6;Q0JAA9;Q6Z921;A2YSI1;B9FZN8;A0A0P0XD82	Q01JD9	no	3	1.3699e-05	60.764	61060000	0	0	25449000	24481000	11130000	0
AIIDVLGR	8	0	855.518	B9FB88;Q6ASU8;Q53K35;B8AQQ4;Q10DS9;Q0DP22;Q8LLP7	B9FB88	yes	2	0.0060894	113.5	62760000	0	0	5015500	14703000	19131000	23911000
AIIGTIGDVDSYQLPDAK	18	0	1874.96	B9F342;A2X9V8;A0A0P0VPR8;Q6Z6H5	B9F342	yes	2	0.0001703	61.87	79454000	0	0	21662000	35117000	22675000	0
AIIISVIDNLVK	12	0	1296.8	Q6AV34;B8AMJ8;B8BHN2;Q8LNT4;B9G6F2;A0A0N7KS03;B9F9Q3	Q6AV34	yes	2	2.851e-05	95.477	309510000	51056000	38350000	36438000	69757000	62256000	51654000
AIISGASSIYNLGR	14	0	1420.77	B9G2A8;B8BD82	B8BD82	no	2	0.00022182	68.972	18878000	18878000	0	0	0	0	0
AIIVQPER	8	0	924.539	B8AM29;A2XFI3;Q10MW3;B7ERZ5;B9F7T1;A0A0P0VX19	B8AM29	yes	2	0.0067726	111.01	2391000000	448740000	316350000	320830000	399160000	500740000	405210000
AILAVLDSLSGAHSDEIAAASR	22	0	2166.13	Q67IX6;B8AGU2	Q67IX6	yes	3	5.1017e-47	148.38	256870000	74123000	29687000	0	37595000	63901000	51568000
AILDIADIFR	10	0	1145.64	Q53L28;B8BJX9;A3BBP3;Q0ITH5;A0A0P0Y0W5	Q53L28	yes	2	7.1444e-07	166.07	144460000	24994000	13988000	19262000	31685000	26941000	27591000
AILELWR	7	0	899.523	Q53PH6;B8BJE0;A3C959;Q0IU89	Q53PH6	yes	2	0.012044	138.07	91898000	13155000	14564000	13646000	16386000	14010000	20137000
AILENPNDITK	11	0	1226.65	Q5N760;A2WWB5;A6MZG8	Q5N760	yes	2	0.0002001	100.69	763230000	304730000	220440000	238060000	0	0	0
AILEVGDVLQYYDPAK	16	0	1792.92	A3A7G0;A2X5G2;Q6H563	A3A7G0	yes	2	0.0012402	43.532	0	0	0	0	0	0	0
AILGLPLGDPSMK	13	0	1310.73	B8A6J6;B9ETX7;Q5QN02	B8A6J6	yes	2	0.030117	40.676	77964000	22480000	9956600	0	21598000	0	23930000
AILLQGVPR	9	0	965.602	Q8H8U7	Q8H8U7	yes	2	0.013255	69.825	212350000	43970000	0	0	39739000	43785000	84856000
AILMEEWNVQPVR	13	0	1583.81	Q0E2S4;A2X2G3;B9F4A7;Q0DBD3;A2YEB4	Q0E2S4	no	2	1.368e-10	134.49	275040000	51097000	51811000	38051000	37114000	43561000	53409000
AILMNATDK	9	0	975.506	Q6ZL37;Q0D582;A2YMX8;A3BLF5	Q6ZL37	yes	2	0.023692	43.149	0	0	0	0	0	0	0
AILPYSQALEK	11	0	1231.68	U5KNJ7;P42862;B8AKL0;Q0DD43;P42863;A0A0P0WUR5;B8B0B0	U5KNJ7	no	2	0.0029618	48.568	101090000	41487000	0	0	22551000	26276000	10781000
AILQTDGQLK	10	0	1085.61	Q0JKD0;B9EYM2;A2WTU1	Q0JKD0	yes	2	0.00092019	87.806	514470000	118820000	68086000	94717000	78929000	82352000	71570000
AILSTINPELLK	12	0	1310.78	P0C522;P0C521;P0C520;D3DF43;Q67TM4	P0C522	yes	1;2;3	3.4597e-05	96.171	11810000000	2447400000	1172600000	1370000000	1995500000	2096400000	2728700000
AILWAVDYELPK	12	0	1416.77	Q8LNC8;B8BGQ8;A0A0P0XUE2;Q0IY01;B9G5M6;Q338H1	Q8LNC8	yes	2	0.0024182	53.034	110250000	34834000	22990000	22882000	29544000	0	0
AIMLVELK	8	0	915.546	Q10NY2;B8AKA4	Q10NY2	yes	2	0.045198	43.083	0	0	0	0	0	0	0
AINAMELNMEALK	13	0	1446.72	Q6ZGS9;B8AGS8	Q6ZGS9	yes	2	5.2237e-08	116.51	160870000	41882000	0	0	44403000	35900000	38684000
AINDLMTR	8	0	932.475	Q6YZI2;B9FYJ7	Q6YZI2	yes	2	0.0054248	131.22	1840900000	373220000	234230000	261120000	328810000	318750000	324720000
AINECNLALDASPR	14	0	1542.75	A2Z3Y3;A3C1D8;Q0IZQ4	A2Z3Y3	yes	2	1.4181e-06	82.925	0	0	0	0	0	0	0
AINETHELK	9	0	1053.55	Q0DG31;B8AWG8;B9FLJ3;Q6I614	Q0DG31	yes	2	0.0030307	81.525	756480000	157580000	67019000	74477000	163410000	147830000	146150000
AINQILQPIR	10	0	1164.7	Q6Z0P0;B9F0V7;B8B9P8;C7J5K5;Q84PX0;A2YR75	Q6Z0P0	no	2	0.00010242	115.71	400770000	87654000	0	72700000	80220000	69597000	90601000
AINQLNTLIQEGK	13	0	1440.79	B8AND0;Q10RW4	B8AND0	yes	2	0.0010023	54.602	38214000	0	0	19631000	18583000	0	0
AIPENIIDGTSK	12	0	1256.66	B8B127;B9FSX8;Q0DCN0	B8B127	yes	2	0.00093355	66.326	49868000	0	0	0	30051000	19818000	0
AIPGLAGVNLTEILQGADQSQK	22	0	2222.19	Q7XLP7;A2XSR2	Q7XLP7	yes	2;3	2.2195e-14	110.34	1936000000	365220000	188390000	227030000	336800000	394930000	423640000
AIPGYGGGMSSAK	13	0	1194.57	Q6Z0I4;B9G0B8;B8B9S9;O24207	Q6Z0I4	yes	2	0.00010662	77.894	1201500000	256460000	134760000	126460000	248420000	228560000	206900000
AIPISEGDYLK	11	0	1204.63	B9ETB7;Q5ZCF2;B8AAE3	B9ETB7	yes	2	0.0032626	58.274	602300000	94085000	77464000	80206000	88241000	118860000	143450000
AIPLIDISPLVGK	13	0	1334.82	Q6K332;B8BD78;A0A0P0XIU3	Q6K332	yes	2	0.01039	43.03	145860000	31035000	17452000	24200000	24933000	23617000	24619000
AIPNQQIIGK	10	0	1080.63	Q6ZAE3;F1DK64;A2YUJ5	Q6ZAE3	yes	2	0.0028377	68.846	296230000	61651000	43953000	48070000	47856000	94701000	0
AIPSDVWK	8	0	914.486	A0A0P0WXN6;Q5Z964;B8B3J6	A0A0P0WXN6	yes	2	0.042229	44.349	0	0	0	0	0	0	0
AIPSIMEIYNLDDVVTPSQLR	21	0	2373.22	Q8GS72;A2YP57	Q8GS72	yes	2;3	6.6693e-23	114.87	369190000	88060000	42399000	55647000	42302000	62514000	78269000
AIPTLPINLEDASR	14	0	1508.82	B8AGR5;Q6ZHC3	B8AGR5	yes	2;3	4.7761e-08	92.939	1425500000	308040000	149420000	198910000	284420000	253340000	231340000
AIQAFSPLR	9	0	1001.57	Q2QN56;C5IFK6;B9GDY2;B8BMP5	Q2QN56	yes	2	0.02414	58.433	101440000	52048000	15117000	0	34273000	0	0
AIQDCGFEHPSEVQHECIPQAILGMDVICQAK	32	0	3679.69	B9EXG6;Q5JK84;Q0JM17;B8AA10	B9EXG6	yes	4	1.8541e-09	59.038	117870000	38191000	24273000	0	31020000	24390000	0
AIQEGTGATIR	11	0	1115.59	Q7XC34;A2ZAB0	Q7XC34	yes	2	0.0032794	58.172	54368000	0	22865000	0	0	0	31502000
AIQETQEALGASAK	14	0	1415.73	Q7XVN7;Q01MF9;A2XRR9;A0A0P0W8I5	Q7XVN7	yes	2	3.7415e-06	91.076	92388000	0	30078000	32620000	0	29691000	0
AIQLAEAVYEYGK	13	0	1453.75	Q10EY3;Q6AVK0;B9FAP5;B8APW9;Q0DPH5;A0A0P0W2C1	Q10EY3	yes	2	0.029216	36.81	0	0	0	0	0	0	0
AIQLIAMATPEDLR	14	0	1540.83	B9FK36;A2Y2U1	B9FK36	yes	2	7.2598e-05	67.136	10957000	0	0	0	0	10957000	0
AIQSELNQISDIEK	14	0	1586.82	B9F1Q1;Q6YPG4;B8AGW4	B9F1Q1	yes	2	0.0005327	59.171	255980000	42493000	46804000	45707000	40104000	41227000	39644000
AIRPILGEYYQFDPTPVAK	19	1	2177.15	Q6ZGW6;A2X8Y2;A6MZF5;A0A0P0VP66	Q6ZGW6	yes	3	0.065484	28.393	34821000	0	0	0	34821000	0	0
AISELIPHEIANIEK	15	0	1675.91	Q5Z402	Q5Z402	yes	2;3	2.9613e-09	108.52	1144300000	243780000	151870000	200340000	169860000	171560000	206910000
AISGGPVYVSDAPGK	15	0	1416.72	B9FRS2;B8B3F3;Q5SNC5;A0A0P0WT49	B9FRS2	yes	2	0.0012426	47.548	0	0	0	0	0	0	0
AISGVQTVR	9	0	929.529	Q2QME5;B9GE66;B8BMX0;Q2QWZ1;B9GC51;B8BNF7	Q2QME5	no	2	0.050698	48.091	511110000	84892000	94019000	84342000	101740000	67245000	78876000
AISLFPGPDDALR	13	0	1370.72	Q8W361;Q0IWV9	Q8W361	yes	2	0.00067373	61.532	149180000	0	19291000	25524000	33173000	27520000	43673000
AISPEVLEASFNATPEMEK	19	0	2061.99	Q65XA1;B9FM56;A2XZP5;A2XZQ4	Q65XA1	yes	2;3	0.00024238	58.848	62828000	27378000	0	0	0	20467000	14983000
AISSLLNAQFVK	12	0	1289.73	Q8S7N6;B8BIC8;A0A0P0XXL9;B9G748	B9G748	no	2	2.3479e-05	97.163	349070000	74468000	45151000	44821000	63728000	59346000	61555000
AISSSQFFGNQSR	13	0	1427.68	Q5KQL0;A3APW0;Q84T71;A2XP75;A0A0P0W662	Q5KQL0	yes	2	0.0014458	56.569	91657000	0	0	23976000	26839000	0	40842000
AISTSNAYDDQFK	13	0	1458.66	Q5JK10;B8A8H2;Q8S1Y0;B8A8G9	Q5JK10	yes	2	2.8637e-08	122.39	5157600000	1101700000	753150000	806680000	811250000	743290000	941510000
AITAQTPDILGER	13	0	1383.74	Q7FAT6;B8ASU6	Q7FAT6	yes	2	1.0823e-08	126.83	367890000	77123000	42653000	48990000	56453000	48581000	94090000
AITEIFAEAGFSDVTK	16	0	1697.85	Q67W57;A2YFL3;Q0DAL0	Q67W57	yes	2;3	0.026021	34.87	0	0	0	0	0	0	0
AITELNGVTSR	11	0	1159.62	B8B874;Q6Z382	B8B874	yes	2	1.1466e-05	123.62	390950000	94770000	0	0	87606000	79009000	129570000
AITLGEVINSR	11	0	1171.66	B9FSZ9;A2YCC0;Q5ZA96	B9FSZ9	yes	2	0.011706	42.425	0	0	0	0	0	0	0
AITLPGQGEIMDMMPVADPDAVHAVR	26	0	2733.33	B8B9L6;B7EA73	B7EA73	no	3	1.1292e-13	76.799	179880000	42360000	44850000	39502000	0	53166000	0
AITLRPPDFSVPLEELK	17	1	1924.07	B7F4N5;B8BCK1;A0A0P0XMX9;Q67UZ0;B9G3Z1	B7F4N5	yes	3	1.474e-06	84.94	177370000	29417000	23581000	18408000	32978000	42010000	30971000
AITLSNVNSEAGLQK	15	0	1543.82	Q40682;A3AIY6;A2XHU1	Q40682	yes	2	1.7744e-23	161.04	739790000	143800000	91076000	77584000	121020000	118190000	188130000
AITPIIEK	8	0	883.538	B9F2F8;Q6Z5M6;B8AHN8;A0A0P0VNW0	B9F2F8	yes	2	0.04655	42.864	0	0	0	0	0	0	0
AITQAVADNK	10	0	1029.55	Q7XHZ2;B9FX08;B8B5P9	Q7XHZ2	yes	2	0.0017687	74.841	439390000	81988000	45898000	65970000	88194000	88637000	68701000
AITSAYYR	8	0	943.476	Q75M17;A2XZG2;Q941S7;A2WX00;Q75LE2;B8AN77;A2XNX2;Q8RZ83;A2WTK8;Q75II9;A2Y6J2;Q94J09;A2WV30;Q40723;Q0DJH2;A2Y2Q3;B7F5R6;P40393;A2YDY6;Q852B4;B8AMT0;Q6AUF8;A6N0G9;A2Y7H5	P40393	no	2	0.012115	86.794	630410000	126430000	87418000	80484000	122430000	113230000	100400000
AITSGVLAGCSDAIAQK	17	0	1660.85	B8BBC5;Q6Z1N7;B8B9M9	B8BBC5	yes	2	6.0446e-11	114.06	266190000	58968000	0	37947000	51635000	48780000	68864000
AITTGWVHPSINQFNPEPAVEFDTVPNVK	29	0	3206.6	A3B999;Q69YA2;A2YAA3	A3B999	yes	3;4	1.5237e-12	82.904	1256800000	255750000	156760000	204020000	220350000	193010000	226930000
AITVFSPDGHLFQVEYALEAVR	22	0	2461.26	Q6YT00;B8B9D7;A2YXU2;Q0J006;A2Z3I9	Q6YT00	no	2;3	4.4085e-23	109.85	415170000	117340000	105640000	58474000	43693000	71389000	18629000
AIVDSIVTLISEIPDAK	17	0	1783	Q8H852;B7EEW9;B8AJK8;B9F6L0	Q8H852	yes	3	6.8725e-05	59.728	142720000	43077000	25660000	15742000	16451000	29148000	12642000
AIVEAHCPR	9	0	1051.52	Q5U1M3	Q5U1M3	yes	3	0.0051471	66.692	135240000	39381000	19608000	0	28377000	47872000	0
AIVEGVLPIIR	11	0	1178.74	Q53RB0;A2XL22;A0A0P0W1T3;Q0DPC9;Q27PX2;Q10EG7	Q53RB0	yes	2	0.00023025	97.813	487140000	93447000	63965000	61779000	78757000	84205000	104990000
AIVEPGNHEVDIELGPISLR	20	0	2157.14	A0A0P0VUP9;B9F676;B8AQU2;A0A0P0VUP1;A0A0P0VUR3	A0A0P0VUP9	yes	3	7.2386e-07	76.492	315200000	55599000	37099000	39311000	74175000	55368000	53647000
AIVLTGAGGK	10	0	885.528	S4U008;Q8W1L6;B8AFN7;B9F4Y8	S4U008	yes	2	0.0054556	68.847	303450000	87284000	67291000	42530000	0	106340000	0
AIVQAVTHYSDPK	13	0	1427.74	A3BFP4;Q69LA6;Q8W3D0;A3C1S6	A3BFP4	yes	2	0.0030304	54.094	145280000	0	47875000	35730000	31525000	30145000	0
AIVQGILPAIR	11	0	1149.72	Q76I22;A9QVF7;A2XL11;B3VA21;A7LLU3;A3ALS0	Q76I22	yes	2	0.0031927	58.699	97187000	18363000	0	24338000	18748000	15166000	20572000
AIVSVGQTDLLANK	14	0	1427.8	Q0IXP9;B8BGU2;A0A0P0XU66	Q0IXP9	yes	2	5.4158e-06	86.756	157320000	0	48403000	49770000	0	0	59147000
AIWMLDPGIK	10	0	1142.62	Q0D6X6;B9FWW7;B8B5H9;B9FWW3;B8B5H0;A0A0P0X5N3;Q69LM5	B9FWW3	no	2	0.0028375	68.847	59464000	0	24908000	34556000	0	0	0
AIWTNGIR	8	0	929.508	Q6ZGV5;Q0DY39	Q6ZGV5	yes	2	0.0098408	99.375	711940000	175080000	80753000	92225000	107260000	74703000	181920000
AIWVNYLSQCDESLGVK	17	0	1980.96	Q0E4K1;P0C549;B8AGH7;B7EAG0;A3REN3;A0A0P0VDY9;Q6Z7B1;A0A0P0VDW7	Q0E4K1	yes	2	2.8475e-19	119.46	141770000	40669000	0	19235000	29016000	31527000	21323000
AIYQATFR	8	0	968.508	B7EJR0;Q9LST5;Q5VMN4;B9FRJ7;B8B2Z5	B7EJR0	yes	2	0.0056908	117.4	645030000	172040000	0	0	151800000	164380000	156810000
AKEDMLNQLYSK	12	1	1438.71	Q6Z5P1;Q0DXR0;B8AI46	Q6Z5P1	yes	2	0.0024555	66.059	53516000	27247000	0	26269000	0	0	0
AKEEAEAVALR	11	1	1185.64	Q6ZBK6;B9G1U0;B8B8T9	Q6ZBK6	yes	2	0.00085416	88.021	292510000	61094000	30538000	50154000	55359000	51862000	43502000
AKEEGYDVEK	10	1	1166.55	Q6K623;A2X753;C6YXK7	Q6K623	yes	2	0.0014451	102.4	701730000	158200000	53303000	76954000	100990000	171230000	141050000
AKEEGYDVSK	10	1	1124.54	Q6Z9F9;A2YVL4	Q6Z9F9	yes	2	0.0041225	93.345	613410000	195980000	0	0	120870000	163660000	132910000
AKPDGFPTILFYPAGK	16	1	1720.92	Q67IX6;B8AGU2	Q67IX6	yes	3	0.028166	32.746	154620000	0	27104000	22151000	36483000	27690000	41192000
ALAADDLTAAATAAHDFLAIDAR	23	0	2283.15	A3A6I1;Q6K3A8	A3A6I1	yes	3	9.1529e-24	117.35	259410000	49088000	26783000	26107000	56295000	62746000	38389000
ALAADEAGAGAGAVR	15	0	1298.66	Q75LE2;B8AN77;A2XNX2;Q6AVP1	Q75LE2	yes	2	5.0323e-06	86.944	42194000	20971000	0	0	0	0	21223000
ALAAEMGPNTR	11	0	1129.56	Q6K447;B8BD58	Q6K447	yes	2	0.00020971	87.568	72449000	0	33629000	38820000	0	0	0
ALAASGGNIER	11	0	1057.55	B8ADJ1;Q5VRV7	Q5VRV7	no	2	0.0095233	52.247	121000000	57070000	0	0	33223000	30710000	0
ALAASSLPDDAEVR	14	0	1413.71	A2WSL7;Q9FTH0;A2ZVE1	A2WSL7	yes	2	0.00018437	58.972	161120000	0	0	0	0	15927000	145190000
ALAAVDPSHPQGTR	14	0	1418.73	B7FAF1;A2XE22;Q8H813;A3AFL8;Q0DTV5	B7FAF1	yes	2	3.4659e-10	107.65	68735000	22809000	24970000	20956000	0	0	0
ALADAVTEGLSAAEAAK	17	0	1586.82	Q10MJ2;B8AMG8	Q10MJ2	yes	2;3	1.8009e-05	79.92	261360000	83782000	18283000	22914000	52074000	0	84310000
ALADEIGIPFLETSAK	16	0	1673.89	P40392;A2WRD4;A6N1N5;A6MZU7	P40392	yes	2;3	1.2933e-06	95.073	1344700000	259450000	174310000	167150000	250280000	242170000	251310000
ALADELFVR	9	0	1032.56	Q5Z780;A0A0P0WW84;A3BB83;Q5ZA86;C7J3H4	Q5Z780	yes	2	0.058859	46.462	48405000	17143000	0	11255000	0	0	20007000
ALADPNVDVR	10	0	1068.56	B9FB88;Q6ASU8;Q53K35;B8AQQ4	B9FB88	yes	2	0.042686	42.243	205510000	55477000	30596000	0	48401000	52434000	18601000
ALADWAAVR	9	0	971.519	Q10KX5;B8AQ72;A3AIA4;A0A0P0VYL2	Q10KX5	yes	2	0.0018884	106.42	475110000	0	86514000	86531000	94582000	86278000	121200000
ALADYPAFAGR	11	0	1150.58	Q0DJH7;A2Y2N7	Q0DJH7	yes	2	0.0017706	72.096	365460000	0	60412000	70842000	83035000	0	151170000
ALAEAGLTTENVHFVEVVGSGSR	23	0	2342.19	Q9AQZ5;A2WLE4;Q5KQJ9;A2Y116	Q9AQZ5	no	3	4.0268e-12	94.384	208100000	61578000	26679000	26702000	71614000	21524000	0
ALAEALVPFYPMAGR	15	0	1604.84	Q0JBZ8;I7HIL9;B8ARA6;A2XV77;Q6K638;A2X747;A3A8Z8	Q0JBZ8	no	2;3	3.9475e-09	106.32	266290000	55488000	27521000	37595000	50409000	53294000	41987000
ALAEAYELIYK	11	0	1282.68	B9F6B2;B8AJK5;Q10PQ5;Q0DTU0	B9F6B2	yes	2	0.024615	42.976	99551000	26017000	13725000	0	20080000	15355000	24375000
ALAEIALEQQK	11	0	1212.67	Q5Z414;B8B2X7	Q5Z414	yes	2	0.0038941	51.727	0	0	0	0	0	0	0
ALAEMNSK	8	0	862.422	Q6YYV1;A2YYH2;A0A0N7KQC7;Q9XGW3;A0A0P0XJQ2	Q6YYV1	yes	2	0.012574	66.546	196830000	0	39714000	35350000	55386000	0	66381000
ALAENEGDGLAK	12	0	1186.58	B9FMK1;Q75M05;Q0DKL0;A2ZSP3;Q94CN9;A2WPH0;B8AYG2;A0A0P0WIG6	B9FMK1	no	2	1.209e-05	101.71	447720000	12816000	90750000	93433000	0	127450000	123280000
ALAFDEFGR	9	0	1024.5	Q5Z907;A3BCS7;A2YE41	Q5Z907	yes	1;2	0.0026201	72.042	39556000	0	0	0	15183000	7442000	16931000
ALAFDEFGRPFIILR	15	1	1763.97	Q5Z907;A3BCS7;A2YE41	Q5Z907	yes	2	3.9515e-26	196.67	312750000	81957000	0	0	77409000	75552000	77832000
ALAGAADELHK	11	0	1094.57	A0A0P0Y4V4;Q2R0C5;B8A860	A0A0P0Y4V4	yes	2	0.010694	45.764	27967000	0	0	0	14474000	13493000	0
ALAHLEAALR	10	0	1063.61	B8AKA2;Q10NY5	B8AKA2	yes	2	0.002099	71.451	96193000	25228000	70965000	0	0	0	0
ALAHQPVSVAIEASGR	16	0	1604.86	Q94HK7;Q7XBA4;A2XZJ0;B9FM27;Q94DH7;A2WZK0	Q94HK7	yes	2	0.0099723	39.074	58388000	0	18899000	14341000	0	25147000	0
ALAIVEK	7	0	742.459	Q7XMK5;A2XVV0;Q5QT28	Q7XMK5	yes	2	0.042861	77.058	910800000	250800000	137240000	135010000	113400000	149640000	124710000
ALALAGAGAENGDDLVGGR	19	0	1725.86	A0A0P0Y2T0;Q2R3Q9;Q0ISK0;B9GAV1	A0A0P0Y2T0	yes	2;3	6.0942e-31	135.08	487210000	114330000	102850000	94350000	96863000	78816000	0
ALALEAAR	8	0	813.471	B9FCW2;Q7X7K8;A3CAM9;Q0IT77;A2ZDK1;Q53MP9	B9FCW2	yes	2	0.0032233	91.516	12497000	12497000	0	0	0	0	0
ALALVVPSVVVLR	13	0	1334.87	B8AHP7;B9F2C1	B8AHP7	yes	2	0.00025936	70.089	114030000	24962000	18803000	0	23025000	19928000	27311000
ALANAGLESSR	11	0	1087.56	Q6K3Z3;A2YYZ3;Q0J366;A0A0N7KQF3	Q6K3Z3	yes	2	2.4903e-07	131.83	990520000	183950000	189080000	198220000	238350000	180920000	0
ALANAGLIEPESHR	14	0	1476.77	Q69IM6;A2Z332	Q69IM6	yes	2;3	8.9916e-11	121.82	694520000	115970000	12430000	0	190810000	196790000	178520000
ALANLALAWPNTIAK	15	0	1565.89	B9FS99;B8B4A6;Q67UI5;A0A0N7KLS7	B9FS99	yes	2	2.1911e-10	73.834	57205000	0	0	0	19172000	17480000	20552000
ALANVGAEMAHLVPGR	16	0	1604.85	Q84ZL6;A2YRB6;B7ERR5	Q84ZL6	yes	3	1.3865e-10	107.35	328010000	90675000	0	0	107870000	66767000	62697000
ALAPLRDDGVLVLGSGSATHNLR	23	1	2331.27	Q8L4J7;Q0JH82;B8A7D9;A3A066	Q8L4J7	yes	3	2.9002e-05	43.64	51947000	0	27845000	24102000	0	0	0
ALAQGVHTASIIDGR	15	0	1507.81	Q7XU28;Q01JC9;Q949B4;Q6H6G1;A2X7Z3;A3A9S7;A2XW70;Q5KSL5	Q7XU28	yes	2	0.0016938	43.657	0	0	0	0	0	0	0
ALAQLVGDAR	10	0	1012.57	Q8LJ88;A2WW06	Q8LJ88	yes	2	1.551e-05	127.76	781280000	139100000	115160000	97692000	121760000	162780000	144790000
ALASEPTVR	9	0	942.513	B9FUX8;B8B642;A0A0N7KP29	B9FUX8	yes	2	0.0048516	70.056	752310000	118550000	82513000	59268000	169180000	173630000	149170000
ALASPNLDVK	10	0	1026.57	Q0JNK5	Q0JNK5	yes	2	0.00072991	96.113	272670000	57242000	0	66444000	44854000	48834000	55294000
ALASYIK	7	0	764.443	Q0J5V5;B8BAI7;B9G0S3;B8BET5	Q0J5V5	no	2	0.077497	58.194	22866000	0	0	22866000	0	0	0
ALATAAPSATFSFLSTADSLAR	22	0	2168.11	Q6ZF65;A2YI63	Q6ZF65	yes	3	0.0026901	33.37	33332000	17045000	0	0	0	16287000	0
ALATAPIIPIAVEK	14	0	1405.85	Q9AUR8;B8AQC7;A0A0N7KHX4	Q9AUR8	yes	2	0.00014864	71.279	537200000	106840000	65923000	67665000	87462000	88411000	120900000
ALATAPIIPVAVEK	14	0	1391.84	A2YYM7;Q0J3D9;A0A0P0XIM9;A0A0P0XJM4;Q6K3G4	A2YYM7	yes	2	0.0044525	49.188	513570000	113670000	68892000	73434000	77886000	63905000	115780000
ALATTITTNDGDK	13	0	1319.66	Q7XRA1;Q01HV9;A2XPL5;A0A140E396	Q7XRA1	yes	2	1.2781e-08	126.34	165830000	28845000	21469000	0	47267000	33249000	34998000
ALATVLDYNVMR	12	0	1364.71	B9FYQ4;Q6ZC53;A0A0P0XBA7	B9FYQ4	yes	2	0.01157	47.429	40415000	0	23498000	0	0	16917000	0
ALAVGADVSLDTATGNLTK	19	0	1815.96	Q6K548;A2Z0D1;A3BY14;B7EKD7	Q6K548	yes	2	1.5909e-09	73.138	155880000	53928000	16602000	37026000	35093000	13229000	0
ALAVQQIR	8	0	897.54	Q2R0W7;A3CD22	Q2R0W7	yes	2	0.033534	91.626	75768000	26446000	26894000	0	0	0	22429000
ALCAEHNVHLVTVPSAK	17	0	1844.96	Q6ZLP8;B8B7B6;Q0D8L0;Q7EY39;Q8H2J8	Q6ZLP8	no	2;3;4	8.007e-16	128.59	3413300000	752040000	512720000	489030000	488970000	435300000	735230000
ALCAEHSVHLVTVPSAK	17	0	1817.95	A2YJM2	A2YJM2	yes	2;3;4	6.6147e-15	122.14	3666100000	582050000	408900000	650320000	786760000	621100000	617000000
ALCEAVLDSIIGEHGVSPAAK	21	0	2136.09	Q84T92;A2XNF0;B9F6Z9	Q84T92	yes	2;3	1.0027e-25	130.89	1032700000	172540000	73143000	182160000	220120000	123430000	261330000
ALDDALSVLDK	11	0	1158.61	Q6K3R8;A2X2Y3	Q6K3R8	yes	2	0.079325	28.789	0	0	0	0	0	0	0
ALDEATAPIVSFLQNQQLVQELRPDK	26	1	2922.55	Q8GVI0;A0MLU6;A0MLT8	Q8GVI0	yes	3	0.00072044	41.475	374140000	82795000	0	122170000	0	80789000	88386000
ALDEYASIR	9	0	1036.52	Q6Z921;A2YSI1;B9FZN8	Q6Z921	yes	2	0.0030307	81.525	415070000	63570000	102130000	48489000	50614000	32100000	118170000
ALDFRPK	7	1	845.476	A0A0P0Y248;A3CB05;A2ZDY5	A0A0P0Y248	yes	2	0.079954	88.029	323440000	0	141110000	182330000	0	0	0
ALDGYPFGPGR	11	0	1148.56	Q7XTJ6;Q01MR9;B8AUJ5	Q7XTJ6	yes	2	0.037334	41.689	98449000	30130000	15177000	0	31328000	21814000	0
ALDIGDDPAAPPK	13	0	1278.65	Q6AUF8;A6N0G9;A2Y7H5	Q6AUF8	yes	2	0.0039487	51.726	258450000	41178000	45464000	65282000	0	50123000	56402000
ALDLAAAGK	9	0	828.471	Q0JFH5;Q7XTB1;Q01N35;B8ATY5	Q0JFH5	yes	2	0.061166	46.001	108540000	0	39430000	48845000	0	20266000	0
ALDLLYGMCDVTNAK	15	0	1682.8	B9FAE7;Q10SS5;Q10SS6;B8ALH0	B9FAE7	yes	2	4.0811e-05	82.529	72743000	29940000	14402000	19228000	0	9172100	0
ALDLPVYFGDAGSR	14	0	1479.74	Q259F9;Q7XPW1;A0A0P0WGH1;B9FDD1;B8ARS2;A0A0P0WGH3	Q259F9	yes	2	0.00010471	74.789	186820000	30714000	24131000	28835000	33846000	40859000	28435000
ALDLYDEFR	9	0	1140.55	B9FUC3;B8B4V9;Q8LI30;F2ZBU6	B9FUC3	yes	2	0.0026264	85.716	123380000	22752000	22904000	18698000	21979000	19292000	17759000
ALDMNTAEDEIVR	13	0	1475.69	Q8GVQ3;Q20IJ5;Q7XXS4;Q7XHY5;A0A0N7KNK4;A2YM28	Q8GVQ3	yes	2	1.8478e-06	102.87	228130000	26367000	33568000	45555000	51303000	56293000	15048000
ALDNDQIHIPFR	12	0	1437.74	B8AY67;B9FMJ3	B8AY67	yes	2;3	0.002779	44.564	123340000	27719000	0	0	32087000	18773000	44760000
ALDNLQQSNTSIK	13	0	1430.74	Q5SN02;A0A0N7KDF9	Q5SN02	yes	2	0.00012798	75.96	69742000	0	18320000	21061000	30360000	0	0
ALDQYVNFTEQR	12	0	1482.71	Q0E471;Q8GU54;Q6Z6I4;B9F2A9;B8AH28;A0A0N7KEM6	Q0E471	yes	2	0.00050404	60.345	0	0	0	0	0	0	0
ALDRPPK	7	1	795.46	Q84P97;B8AQH5;A6N1E7	Q84P97	yes	2	0.041068	128.57	944730000	909310	398930000	544890000	0	0	0
ALDSNNLK	8	0	873.456	Q84SZ6;A2XN04;A0A0P0W506;A0A0P0W4D5;Q851R8	Q84SZ6	yes	2	0.052169	41.956	0	0	0	0	0	0	0
ALDTESVDSVK	11	0	1162.57	Q0D9G9;Q8SB39;Q5Z9N8;A2YH08;A3BFF4;Q9MB32;A0A0P0X0X9	Q0D9G9	yes	2	0.00095271	73.435	1401200000	283210000	198800000	188130000	219450000	262890000	248760000
ALDTLSPGYQPPIPAEEVR	19	0	2052.05	Q2RA28;B8BJB0;Q53JG1;A0A0P0XZ70;Q53PT8	Q2RA28	yes	2	4.8745e-19	108.25	43001000	0	20087000	22914000	0	0	0
ALDVIPLLTPEVVDK	15	0	1620.93	Q40648;B8AEU9	Q40648	yes	2;3	3.6383e-12	117.08	947840000	179560000	104360000	119490000	180670000	154050000	209700000
ALDVIPLLTPEVVDKIEAVVQSK	23	1	2475.42	Q40648;B8AEU9	Q40648	yes	3	1.5545e-23	116.74	171950000	98851000	0	0	0	73097000	0
ALDWACNNGADCSAIQLGK	19	0	2062.92	Q6YVU7;B9FXP8;B8B6Z4	Q6YVU7	yes	2;3	1.2644e-08	99.413	1192400000	312110000	124330000	93133000	266820000	48737000	347300000
ALDWAIANLLR	11	0	1254.71	Q7XXS5;B8AYT1;B7EME6;B9FJD0	Q7XXS5	yes	2	1.835e-09	157.66	243480000	43494000	22778000	25746000	56031000	53108000	42324000
ALDWAINEK	9	0	1058.54	Q10P51;B8AK13;B9F6S1	Q10P51	yes	2	0.06923	44.392	33999000	0	0	8967300	25032000	0	0
ALDWDKPTLETLGIPAEILPK	21	1	2319.27	Q0ILB9;Q25A09;Q0J9K2	Q0ILB9	yes	2;3;4	5.1419e-10	88.09	915930000	142380000	129140000	114170000	188870000	154670000	186690000
ALEAIQHLK	9	0	1021.59	Q10L71;Q10L72;B8APU2;A3AI33;Q10L70	Q10L71	yes	2;3	0.0012563	82.75	451700000	147370000	0	72362000	80473000	67859000	83627000
ALEAISLPEATSALAK	16	0	1583.88	Q8H530;A2YLC0	Q8H530	yes	2	0.00022008	64.665	213800000	46190000	45221000	45606000	37530000	39254000	0
ALEALTGAVFQRPPLISAVK	20	1	2080.2	Q8H5T5;A2YP23;B8AQ82;Q10KT9;A3AID2;B8AQ81;A0A0P0Y401	Q8H5T5	yes	2;3	8.1504e-07	79.467	247250000	56276000	27747000	36762000	41057000	45974000	39434000
ALEANLEQTVQDGAK	15	0	1585.79	Q0E471;Q8GU54;Q6Z6I4;B9F2A9;B8AH28	Q0E471	yes	2	5.8279e-05	60.631	0	0	0	0	0	0	0
ALEDALAVLDK	11	0	1156.63	Q5Z6U5;B8B3C8;B9FTM3	Q5Z6U5	yes	2	0.00017957	102.4	813550000	174300000	92586000	103220000	141010000	130320000	172110000
ALEDDETSATALDGLK	16	0	1647.78	B9FB88;Q6ASU8;Q53K35;B8AQQ4;Q10DS9;Q0DP22	B9FB88	yes	2	3.0743e-05	74.141	42621000	0	15990000	26632000	0	0	0
ALEEAFNSLEGITCNK	16	0	1794.85	B9FU86;B8B8K7;Q0D4M5;Q7X7S9	B9FU86	no	2;3	1.5362e-32	184.01	357860000	23360000	38728000	42692000	89339000	85290000	78449000
ALEEAGLPASSIDWLLLHQANQR	23	0	2531.31	Q0J9M3;B9FCT4;B8AV82;Q7X8V9;Q25A72	Q0J9M3	yes	3	2.8312e-18	114.37	326760000	72082000	31633000	31398000	58558000	70529000	62565000
ALEEGGELYGK	11	0	1164.57	Q7XQZ5;Q01JL0;B8AVX6	Q7XQZ5	yes	2	0.013437	50.354	86991000	0	51747000	35244000	0	0	0
ALEETEKR	8	1	974.503	B9F6P7;Q10PB0;B8AJZ5	B9F6P7	yes	2;3	0.0014308	121.99	107700000	0	102820000	4882400	0	0	0
ALEGAVLR	8	0	827.486	Q65XN1;Q9XEN1	Q65XN1	yes	2	0.012675	85.212	337650000	77653000	54000000	55896000	40971000	59712000	49420000
ALEGDMATDNSSSLALAEVFR	21	0	2196.04	A2YIS2;Q6ZLB8;Q0D868	Q6ZLB8	no	2;3	4.7555e-14	110.38	604380000	143430000	81047000	117650000	116780000	87118000	58360000
ALEGDMATDSAGIQMPQVLR	20	0	2102.01	Q7Y1I5;A2XMW9	Q7Y1I5	yes	2	2.4894e-25	123.14	136340000	36120000	0	0	29732000	49592000	20892000
ALEIAEK	7	0	772.433	Q5QMK7;B8ABA7;A2ZZ01;Q5KQH5;B8AZB8	Q5QMK7	no	2	0.026787	95.352	1086900000	197030000	124050000	176310000	204240000	180760000	204570000
ALEIDPDNR	9	0	1041.51	Q7F1F2;B9G1W2;B8B8V4;Q9XFE4;B8ASJ6	Q7F1F2	no	2	0.00086834	116.05	1056400000	216830000	140830000	142320000	182130000	205550000	168720000
ALEISMEGIEAR	12	0	1317.66	B9G744;Q8S7Q0;B8BIC4	B9G744	yes	2	0.00025047	66.989	17816000	0	17816000	0	0	0	0
ALELAGHDLMGR	12	0	1281.65	Q7XTT4;A3AXI2;A0A0P0WF51;A2XXP3;Q01JU3	Q7XTT4	yes	2;3	5.1072e-05	78.548	215480000	17056000	30117000	0	83147000	66729000	18434000
ALELAQEINQK	11	0	1255.68	Q949D9;Q6H7I3;B8AG29	Q949D9	yes	2	0.0010766	60.691	0	0	0	0	0	0	0
ALELIGASPDHTFIFEDSASGIR	23	0	2445.22	B9G741;Q8S7Q2;B8BIC2;Q336Q4;Q108X4;Q0IVI5;Q6W7E9;Q108X3	B9G741	yes	2;3	1.0014e-29	115.54	262740000	43498000	55717000	42562000	43098000	77870000	0
ALELLNFAPLNGK	13	0	1398.79	B9FG07;Q7X675;Q7F8Y1;B8ARD0	B9FG07	yes	2	0.00025896	69.342	29265000	0	5705300	10765000	0	0	12795000
ALELPAACGVK	11	0	1127.6	Q8H574;A2YIM9	Q8H574	yes	2	0.0031614	58.889	494320000	72092000	121270000	104920000	82013000	37953000	76076000
ALELPAACNVK	11	0	1184.62	C7J4T1;A2YIM6;Q8H581	C7J4T1	yes	2	0.00055009	82.029	1515700000	395780000	0	0	365170000	349670000	405100000
ALELVYLLVNDANAK	15	0	1644.91	Q5WAB3;B8B389	Q5WAB3	yes	2;3	7.3833e-12	124.62	136250000	31360000	0	18737000	24974000	32401000	28774000
ALENAFNSLEGITCNK	16	0	1779.85	Q9S768;Q338N8;B8BGM4;Q94HC5;A0A0P0XU67	Q9S768	yes	2;3	6.9036e-32	173.15	953990000	181940000	117220000	122440000	186370000	167680000	178330000
ALENDMAPILVIATNR	16	0	1739.92	Q5SMU8;B8B3R2	Q5SMU8	yes	2;3	6.5917e-05	76.378	165940000	21104000	0	15285000	51486000	40964000	37096000
ALENEMLLR	9	0	1087.57	A2YA91;P30298;I3QD82;A0A0P0WTZ1	A2YA91	yes	2	0.000503	122.28	6106800000	1363200000	767170000	49550000	1386100000	1248500000	1292300000
ALENLNLANDVK	12	0	1312.7	A0A0P0XDW1;Q6Z9Y9;Q6YVU4;B9FXP9;B8B6Z6;Q6YVU3	Q6YVU4	no	2	1.9631e-06	113.24	910040000	159750000	88283000	92940000	167180000	156860000	245030000
ALEPFVK	7	0	802.459	Q53JB5;Q2R678;B9FZQ4;Q53J68;B8BDR3;A0A0N7KSU1	Q53JB5	yes	2	0.040096	79.451	65108000	0	42248000	22860000	0	0	0
ALEPHYER	8	0	1013.49	Q6EUQ9;B8AIK2	Q6EUQ9	yes	2	0.053245	69.812	194870000	43976000	36264000	34273000	41083000	39275000	0
ALEQHLSGK	9	0	981.524	P29545;A2YPM1;A3BN41	P29545	yes	2;3	0.0025409	96.618	5052500000	1289800000	519610000	555740000	809470000	895970000	981870000
ALEQLDAAVAK	11	0	1127.62	Q43803;Q43008;B8AWM4	Q43803	yes	2	0.0001978	100.88	3019300000	510540000	384440000	350800000	615680000	641650000	516160000
ALEQTFIMIKPDGVQR	16	1	1844.98	Q7XC37;A2ZAA7;A6N077	Q7XC37	yes	2;3	2.4795e-62	245.39	2628300000	544430000	333090000	350930000	478660000	498110000	423050000
ALESAGLALGSK	12	0	1115.62	A3B999;Q69YA2	A3B999	yes	2	0.00011269	84.169	734080000	160690000	110160000	131770000	105780000	99780000	125900000
ALESFYEK	8	0	985.476	Q651T8;B8B107;A0A0N7KMJ5;A6MZM3	Q651T8	yes	2	0.020777	69.812	1944800000	448590000	275690000	249180000	299490000	316880000	354930000
ALESLFIADHVR	12	0	1369.74	B9FS99;B8B4A6;Q67UI5;A0A0N7KLS7	B9FS99	yes	2;3	1.7552e-06	105.13	324930000	66081000	49749000	67371000	57319000	51695000	32711000
ALESLKPELK	10	1	1126.66	Q5QLS8;A2WWL6	Q5QLS8	yes	2;3	0.0012833	74.849	713310000	117350000	175180000	105750000	111000000	67728000	136290000
ALESPLSPIVILATNR	16	0	1692.98	Q5QMH1;B8B7Q1;B7FAF4;A2WWS5;Q6ZLD7	Q5QMH1	yes	2;3	5.5158e-05	78.078	200860000	39787000	30267000	28403000	36900000	35845000	29661000
ALETYIFAMFDENGKPGDEIEK	22	1	2516.18	Q9SXY8;Q9SXY7;Q7F354;A2WUE0;B0EVM5	Q9SXY8	yes	3	1.4654e-14	105.06	135000000	0	0	26391000	36800000	38419000	33391000
ALEVIPR	7	0	796.481	Q653F6;B8B1T1;Q0DA00	Q653F6	yes	2	0.016829	110.61	273750000	53761000	31486000	28318000	39982000	42525000	77674000
ALEVTHYLGGENYVFWGGR	19	0	2167.05	B9FUS5;B8B5T6;Q8H3Q7;A0A0P0XA52;Q9XFD3	B9FUS5	yes	3	2.8707e-06	58.01	39420000	0	0	0	22942000	16477000	0
ALEVVQYLK	9	0	1061.61	Q67U26;B8B0Z9	Q67U26	yes	2	0.0049197	62.582	196960000	59904000	19007000	0	0	89377000	28668000
ALEVYQAQLSK	11	0	1248.67	A6N0E3	A6N0E3	yes	2	0.00045522	84.053	1813900000	409640000	272950000	225110000	265870000	334450000	305920000
ALEYADFDK	9	0	1070.49	Q5QMK7;B8ABA7;A2ZZ01	Q5QMK7	yes	2	0.0062955	67.113	1105000000	163750000	159940000	118660000	202570000	190760000	269340000
ALEYADFDKFDR	12	1	1488.69	Q5QMK7;B8ABA7;A2ZZ01	Q5QMK7	yes	2;3	1.0158e-14	170.66	2844400000	590400000	317030000	394160000	519020000	500250000	523540000
ALEYEDFDKFDR	12	1	1546.69	Q5KQH5	Q5KQH5	yes	2;3	1.8725e-05	107.17	1674700000	358070000	188480000	220910000	295630000	253420000	358200000
ALEYVGLAPQGSER	14	0	1488.76	Q6ZIX2;A3BHN4;A2YJB1;A0A0P0X3S2	Q6ZIX2	yes	2	0.00034089	65.219	445690000	81240000	61278000	59477000	75759000	62495000	105440000
ALFDGQLLDVHFTR	14	0	1630.85	B8BPD0;B9GCX0;Q2QSH6;Q0INM5;A0A0P0XK70;Q0J364;B8BDE1;B9G2D0;Q6K3Y7	B8BPD0	yes	3	0.0063327	39.629	28113000	15673000	4187300	0	8252700	0	0
ALFDMPFPTAAAVAGDVR	18	0	1847.92	B9GA98;Q53N66;A2ZDA3	B9GA98	yes	2	4.8843e-06	58.427	0	0	0	0	0	0	0
ALFEVLQR	8	0	974.555	B9FAE7;Q10SS5;Q10SS6;B8ALH0;A0A0P0VSF7	B9FAE7	yes	2	0.011469	90.37	380900000	80722000	39816000	53372000	61114000	59187000	86692000
ALFLWNNDHIENLIR	15	0	1866.97	Q6YXJ6;B8B516	Q6YXJ6	yes	3	0.00016175	56.527	0	0	0	0	0	0	0
ALFMQPTLLLLDEPTNHLDLR	21	0	2449.3	A3AJH2;Q8S694;A2XIE7;A0A0P0VZX4	A3AJH2	yes	3	5.8889e-07	74.029	83871000	38835000	0	0	16722000	28313000	0
ALFPDLDHDK	10	0	1169.57	B9G741;Q8S7Q2;B8BIC2;Q336Q4;A0A0P0XXQ7	B9G741	yes	2;3	0.015848	44.945	128210000	20009000	0	8590800	30672000	44531000	24411000
ALFVDLEPTVIDEVK	15	0	1686.91	Q10PW2;B8B8G2	Q10PW2	yes	2;3	5.0831e-09	103.79	328910000	49584000	48051000	57287000	54265000	51745000	67978000
ALFVQADGVK	10	0	1046.58	Q84ZC0;B7EDV8;B9FXT4;B8B782	Q84ZC0	yes	2	0.023543	50.108	1204100000	281600000	157620000	155820000	203360000	214760000	190900000
ALGAAPSLAGPLLR	14	0	1305.78	P37834;A2Y667	P37834	yes	2	3.2085e-05	83.204	1121400000	290100000	116220000	140850000	255990000	60080000	258190000
ALGDAAAAAAVFADGK	16	0	1417.72	A2Z744	A2Z744	yes	2	0.048848	34.202	37754000	0	0	0	0	0	37754000
ALGDALFGPVEEEEPGK	17	0	1756.85	Q10LX4;A2XGB3	Q10LX4	yes	2	0.0041707	44.662	112900000	22145000	29346000	0	19712000	0	41699000
ALGDLLSLQNDK	12	0	1285.69	Q0JC49;B9FFV9;Q7XRI6;Q01IA7;B8AVV6;B8AVW0	Q0JC49	yes	2	0.033452	37.998	85978000	14892000	12160000	19269000	18389000	21269000	0
ALGDYLGVK	9	0	934.512	Q6Z2Z4;A2X0V4;P35683;A0A0N7KMN9;A2YGP5	P35683	no	2	0.01242	56.916	3499700000	725540000	0	441080000	714330000	619430000	999350000
ALGFLPEEGHGVYVAR	16	0	1713.88	B8AHP7;B9F2C1	B8AHP7	no	2;3	0.00017552	55.335	162200000	55431000	32225000	32232000	0	25560000	16754000
ALGFPEGMMPLR	12	0	1317.66	B9G6M3;A2Z9D0	B9G6M3	yes	2	0.024371	42.425	175230000	25414000	20811000	32203000	39545000	28795000	28458000
ALGHIELDLPEAPEK	15	0	1630.86	Q5N7W3;B8A840;B9EVI1	Q5N7W3	yes	2;3	3.6558e-19	149.37	1246600000	258850000	168930000	171540000	206550000	216580000	224130000
ALGIPYR	7	0	788.454	Q9ASP4;A2WPC2	Q9ASP4	yes	2	0.021825	103.28	332400000	86424000	56801000	0	56952000	52577000	79651000
ALGLAPEQR	9	0	953.529	A0A0P0Y2T0;Q2R3Q9;Q0ISK0;A2ZEK3	A0A0P0Y2T0	yes	2	0.006709	66.27	879070000	189330000	116130000	112400000	141020000	169580000	150600000
ALGLELDLSEK	11	0	1186.64	Q9FR35;A2WTQ2;A6MZV8	Q9FR35	yes	2	0.00075531	67.385	311800000	64485000	37721000	32539000	51262000	66146000	59644000
ALGLLVTAEPDKPPLR	16	1	1688.98	Q8LLP6;A2XLH5	Q8LLP6	yes	3	0.068545	29.407	107890000	37556000	0	0	37607000	32731000	0
ALGLPDACK	9	0	943.48	Q8H567;A2YIN7	Q8H567	yes	2	0.0041676	71.451	1665900000	261350000	359340000	267330000	247800000	234620000	295460000
ALGLPLER	8	0	867.518	Q9FUJ7;Q7F8R1;B9F3U0;B8AJA8;Q2R339;Q5XLJ2;A0A0P0Y2X7;A2ZF17	Q9FUJ7	yes	2	0.013897	82.426	461720000	78201000	64295000	56424000	45954000	58734000	158110000
ALGLPLERPK	10	1	1092.67	Q9FUJ7;Q7F8R1;B9F3U0;B8AJA8;Q2R339;Q5XLJ2;A0A0P0Y2X7;A2ZF17	Q9FUJ7	yes	2;3	0.00029422	86.882	512970000	170770000	21623000	21863000	109330000	88310000	101070000
ALGLWTIK	8	0	900.543	A0A0P0X8N3;A3BLU3	A0A0P0X8N3	no	2	0.029667	61.679	123320000	24307000	15125000	18402000	19189000	17383000	28911000
ALGQISEK	8	0	844.465	Q7XDC8;A1YQK1;B8BHG9	Q7XDC8	yes	2	0.0058292	127.02	2547600000	0	496560000	837780000	1213300000	0	0
ALGSATYSPANPAR	14	0	1374.69	B8BPD0;B9GCX0	B8BPD0	yes	2	3.6521e-06	91.307	164190000	54523000	31842000	0	0	57023000	20801000
ALGSTPGVYR	10	0	1019.54	Q6ZHZ1;C8TEV8;A3BRR9;A2YTR9	Q6ZHZ1	yes	2	0.0019536	72.243	392970000	80862000	59871000	54196000	60760000	78022000	59262000
ALGTQVAEPLR	11	0	1153.65	Q337C1;B8BHV1	Q337C1	yes	2	0.0003676	85.924	143780000	53597000	13377000	0	0	33526000	43276000
ALGTYTDVPVPK	12	0	1259.68	Q6ZDX3;B9FUV0;B8B5V0;A0A0P0XA30	Q6ZDX3	yes	2	0.0015662	59.155	207460000	14891000	33466000	28057000	39766000	38631000	52653000
ALGVDTVPVLVGPVSYLLLSK	21	0	2139.26	Q2QLY4;B8BN41;A6MZX0;H2KWU8;Q2QLY5;A2ZMX3;H2KWV0;H2KWU9	Q2QLY4	no	2;3	7.7793e-20	122.94	3531900000	896410000	390940000	471280000	787380000	628900000	356980000
ALGVEEDMAHTSIR	14	0	1527.74	Q6ERL4	Q6ERL4	yes	2;3	7.3294e-05	66.215	84958000	0	0	24434000	31238000	0	29286000
ALGVGHER	8	0	837.446	A3C5W6;Q8W372	A3C5W6	yes	2	0.033223	58.426	99785000	0	46311000	53475000	0	0	0
ALGVPGNTVNAQGSAVTPVTVNELPGLNTLGISFAR	36	0	3533.88	Q7XSN6;I7HH78	Q7XSN6	yes	3	0.0001883	39.822	23821000	0	0	0	0	23821000	0
ALHAFYPLAGR	11	0	1214.66	B9FCC8;Q7X7V6;A2XX95	B9FCC8	yes	2;3	0.004821	47.097	0	0	0	0	0	0	0
ALHFACGYGELK	12	0	1364.65	Q69IN8;Q0J0F4;B7EN30;B7E764;Q8RVS1;Q0J423;Q69U94;B8B959;B9G212;A2Z4X9	A2Z4X9	no	2	0.00051002	60.161	66010000	31377000	0	0	7255100	0	27378000
ALHGGNFQGTPIGVSMDNAR	20	0	2040.98	P14717;A0A0P0VLX6;A0A0P0VM36;A6MZK0	P14717	yes	2;3;4	1.9077e-69	219.06	31301000000	7214600000	4620700000	4560300000	3886700000	4700400000	6318200000
ALHGGNFQGTPIGVSMDNTR	20	0	2070.99	Q7X720;Q01J46;A2XVK1;Q84VE0;A3AVL7;A0A0N7KFQ4;A0A0P0VLY5;A6MZG1;A2X7F7;Q75HQ7;A2Y4W6;Q0DZE0;B7EFQ4;Q6K6Q1;B8AFQ7;Q7M1Q5;Q6K6Q0;A2X7F5;A0A0P0VM80	Q7X720	no	2;3	2.0639e-69	218.14	10984000000	2108100000	1249200000	1353000000	1858100000	2329200000	2086000000
ALHIVGPDK	9	0	948.539	P0C5D1;P0C5D0;P0C5C9;P0C5C8;B7ERQ1	P0C5D1	yes	2	0.029781	50.034	150400000	0	34275000	27729000	0	48158000	40239000
ALHLGVNVK	9	0	949.571	Q7XPY2;Q01KM8;A2XYF8;A3AY68;A0A0P0WG33;A0A0P0WFR6;Q84PB8	Q7XPY2	no	2;3	0.00049426	91.064	122720000	13540000	19256000	66390000	0	12459000	11071000
ALHLPAACGADASAFSK	17	0	1685.82	Q6ASY2;B9F8R5;A2XHG1	Q6ASY2	yes	2;3	1.0219e-05	70.638	1150200000	276260000	122510000	176130000	190550000	213360000	171420000
ALHLYDCLR	9	0	1159.58	V5K4S9;Q43011;B8B0C7	V5K4S9	yes	3	0.039248	39.01	0	0	0	0	0	0	0
ALHPDTFYR	9	0	1118.55	Q6ZLQ0;A2YI72;A0A097NUT9;A3BGL5	Q6ZLQ0	yes	2;3	2.805e-05	128.38	489520000	110830000	30831000	81985000	89694000	89206000	86976000
ALHPDWSPAAIK	12	0	1304.69	B8AAU1;Q9FVC7;Q5ZBR8;B9G469;Q8RVA0;A2ZYM0	Q8RVA0	no	3	0.0021055	48.115	487880000	83845000	53811000	44275000	67829000	86958000	151160000
ALHPDWSPAIIK	12	0	1346.73	B8AUL1;Q0JF92;B9FD54;Q6MW77;A0A0P0W683;B9FD56;Q6MW72;Q7XP37;A2XPX2;B8AUL2	B8AUL1	no	2;3	1.7461e-05	94.402	390160000	72260000	43222000	26521000	80429000	71170000	96561000
ALHVSPIINK	10	0	1090.65	Q5SMV5	Q5SMV5	yes	2;3	8.053e-05	97.965	640220000	198330000	119390000	114530000	0	52230000	155740000
ALIAAEYSGVK	11	0	1120.61	Q9ZRI7;B9F4B5;B8AE84;A0A0P0VGJ4;Q0E2Q7;B8AE83;Q6YW46;B7SDI2	Q0E2Q7	no	2	0.0032794	58.172	2108500000	511910000	256880000	287290000	285780000	273610000	493060000
ALIAAEYTGVK	11	0	1134.63	Q5Z627;A3BCY2;B8B3U4	Q5Z627	yes	2	0.00076889	77.358	1560800000	281810000	210100000	191360000	279550000	268520000	329440000
ALIAEGSCGSPR	12	0	1216.59	Q6YXI1;B8BCM8;Q76E42	Q6YXI1	yes	2	2.0514e-05	98.156	324060000	0	51145000	58243000	82884000	75652000	56134000
ALILSTLR	8	0	885.565	A2XF96;Q8H8W1;Q0DSY0;Q4PKC7;O04938;A2XF92	A2XF96	yes	2	0.0023048	143.61	213110000	44077000	21273000	21997000	35407000	33796000	56560000
ALIPDLYR	8	0	959.544	A2ZTZ7;Q8LQS5;A2WQY7	A2ZTZ7	yes	2	0.0085937	104.37	996450000	183440000	149680000	128860000	161890000	146350000	226230000
ALIQQEYR	8	0	1019.54	Q6H450;B8BF46	Q6H450	yes	2	0.0056908	117.4	610990000	127080000	96913000	98379000	90372000	98857000	99394000
ALISEIR	7	0	800.476	Q6EUQ5;A2X1I4	Q6EUQ5	yes	2	0.011487	138.85	1351100000	328490000	121120000	143280000	249440000	280360000	228400000
ALIVSEVEK	9	0	986.565	Q6K840;B8AEF1;Q948G0	Q6K840	yes	2	0.039953	46.001	422630000	0	71045000	64666000	81636000	86469000	118810000
ALIWMQNPHESFEELK	16	0	1970.96	Q84QA5	Q84QA5	no	2;3	3.981e-06	83.54	172370000	27628000	27321000	30514000	28431000	29205000	29275000
ALKEPER	7	1	841.466	Q6Z8E0;Q0JAI2;A2X8M1;A2XX38	Q6Z8E0	yes	2	0.072028	93.195	379770000	0	161160000	218610000	0	0	0
ALLACGEQESLVR	13	0	1444.73	Q5WAB3;B8B389	Q5WAB3	yes	2	9.4237e-06	80.96	204530000	55757000	17939000	27471000	30135000	27662000	45567000
ALLAGVPNLDMVESVDDQK	19	0	2013.01	Q0DKP7;Q5QT25;B9FMH1;B8AY46;Q65XE0	Q0DKP7	yes	2	0.00025962	51.225	0	0	0	0	0	0	0
ALLASNGLPLSTPPSAPAPSPLR	23	0	2226.24	Q651P3;B8BE47;Q0IZU8;B9G4W2	Q651P3	yes	2;3	1.2568e-11	96.881	453970000	102130000	45667000	58888000	77403000	65568000	104320000
ALLAVLPPEGEFPYTVR	17	0	1871.02	B9F140;Q6KAI0;B8AFG8	B9F140	yes	2	0.036519	29.58	0	0	0	0	0	0	0
ALLAVSGR	8	0	785.476	B9FMK1;Q75M05;A2ZSP3;Q94CN9;A2WPH0;B8AYG2	B9FMK1	no	2	0.011832	88.358	122620000	46778000	22550000	27194000	26096000	0	0
ALLDELNAER	10	0	1142.59	B9G3N6;Q69QI6;B8BFA6	B9G3N6	yes	2	0.0024345	58.592	22885000	0	22885000	0	0	0	0
ALLDEMAVVATK	12	0	1259.68	A2YZQ5;Q69LW4;A0A0P0XLG1;Q8H4V1;A2YUJ2;A0A0P0XFH1;A0A0P0XF10	Q8H4V1	no	2	0.0012728	55.291	0	0	0	0	0	0	0
ALLDHISSK	9	0	982.545	B8AND0;Q10RW4	B8AND0	yes	2	0.061038	41.876	526050000	53760000	50654000	52849000	62176000	86800000	219820000
ALLDSAPASPGLLAR	15	0	1450.81	Q8W361;Q0IWV9	Q8W361	yes	2	0.012121	40.242	160640000	34195000	17510000	20640000	28487000	32984000	26829000
ALLDVGLIR	9	0	968.602	A3A0I1;Q0JGY1;B8A7P9;B7EWY9;A2WXX3;A0A0P0VBK7;Q8L4L4;B8A7P8	Q8L4L4	no	2	0.00068303	119.21	4338400000	930380000	556590000	636050000	710770000	630790000	873860000
ALLDVLEILIGQSPSDR	17	0	1838.01	Q5VS25;B9FR59;A0A0P0WRG1	Q5VS25	yes	2	1.8317e-06	69.979	0	0	0	0	0	0	0
ALLEDPSFR	9	0	1046.54	Q6ZJJ1;A2YXU4;A2ZQE5	Q6ZJJ1	yes	2	0.026672	56.432	626700000	162170000	83953000	103410000	143220000	133960000	0
ALLEEAENER	10	0	1172.57	Q6EUL9;A2X418;A0A0P0VI77;A3A642;A3AAF8;Q0E1P8;A3AAF9;Q01HU3;O82766;A2XX55;Q8W855;A2X8M7	Q6EUL9	yes	2	0.022291	50.452	19918000	0	0	6157600	13760000	0	0
ALLEEDTALK	10	0	1101.59	Q6H611;A2XWZ5	Q6H611	yes	2	0.033751	47.302	547470000	89169000	73903000	61210000	94289000	103740000	125160000
ALLEEDTALKR	11	1	1257.69	Q6H611;A2XWZ5	Q6H611	yes	3	0.00016431	79.659	209660000	45536000	33086000	25185000	32216000	31793000	41840000
ALLEVETSVPLR	12	0	1325.76	Q6H734;A2X229	Q6H734	yes	2	1.2776e-05	100.93	73478000	0	35436000	38041000	0	0	0
ALLEVVESGGK	11	0	1100.61	Q6YT00;B8B9D7;A2YXU2;Q0J006;A2Z3I9	Q6YT00	no	2	2.4948e-05	116.55	1970400000	342420000	229630000	266210000	336590000	289500000	506040000
ALLFFNAQK	9	0	1050.59	Q7XUK4;Q01IC9;G5END7;A3AV93;A2XV47	Q7XUK4	yes	2	0.0012649	93.374	0	0	0	0	0	0	0
ALLFVPPK	8	0	883.553	Q0D9G9;Q8SB39;Q5Z9N8;A2YH08;A3BFF4;Q9MB32;A0A0P0X0X9;A0A0P0X159	Q0D9G9	yes	2	0.022778	67.981	402680000	78582000	48174000	43120000	59876000	65120000	107800000
ALLHSSHMYHEAK	13	0	1522.74	Q9ASP4;A2WPC2;B8AYE1;B9FML1	Q9ASP4	no	2;3	0.0068179	41.825	68602000	0	0	0	34267000	34335000	0
ALLHTDQQLYQGGGGGDSDELVK	23	0	2400.16	Q7XIW9;A2YPX7	Q7XIW9	yes	3	6.208e-12	90.978	264210000	59885000	0	40591000	48111000	59089000	56531000
ALLLDPTGR	9	0	954.55	Q2QX92;Q2QX93;B8BNC3;B9GC16	Q2QX92	yes	2	0.0065631	66.568	87706000	21033000	23446000	0	0	16608000	26619000
ALLLQTLEDAVGK	13	0	1369.78	A3BGS8;Q7XIM4;B8B7F3;Q6F3A5;B8AKZ0	A3BGS8	no	2	0.00029506	69.352	75955000	16012000	0	10875000	14576000	15167000	19325000
ALLLTVDTPMLGR	13	0	1398.79	Q8H3I4;B8B8K5	Q8H3I4	yes	2	2.3086e-05	71.806	0	0	0	0	0	0	0
ALLPEFSK	8	0	903.507	Q0JCA4;Q7XUP3;Q01JV4;A2XUS0	Q0JCA4	yes	2	0.034648	48.423	0	0	0	0	0	0	0
ALLPEGFLDAVAGR	14	0	1427.78	Q6ZHS1	Q6ZHS1	yes	2	0.00046172	61.409	133000000	21018000	13983000	16735000	26218000	27377000	27665000
ALLPFFDSAYQGFASGSLDQDAQSVR	26	0	2789.33	P37833;A2WVA6;A1YQJ2;Q0JJ47	P37833	yes	3	8.29e-26	128.07	51112000	0	51112000	0	0	0	0
ALLQACR	7	0	830.443	Q40648;B8AEU9	Q40648	yes	2	0.038192	81.1	431910000	81540000	65039000	64924000	79425000	62381000	78605000
ALLQDIAIVTGAEFQAK	17	0	1786.98	Q7X9A7;A2XPB4;Q10AA5;A0A0P0W6L8	Q7X9A7	yes	3	0.0035641	39.501	13573000	0	0	4904000	8669300	0	0
ALLQVLDLENPDLWK	15	0	1765.96	Q2R3B8;A2ZEW3	Q2R3B8	yes	2	8.3624e-20	156.24	213440000	44130000	33231000	0	50072000	49524000	36486000
ALLSDPAFR	9	0	988.534	Q10N21;A2XFD1	Q10N21	no	2	1.8425e-05	144.12	7161100000	984320000	808030000	898440000	1234600000	1200200000	2035400000
ALLSDPAFRPLVEK	14	1	1554.88	Q10N21;A2XFD1	Q10N21	no	2;3	8.0228e-06	92.661	14875000000	3543700000	1491900000	1752800000	2747400000	2345400000	2993800000
ALLSEVITPEIAAR	14	0	1481.85	Q337J6;B9G6B9;Q8W362	Q337J6	yes	2	0.002281	44.925	0	0	0	0	0	0	0
ALLSIGVIPATVDPNR	16	0	1634.94	Q5ZCR4;Q0JMW7;B8A7W1	Q5ZCR4	yes	2	0.00025154	62.861	28464000	0	0	14312000	14151000	0	0
ALLTAIDR	8	0	871.513	Q7X720;Q01J46;A2XVK1;Q84VE0;A3AVL7	Q7X720	yes	2	0.015611	89.355	2856700000	611330000	378690000	409590000	409810000	482780000	564510000
ALLTELQALEEHLK	14	0	1606.89	Q65XA0;B8AXB4;B9FM57	Q65XA0	yes	2;3	4.379e-18	144.51	5714200000	1088900000	557590000	571600000	1335400000	940640000	1220200000
ALLVDLEPR	9	0	1024.59	B9FMK1;O49068;B8AYG1	B9FMK1	yes	2	0.016088	55.461	100720000	27925000	0	0	19429000	20911000	32452000
ALLVGINYPGTK	12	0	1244.71	Q8LJ88;A2WW06;Q84VF0;A2Y653	Q8LJ88	no	2	0.0070125	52.071	294280000	45405000	36779000	44361000	51167000	53720000	62852000
ALLVTSQVEK	10	0	1086.63	B8A7W8;Q0JMV6;Q42997;B9EWP3;A0A0N7KCY0;B9F3E6;B8AJ41;Q0DXA2	B8A7W8	yes	2	0.0011131	84.054	323640000	32633000	26433000	32912000	84782000	86023000	60853000
ALLYCGLAPTVLGGK	15	0	1531.84	B8B606;B9FX71;Q7X990	B8B606	yes	2	0.01377	38.376	130940000	0	15744000	27965000	25661000	34550000	27017000
ALLYESSEK	9	0	1038.52	A2XGI7;A3AHS6;Q10LP1	A2XGI7	yes	2	0.039874	46.033	71761000	0	22984000	19492000	19635000	9650600	0
ALMAAHSPPLHALVVPSEDAHQSEYVSER	29	0	3140.53	Q2R330;B8BKX0;B9GB21;B8B116	Q2R330	yes	5	1.4029e-09	69.578	46356000	46356000	0	0	0	0	0
ALMADPAFR	9	0	990.496	Q9FE01;B8B6B6	Q9FE01	yes	1;2	0.0025331	143.11	2983200000	533720000	469290000	435310000	468490000	476790000	599580000
ALMADPAFRPLVEK	14	1	1556.84	Q9FE01;B8B6B6	Q9FE01	yes	2;3	2.5114e-11	122.64	7680500000	2020500000	779220000	975740000	1305000000	1383500000	1216600000
ALMDEMAVVATK	12	0	1277.64	Q9FYX8;Q6EUD7;B8AEX3;B9F4R1;A0A0P0VH17	Q9FYX8	yes	2	0.0013452	59.227	974510000	185660000	105900000	136850000	187940000	201770000	156370000
ALMGESSDFVADK	13	0	1368.62	Q8LR75;I7FRB9;A2WWV4	Q8LR75	yes	2	0.00016419	72.681	905630000	150950000	160560000	139190000	164690000	123820000	166440000
ALMIDAPVENVEA	13	0	1370.68	Q84M35;A2XN63;B9F6V9;A2XN57	Q84M35	yes	2	9.1671e-06	92.247	1063800000	195570000	133730000	155110000	185510000	204950000	188900000
ALMNLLTFK	9	0	1049.59	Q6H819;A2X1M3	Q6H819	yes	2	0.018966	50.978	8016200	0	0	0	0	0	8016200
ALMSSCPNPSPSSSTIDLDVATPLK	25	0	2587.25	Q9LDL0;A2WNB5	Q9LDL0	yes	2;3	2.2928e-19	114.92	649310000	128640000	83594000	97461000	113890000	126460000	99258000
ALMTLVHGLETK	12	0	1311.72	B9EVG3;B8A7T6;Q5N723;A0A0N7KE95	B9EVG3	yes	3	0.017445	39.394	0	0	0	0	0	0	0
ALNALLSNFPR	11	0	1214.68	B9FS99;B8B4A6;Q67UI5;A0A0N7KLS7	B9FS99	yes	2	1.3441e-09	149.23	178250000	55106000	0	0	44211000	39719000	39215000
ALNAMNLEMDLR	12	0	1389.67	B8B475;B9FU02;Q69UF2	B8B475	yes	2	0.009735	49.298	47215000	30313000	0	0	0	16902000	0
ALNAPIFHVNGDDLEAVVR	19	0	2049.06	Q6Z3X5	Q6Z3X5	yes	2;3	3.8939e-17	128.74	637330000	117920000	67228000	72573000	129990000	104580000	145040000
ALNAPVLVLK	10	0	1036.66	Q5Z6U5;B8B3C8;B9FTM3	Q5Z6U5	yes	1;2	5.5676e-05	102.51	454120000	92210000	37206000	33047000	106290000	86903000	98465000
ALNDEIHGK	9	0	995.504	Q6Z6A7;A2X9Q4	Q6Z6A7	yes	2;3	0.0030285	81.547	689490000	92337000	19485000	101260000	171800000	195320000	109280000
ALNEDLSAAQSEITTK	16	0	1689.84	Q10P54;B9F6R7;B8AK11	Q10P54	yes	2	3.4889e-07	83.404	137080000	29631000	0	17696000	22756000	37070000	29930000
ALNEEYTYVELEK	13	0	1599.77	Q2R1V8	Q2R1V8	yes	2	2.8917e-05	78.401	145880000	40527000	0	0	37069000	28254000	40034000
ALNEHHVLLEGSLLKPNMVTPGSESK	26	1	2799.46	Q5N725;A0A1L2JKJ5	Q5N725	yes	3;4	0.00011818	49.094	97664000	0	0	0	57349000	40315000	0
ALNILADILQR	11	0	1238.73	A2XDW2	A2XDW2	yes	2;3	1.0293e-10	177.57	1762100000	326450000	184230000	242560000	343520000	315390000	349950000
ALNLEPGATVK	11	0	1111.62	Q9LGQ6;B8ADM7;A2ZQ33;A0A0N7KCG8	Q9LGQ6	yes	2	0.0021267	65.179	1499000000	346010000	193350000	175540000	221520000	251270000	311310000
ALNLPLYAK	9	0	1001.59	Q8H921;Q109K4;A2Z5V0;Q109W9;A2Z899	Q8H921	yes	2	0.0097487	60.074	91386000	30962000	0	0	17994000	20821000	21608000
ALNQISSYDTSAK	13	0	1396.68	Q2QU07;A2ZJH6	Q2QU07	yes	2	0.003489	53.377	75435000	0	24156000	26213000	0	0	25066000
ALNSYSEAIQNTLK	14	0	1550.79	A3AXX7;Q8GU76;Q9FSQ6;A2XY48;Q0J9M8;B7EG94;B8AUQ3;Q7XUZ8;Q8GU77;Q0JCP1	A3AXX7	yes	2	6.6842e-08	86.498	50347000	21271000	15281000	0	13794000	0	0
ALPAEPEEQEENQVTK	16	0	1810.86	B9F2A1;B8AH21;A0A0P0VED8	B9F2A1	yes	2	6.4085e-07	97.904	202190000	36404000	32895000	39072000	32102000	29154000	32561000
ALPASSSGLFR	11	0	1104.59	Q0D3L5;B8B630	Q0D3L5	yes	2	0.0027792	61.213	1493500000	416140000	19913000	0	381920000	23165000	652320000
ALPAVAPLPTPAESK	15	0	1460.82	Q5VPC8;B8A6U3;B9EYD6;A0A0P0V5Y9	Q5VPC8	yes	2	0.00010646	68.283	285000000	63628000	35791000	30845000	48639000	38796000	67303000
ALPLLTVDDFHR	12	0	1395.75	B8B6B4;Q6Z3Y9	B8B6B4	no	2;3	1.8393e-15	160.91	518070000	113690000	48298000	51901000	83593000	91917000	128680000
ALPLTFLDAQWLSAHPVER	19	0	2163.15	B9FCC8;Q7X7V6;A2XX95	B9FCC8	yes	3	1.5012e-05	68.088	132480000	39671000	0	4423300	32179000	21482000	34722000
ALPNQGTVDYPSFK	14	0	1535.76	Q7GD79;B5BQV2;A2Y7R5	Q7GD79	yes	2	5.5172e-09	102.52	1627900000	385900000	232150000	229600000	249370000	254180000	276680000
ALPNQQTVDYPSFK	14	0	1606.8	Q7F7I7;A2WSI7	Q7F7I7	yes	2	5.3544e-06	84.753	208150000	52685000	0	43608000	30295000	33282000	48284000
ALPPLSDLAKPEEK	14	1	1506.83	Q10MJ1;B8AMG9	Q10MJ1	yes	3	9.9233e-05	65.956	145120000	0	44114000	45456000	0	12047000	43502000
ALPPSLEETAVR	12	0	1281.69	A3BMQ8;A2YP80;Q0D465;A3BML2;A2YP27;Q7XIX5;Q8GVH4;A2YP37;A0A0P0X9I7;Q0D4A5;Q8H5S4	A3BMQ8	yes	2	0.020853	39.581	0	0	0	0	0	0	0
ALPSSQHLTK	10	0	1080.59	B9FY05;Q7XIH2;A0A0N7KNP9	B9FY05	yes	2	0.00149	78.759	239140000	60838000	30625000	34130000	39163000	33155000	41224000
ALPTPGDEHPK	11	0	1160.58	Q6AUF5;A2Y7H9;Q0JKK9;B8A773;Q8RZ90;B9EYI2	Q6AUF5	yes	2	0.013437	50.354	1075100000	219900000	151210000	215560000	162270000	153810000	172380000
ALPVTAFQLNPAPPEPEK	18	0	1918.02	Q5Z6T5;A0A0P0WXJ2;Q8SAA7	Q5Z6T5	yes	2	4.7888e-06	58.693	45869000	35347000	0	10522000	0	0	0
ALPVTAFQLNPAPPEPEKK	19	1	2046.12	Q5Z6T5;A0A0P0WXJ2;Q8SAA7	Q5Z6T5	yes	2;3	0.0017418	52.19	282660000	67301000	18875000	58977000	53207000	43980000	40320000
ALPVTQHDR	9	0	1035.55	A3BMR2;Q8LIB1;B8B547	A3BMR2	yes	3	0.069607	19.99	402540000	0	49036000	71556000	96784000	92957000	92207000
ALPYADYIFGNETEAR	16	0	1828.86	Q0JBQ0;Q01J47;B9FG62;B8AS20;Q7X905	Q0JBQ0	yes	2	0.00061969	50.831	0	0	0	0	0	0	0
ALQAVSNHLR	10	0	1107.61	Q7XC34;A2ZAB0	Q7XC34	yes	2	0.0011253	83.883	72699000	0	10943000	25814000	17813000	18130000	0
ALQEAELR	8	0	928.498	A0A0P0XPC1;Q651M2;Q651M3;B8BDL9	A0A0P0XPC1	yes	2	0.042832	55.37	116110000	0	36057000	36651000	0	29574000	13827000
ALQFVESQR	9	0	1076.56	Q10Q05;B8AQT0	Q10Q05	yes	2	0.0002407	116.52	661240000	121780000	88547000	84453000	115900000	128100000	122450000
ALQHYTELPDIK	12	0	1426.75	Q2RBN7;Q2QYW2;A3CE52;A3CE45;A2ZH90;B8BNS6	Q2RBN7	yes	2;3	1.1668e-09	130.69	2916300000	589530000	305350000	357770000	486630000	565950000	611070000
ALQLIEDIR	9	0	1069.61	Q9ST81;Q7XSV1;A2XZ79	Q9ST81	yes	2	0.0017192	113.18	160100000	160100000	0	0	0	0	0
ALQLLEYVEESK	12	0	1420.74	Q2QX42;A2ZIH5	Q2QX42	no	2	0.001253	64.224	30315000	0	0	0	0	30315000	0
ALQLPEYPNAAELEAVLK	18	0	1968.06	Q10KC0;Q75LR2;Q0DRF3	Q10KC0	yes	2;3	8.3032e-06	78.674	340750000	83185000	0	0	81336000	106270000	69958000
ALQLPEYPSQEELDSVLK	18	0	2058.05	Q0D4J5;Q75W16	Q0D4J5	no	2;3	6.0521e-19	110.74	1700600000	294300000	230250000	187530000	304230000	331200000	353100000
ALQLVEDIR	9	0	1055.6	Q9ST82;Q7XSU8;Q5U1N2;B8ARU4;Q259L7;Q7XSU7;Q5U1N1;Q7XSU2;B8ARU5;Q00RN3;Q9ST85	Q7XSU2	no	2	0.00088805	115.71	3061000000	474820000	219630000	305720000	684910000	586580000	789350000
ALQNSVLK	8	0	871.513	Q94JJ0;B9EZ83;B8ACY2	Q94JJ0	yes	2	0.028719	62.546	1031400000	264190000	0	204380000	170490000	198090000	194220000
ALQPLLNAR	9	0	994.592	Q75L45;B8AXN6;Q84P90	Q75L45	yes	2	0.0027203	84.743	466120000	89944000	83481000	74908000	65395000	60790000	91604000
ALQQAAGNNDELSLK	15	0	1570.8	B9FYD7;Q6ZBI5;B8B9G1;A0A0P0XI54	B9FYD7	yes	2	0.021878	37.182	0	0	0	0	0	0	0
ALQQSTLK	8	0	887.508	P17784;A2XUB6;Q10A30;A6N1U4;Q5N725;A0A1L2JKJ5;Q6YPF1;A2YQR2	Q5N725	no	2	0.010916	93.429	17220000000	2767900000	2486400000	2843300000	3205700000	3448600000	2467700000
ALQYFPTIEDPGAR	14	0	1576.79	B9FAE7;Q10SS5;Q10SS6;B8ALH0;A0A0P0VSF7	B9FAE7	yes	2	0.00012175	72.815	295070000	76530000	40325000	53390000	0	61354000	63468000
ALQYVEAQR	9	0	1076.56	Q94E72;A2WQL6	Q94E72	yes	2	0.0023491	63.216	170290000	61288000	18755000	33118000	0	0	57128000
ALSFPESYENPYLMK	15	0	1787.84	Q9LI34;B8AB31;B9EUK1;Q0JP92	Q9LI34	yes	2	0.014662	37.366	48892000	0	0	0	38242000	0	10650000
ALSFYDVVFDAVYAPK	16	0	1803.91	Q5ZCV1;B8A8A3;Q0JMN6;A0A0P0V2K1	Q5ZCV1	yes	2	1.6114e-10	91.657	204960000	0	0	0	58972000	81616000	64374000
ALSGQVCEICGDEVGR	16	0	1748.78	Q69P51;A2Z1C8;D4QEZ7	Q69P51	yes	2	2.8799e-06	88.19	114870000	54987000	36321000	23560000	0	0	0
ALSHVDSQVK	10	0	1082.57	Q655G1;B8B1S0	Q655G1	yes	2	0.013362	43.306	0	0	0	0	0	0	0
ALSLGCLPR	9	0	985.538	A0A0P0WA59;Q6VVA6;Q01LG8;A2XT08	A0A0P0WA59	yes	2	0.0027326	84.615	138160000	0	32617000	44475000	0	42525000	18546000
ALSLVDSQVK	10	0	1058.6	A3BPJ0;A2YR42;C7J5F9	A3BPJ0	yes	2	0.0014776	78.932	417380000	95093000	55944000	50165000	55215000	62396000	98569000
ALSNQHQVR	9	0	1051.55	Q6Z7B0;A2X036;A0A0P0VDX8;Q6Z058;B9FIX9	Q6Z7B0	no	2	2.9928e-05	141.2	1214700000	0	540080000	674620000	0	0	0
ALSPLLQQK	9	0	996.597	Q75LD0;B8AN83	Q75LD0	yes	2	0.0061841	57.59	123770000	34929000	0	25189000	15789000	23003000	24857000
ALSSAYVPIGAIMVSPEISDVIHSQSNK	28	0	2912.5	Q7XN11;Q01K11;A0A0N7KJP5;Q8W2G1	Q7XN11	yes	3	6.1717e-10	71.297	73037000	0	0	18766000	54271000	0	0
ALSSPNVDVR	10	0	1056.56	Q53PC7;Q53PC6;B8BJD1;A0A0P0XZK2	Q53PC7	yes	2	0.0019481	72.321	723990000	153020000	99527000	109310000	111250000	137870000	113010000
ALSVFHPNAPIDDK	14	0	1522.78	Q3HRP1;B9GC06;B8BNB2	Q3HRP1	yes	2;3	0.0012209	51.405	73610000	20107000	0	11877000	24723000	0	16904000
ALSYLSSTSAK	11	0	1126.59	Q5N7W3;B8A840;B9EVI1	Q5N7W3	yes	2	0.018537	48.513	150030000	18475000	59833000	71726000	0	0	0
ALSYVEQSIMGASR	14	0	1510.74	Q942G1;A2WUH2	Q942G1	yes	2	0.0012821	51.03	193870000	67647000	44707000	0	31251000	25887000	24377000
ALTAAGISHIIDMTGNTIGK	20	0	1983.05	B8ATF5;Q01L37;B9FEY9;Q7XLG5;Q0JDK3	B8ATF5	yes	2;3	1.8635e-55	172.52	675050000	146510000	89917000	95424000	124750000	128070000	90385000
ALTAALDELR	10	0	1071.59	Q8LSS1;B8BGN4;Q7G307;A3C4E7;A3C4E8	Q8LSS1	yes	2	0.00069279	97.734	270240000	57764000	0	0	40473000	75379000	96624000
ALTADVEDFFR	11	0	1282.62	B8B8C5;Q6YTY3;Q94LL0	B8B8C5	yes	2	5.5771e-06	126.71	140850000	25460000	0	22209000	30495000	26366000	36321000
ALTASSLVELVHR	13	0	1394.79	A3C5W6;Q8W372;A2Z8P9	A3C5W6	yes	3	1.2935e-05	73.881	56427000	25318000	0	0	0	0	31109000
ALTDANYYR	9	0	1085.51	Q6ATM4;B8AK41;Q0DR41	Q6ATM4	yes	2	0.021098	45.022	0	0	0	0	0	0	0
ALTFAELR	8	0	919.513	Q0DV32;B8AND5;B9FB36	Q0DV32	yes	2	0.015138	79.596	1039700000	553920000	14755000	12133000	458910000	0	0
ALTGEQDASAR	11	0	1117.54	Q53PC7;Q53PC6;B8BJD1;A0A0P0XZK2	Q53PC7	yes	2	1.3234e-05	122.69	1166100000	242950000	150320000	158190000	183120000	196220000	235330000
ALTGHDDGNSLTNLLWWLHSR	21	0	2405.19	Q6H5B5;B9G3B3;A2Z0P4	Q6H5B5	yes	4	5.631e-05	54.857	46897000	14773000	0	0	0	32124000	0
ALTIGQMQGK	10	0	1045.56	B8AUB9;B9FWX6;Q0JCY4;Q7XTH3	B8AUB9	yes	2	0.0035792	56.209	0	0	0	0	0	0	0
ALTIPEGTTVSEACR	15	0	1603.79	Q2QX49;A0A023H7V6;B9GC28;B8BND6	Q2QX49	yes	2	0.0012072	57.794	14499000	14499000	0	0	0	0	0
ALTLFAPNDDAFQAK	15	0	1620.81	Q7XTY1;A2XWM8	Q7XTY1	yes	2	0.00014922	71.531	41081000	0	17989000	23092000	0	0	0
ALTLGMESPTAEALIVK	17	0	1742.95	A0A0P0XB48;Q6YPF2;A2YQR1	A0A0P0XB48	yes	2	2.5232e-05	77.191	184570000	40085000	31622000	30574000	20200000	39036000	23052000
ALTLSMENLSSQPLILK	17	0	1857.03	Q0JCA4;Q7XUP3;Q01JV4;A2XUS0	Q0JCA4	yes	2	0.045804	33.142	25031000	25031000	0	0	0	0	0
ALTMLGVANDVGENVGLVPGVLANR	25	0	2478.33	Q0JBY7;Q01I55;B9FFZ5;B8ARB5;Q7XQX2	Q0JBY7	yes	3	0.0075983	32.652	0	0	0	0	0	0	0
ALTNVQTLPR	10	0	1111.63	Q01JZ7;Q0JD86;B9FF61;B8ATQ6;Q7XMG2	Q01JZ7	yes	2	0.0033027	67.207	38045000	0	0	16849000	0	21196000	0
ALTPAQAQPQPEPAADK	17	0	1731.88	A0A0P0VAX3;Q5N9F3;A2WXB4	A0A0P0VAX3	yes	2	0.00072423	55.094	120310000	0	30778000	31802000	57729000	0	0
ALTQIVQDDVFR	12	0	1403.74	Q2QNU0;B9GDP5;B8BMF7	Q2QNU0	yes	2	0.00036595	74.78	109440000	0	53349000	56095000	0	0	0
ALTSSSTSNSEMLEK	15	0	1583.73	Q84QA5	Q84QA5	no	2	4.7511e-10	87.647	168490000	0	35327000	33837000	35751000	37025000	26548000
ALTTAGISHIIDTTAISIGR	20	0	2010.11	Q6ZD35;A2YXJ3;A0A0P0XIQ4	Q6ZD35	yes	2;3	8.8617e-11	83.723	182780000	30837000	20390000	25378000	38618000	28808000	38754000
ALTTEEIDQHLTAISER	17	0	1925.97	Q9LSU3;A2XD75;Q10QW8	Q9LSU3	yes	2;3	2.1449e-36	200.71	2244000000	441380000	325930000	317530000	350080000	292500000	516590000
ALTTEEIDQHLTAISERD	18	1	2041	Q9LSU3;A2XD75;Q10QW8	Q9LSU3	yes	2;3	4.2275e-45	187.42	595900000	185790000	56026000	60695000	114310000	99276000	79793000
ALTVPELTQQMWDAK	15	0	1729.87	P45960;B8AAY0;B9ETT0;A6MZI9;Q76FS3;B9FIN1;B8AY97;P37832;A2XMI9;A3ANA0;Q43594;A2WNJ7;A2ZRW5;Q40665;A2YG29;Q0DA75;A0A0P0VF92;Q76FS2;A3AL37;A2XKB0;Q8H7U1;B8ALG6;B9FAB5	Q40665	no	2;3	3.8954e-24	159.52	9582300000	2097500000	1234400000	1392100000	1742500000	1607800000	1507900000
ALVAAAAAAGDDDQERR	17	1	1698.83	Q75L39;B8AXU9;B9FGX4	Q75L39	yes	3	0.033184	25.846	72900000	47952000	0	24948000	0	0	0
ALVAFWEPPLR	11	0	1297.72	Q5Z6I5;A0A0P0WVJ4	Q5Z6I5	yes	2	0.00019457	88.596	64004000	23735000	0	0	18121000	22148000	0
ALVAFYPVAGR	11	0	1162.65	A2YA31;Q5SMM6;B9FRW4	A2YA31	yes	2	0.0097696	51.762	47166000	0	0	18416000	0	0	28750000
ALVAYYQK	8	0	954.517	Q0IQF7;A2ZB00	Q0IQF7	yes	2	0.019839	70.67	901760000	242260000	117610000	108640000	160080000	159190000	113990000
ALVDAPDMVR	10	0	1085.55	Q7X752;Q6K1Q6;Q01I11;B8AS12;A2X7C9;B9F156	Q7X752	yes	2	0.035372	55.314	206590000	0	119290000	87297000	0	0	0
ALVDGIVPAIR	11	0	1122.68	P29250;A2XLT7;Q8W0X0	P29250	yes	2	0.00046419	83.862	293720000	42437000	22622000	29839000	85252000	46753000	66821000
ALVDPDGALQQVR	13	0	1380.74	Q9FVN8;A0A0P0X4D0;Q7XB60;B8B894;Q0D7W4;Q9FVN6	Q9FVN8	yes	2	0.011997	46.378	46620000	19624000	0	0	0	0	26996000
ALVDVLAALK	10	0	1011.63	Q0IPL3;Q2QWN6;A3CFL9;A2ZIS0	Q0IPL3	yes	2	0.00057863	101.97	401940000	88429000	41413000	81484000	48371000	53942000	88297000
ALVDYYPFAGR	11	0	1270.63	Q5JNT2;B8A6M3	Q5JNT2	yes	2	0.00019179	101.38	611280000	171070000	79325000	75082000	87965000	104170000	93659000
ALVEELK	7	0	800.464	Q9LWT6;A0A0P0WRC8;B9FR63	Q9LWT6	yes	2	0.040483	79.116	218870000	51443000	0	0	37018000	68904000	61510000
ALVFFYPLAGR	11	0	1252.7	Q9LGQ6;B8ADM7;A2ZQ33	Q9LGQ6	yes	2	0.00075464	77.662	187680000	25999000	28769000	26740000	40099000	32588000	33484000
ALVHYYPVAGR	11	0	1244.67	Q9FTG9;A2WSL8	Q9FTG9	yes	2;3	0.00024777	96.143	869420000	146290000	97769000	104300000	163580000	156400000	201080000
ALVISDWSR	9	0	1045.56	A3BPJ0;A2YR42;C7J5F9	A3BPJ0	yes	2	0.003063	68.371	356090000	67445000	48033000	48973000	64418000	58563000	68659000
ALVLHAGSGNK	11	0	1065.59	Q0E2Q7;B8AE83;Q6YW46;B7SDI2	Q0E2Q7	no	2	5.6522e-06	119.27	2285100000	397580000	360720000	393540000	399130000	272880000	461210000
ALVLHCGSGNK	11	0	1154.59	Q5Z627;B8B3U4	Q5Z627	yes	2	5.8994e-08	133.91	796510000	186070000	107260000	120320000	204820000	178040000	0
ALVLHTFDGNK	11	0	1213.65	Q9ZRI7;A0A0P0VGJ4	Q9ZRI7	yes	2	1.9664e-11	185.96	1444000000	286210000	168660000	155880000	269630000	267960000	295630000
ALVLLEDFLAEALANK	16	0	1728.97	Q6Z720;B9F272;B8AGX9;Q84LG6;B9FVA9;B8B6V6	Q84LG6	no	2;3	2.2114e-15	113.4	480520000	74038000	67626000	108680000	74536000	86679000	68960000
ALVLSLGDAR	10	0	1013.59	Q6K6B9;B8AET8;Q0DWG8	Q6K6B9	yes	2	0.050531	42.689	25445000	14709000	0	10735000	0	0	0
ALVNLLEDQPTEEMK	15	0	1728.86	B9FS99;B8B4A6;Q67UI5;A0A0N7KLS7	B9FS99	yes	2	0.021795	33.149	23956000	0	23956000	0	0	0	0
ALVPFYPLAGR	11	0	1202.68	A2YA30;Q5SMQ0;A0A1L2EH74;A3B926;Q69P55;A2Z1C7	Q69P55	no	2	0.0017931	67.207	249650000	54070000	43618000	43485000	33766000	37231000	37480000
ALVPYYPVAGR	11	0	1204.66	A2WSL7;Q9FTH0;A2ZVE1	A2WSL7	yes	2	0.0072953	56.632	450870000	118180000	99524000	0	0	115220000	117950000
ALVQGGSTFADRPPLPELGR	20	1	2080.11	Q6ETT1;A2WZY4	Q6ETT1	yes	3	6.2284e-06	63.302	288700000	81147000	0	0	64292000	89032000	54233000
ALVSLLTLDEK	11	0	1200.7	Q7X7M4;B8ASD4;B9FGA5;Q25AG9;Q00RI5	Q7X7M4	yes	2	0.0002622	94.767	164700000	33253000	14488000	25696000	35439000	24461000	31365000
ALVVGVSPK	9	0	868.538	Q6ZI50;A2X6R3	Q6ZI50	yes	2	0.042932	44.82	125810000	0	0	0	0	71122000	54687000
ALVVINPGNPTGQVLAEENQK	21	0	2190.16	B9FU86;B8B8K7;Q0D4M5;Q7X7S9	B9FU86	no	2;3	3.958e-26	138.75	1232300000	228450000	225830000	236490000	166260000	170020000	205270000
ALVVINPGNPTGQVLAEENQR	21	0	2218.17	Q9S768;Q338N8;B8BGM4;Q94HC5;A0A0P0XUE4	Q9S768	yes	2;3	3.0782e-35	154.26	2349500000	461030000	287650000	315690000	388350000	477400000	419380000
ALWHFNEQTNPIPQR	15	0	1849.92	Q8HCP6;Q2F979;Q2F926;P04373;D3DF24	Q8HCP6	yes	2;3	1.1582e-13	113.65	456110000	97251000	56034000	81171000	57968000	58604000	105090000
ALYAEFLTAK	10	0	1125.61	Q69XR7;A3BBK8;A2YCR4	Q69XR7	yes	2	0.0013513	73.887	132430000	0	52681000	79746000	0	0	0
ALYDGDVLDEEVITQWYNESVAGGK	25	0	2770.3	Q6K2P9;A2YZW8;Q762A7;A0A0P0XK49;Q6K2P8	Q6K2P9	yes	3	2.6941e-05	49.765	0	0	0	0	0	0	0
ALYHDLNAYR	10	0	1234.61	B9FDE0;Q259U8;B8ARS9	B9FDE0	yes	2	0.0028622	74.772	172950000	24054000	61446000	39105000	23688000	24660000	0
ALYLLQLEGIPIDEEK	16	0	1843	Q2QRM4;A2ZK93	Q2QRM4	yes	2	0.061683	32.329	5148800	0	5148800	0	0	0	0
ALYNALDFAESNFANEMER	19	0	2203.98	Q8GTC5	Q8GTC5	no	2	6.9011e-07	85.496	58626000	0	0	0	24003000	16005000	18618000
ALYNDMSR	8	0	968.439	Q10SG5;B8ALY9;Q0IW35;Q8W2X9;A2Z9Q5	Q10SG5	yes	2	0.032616	58.981	258800000	66544000	31872000	41317000	35890000	44143000	39038000
ALYPPTLAK	9	0	972.564	A0A0P0V549;Q9AX68;Q0JLB5;Q5ZBJ1	A0A0P0V549	yes	2	0.0142	50.834	90928000	17948000	0	20381000	24225000	28374000	0
ALYQPELPPCLQGTTVR	17	0	1942	Q6ZFT9;B8AHL5	Q6ZFT9	yes	2;3	2.3035e-10	111.22	283920000	49427000	41620000	50243000	47036000	45244000	50350000
AMAAEIEVVDGPNDEGEMFTRPGK	24	1	2562.17	Q0DJC3;B9FNR2;B8AWB5;Q942X6;B8A8T9;B7ELQ3	Q0DJC3	no	3	6.056e-24	122.18	312630000	39067000	29334000	34970000	90348000	118910000	0
AMAAGAPLEDAR	12	0	1171.57	Q8LIJ9;A2YLP5	Q8LIJ9	yes	2	0.00018652	70.089	75234000	21590000	15865000	0	0	16036000	21744000
AMAAHLDELGYTK	13	0	1418.69	Q5N760;A2WWB5;A6MZG8	Q5N760	yes	2	1.7607e-10	131.79	400580000	125790000	69501000	61897000	78890000	0	64503000
AMAGGYVGQHYFPR	14	0	1552.72	Q33AD9;Q7G4N6;A0A0P0XT60;A3C365;Q53QR2;Q10A01;Q33AD8	Q33AD9	yes	3	0.00010259	59.227	197150000	24075000	15334000	19939000	26565000	28770000	82463000
AMDDAGLEK	9	0	948.422	Q6Z7B0;A2X036;A0A0P0VDX8	Q6Z7B0	yes	2	0.0052347	69.275	1155700000	214620000	144210000	184280000	226020000	212060000	174520000
AMDFESLNPGEQIYEK	16	0	1869.85	Q5W676;A2Y6M9	Q5W676	no	2	4.4989e-19	130.29	452070000	74975000	54670000	69439000	91464000	101450000	60078000
AMDFLVELFR	10	0	1239.63	Q6K1Q5;B8AFU0	Q6K1Q5	yes	1;2	2.1021e-07	182.16	731770000	155640000	58756000	106500000	157520000	135620000	117730000
AMDGLPVTIR	10	0	1071.57	Q75KR1;A2XIA2;O82032;B8AYC1;Q6AVA8;B9FPJ4	Q75KR1	no	2	0.00092566	87.568	2204200000	309420000	259180000	294640000	502930000	472350000	365710000
AMDLSMK	7	0	794.367	B9FW35;B8B896;Q0D7W3;Q84M34;A2XN55	Q84M34	no	2	0.045906	68.081	349840000	84065000	33024000	37701000	74047000	79497000	41505000
AMEAMSEGK	9	0	952.399	Q6YUA1;B8AGU4	Q6YUA1	yes	2	0.020688	61.161	247770000	40074000	32135000	38166000	42283000	54863000	40245000
AMEDAIEGMNGLDLDGR	17	0	1805.79	Q75LJ7;A2XNS3	Q75LJ7	yes	2	4.869e-10	106.93	231970000	39818000	17408000	35604000	35743000	45644000	57750000
AMEEADVK	8	0	891.401	Q7X752;Q6K1Q6;Q01I11;B8AS12;A2X7C9	Q7X752	yes	2	0.014768	80.438	2101200000	428730000	213280000	266100000	403490000	430960000	358600000
AMEESPLFCQR	11	0	1366.6	Q69XR7;B9FT60;B8B1Q7	Q69XR7	yes	2	0.00033258	88.056	131030000	0	27016000	31335000	23771000	20758000	28151000
AMELDDEDISYLTNR	15	0	1783.79	Q6H660;B9F1C2;B8AG03	Q6H660	yes	2	8.5485e-20	156.2	323940000	0	92209000	66555000	91869000	73306000	0
AMELILEK	8	0	945.52	B9F4J8;Q6K6Z4;A0A0P0VRQ0;B8AF48	B9F4J8	yes	2	0.012473	85.67	217530000	53352000	0	0	58182000	47602000	58397000
AMENEMLLR	9	0	1105.53	P31924;A2XHR1;Q43009;A2YNQ2;A6N185	P31924	yes	2	0.0007605	117.89	6019400000	1369800000	673230000	784470000	1158700000	1227400000	805860000
AMESLLYEAR	10	0	1181.58	B9G9F6;Q0IUK1;A0A0P0XZH6;Q53Q74;B8BJ49	B9G9F6	yes	2	0.0015196	78.342	321560000	0	0	0	108000000	128170000	85384000
AMESLNIPK	9	0	1001.52	A2X1S4;B9F3R3;Q6ZIF9;A0A0N7KEU1	Q6ZIF9	no	2	0.047059	43.185	414180000	90634000	0	56186000	89843000	95034000	82487000
AMEVDEKPTEDYNDIGGLEK	20	1	2252.02	A3ACE6;A2XAQ0;P46465	A3ACE6	no	2;3	4.4138e-34	152.13	822400000	151520000	122500000	119130000	99615000	156140000	173490000
AMEVDTQAVQR	11	0	1246.6	Q5WAB3;B8B389	Q5WAB3	yes	2	0.00097646	60.255	193670000	66657000	0	0	49160000	42512000	35342000
AMEYIDLTPDMDTR	14	0	1669.73	Q851Y6;B8ANQ0;A3APT6;A0A0P0W5L8	Q851Y6	yes	2	3.4437e-06	91.845	265590000	55723000	41761000	39462000	46215000	44261000	38164000
AMFIDFGLAK	10	0	1111.57	B8ADM6;Q5VRX8;Q65WY6;A2Y140	B8ADM6	no	2	0.002354	70.552	136040000	30354000	0	25513000	32140000	23790000	24243000
AMGTTDIR	8	0	863.417	Q6ZGV5;Q0DY39	Q6ZGV5	yes	2	0.0086401	84.368	322740000	187450000	0	0	135300000	0	0
AMGTTDVR	8	0	849.401	Q6Z3T3;A2YWT6	Q6Z3T3	yes	2	0.0083826	105.14	2153400000	436610000	210000000	320150000	343370000	504520000	338760000
AMGVELDLSDKPAGLGVR	18	1	1826.96	Q69TY4;A2YF78;A3BDQ3	Q69TY4	yes	2	3.791e-08	77.221	53566000	0	16808000	10695000	26064000	0	0
AMHAVIDR	8	0	911.465	Q5K3B1;P0C512;P0C511;P0C510;J7F213;A0A0P0Y838;A0A0N9E107;A0A0N7EIT9;A0A0K0LQW8;A0A0K0LL33;E9KIP7;A0A1C3HPR8;A0A1C3HPR7;Q32753;Q8S6F2;H5ZXH7;A0A088BVM4;A0A088BVM0;Q339G9;C7IXC7;A0A0P0V969;A0A141KRA2;Q37247;Q0DB64;B9GCW1;C7J7V7	Q5K3B1	yes	3	0.001555	106.36	34719000	0	20014000	14705000	0	0	0
AMIEHNLLSASK	12	0	1312.68	B8AQ35;Q10QG2	B8AQ35	yes	2	0.041982	34.788	0	0	0	0	0	0	0
AMIGQVAGGGR	11	0	1015.52	Q2QNF3;A2ZLS7	Q2QNF3	yes	2	0.00038589	85.533	2304900000	96096000	458820000	579600000	592860000	557110000	20402000
AMLDEFEK	8	0	981.448	Q5W6J3;A2Y1F4;A0A0P0WJ39	Q5W6J3	yes	2	0.071184	48.423	89917000	0	17556000	20782000	22223000	29355000	0
AMLLAPGAAVAAVGSRSEAK	20	1	1869.01	Q8LNC8;B8BGQ8;A0A0P0XUE2;Q0IY01;Q338H2	Q8LNC8	yes	3	0.0088568	30.489	30475000	0	0	0	0	0	30475000
AMLLEEWLNK	10	0	1245.64	Q75HS3;B9FNN9;B8AW38;A0A0P0WK45;A3BC97;A2YDK6;C7J4B5	Q75HS3	yes	2	0.0011386	77.662	0	0	0	0	0	0	0
AMMDEYYVGDIDATTIPTK	19	0	2132.96	Q94DH6;A2WZK1	Q94DH6	yes	2	8.0547e-05	67.928	165030000	23642000	31207000	45719000	33044000	31420000	0
AMMDEYYVGDIDTSTIPAR	19	0	2146.96	P49100;I3QD60;A2XZJ1	P49100	yes	2;3	1.1749e-11	112.82	595260000	161130000	88846000	93987000	113370000	92551000	45374000
AMMTPVGNIVQGFDTLR	17	0	1848.92	B9FM12;A2XZG4	B9FM12	yes	2	0.0038444	42.068	0	0	0	0	0	0	0
AMNEINAAAR	10	0	1059.51	Q94JS7;Q6ZIV7;A2YUZ2;A0A0P0WR49;Q6L4S3;A2Y840;Q8H918;A2Z893	A0A0P0WR49	no	2	0.00068559	98.048	1267100000	257130000	175520000	136520000	222630000	298010000	177250000
AMPAGLWDEILAALTWVEGNMGAVLGDPR	29	0	3052.51	Q75KR1;A2XIA2;O82032	Q75KR1	yes	3;4	7.77e-10	70.718	112990000	0	0	0	45326000	67668000	0
AMPSGGLSMDGPPTTLSGTGIDR	23	0	2217.04	Q84Q83;B8AKQ1;B9F795;A0A0P0VVX9	Q84Q83	yes	2	1.037e-08	70.699	0	0	0	0	0	0	0
AMPTFFLIK	9	0	1066.59	Q0J9V5;A2XXW6;Q25A42	Q0J9V5	yes	2	0.029496	48.423	10370000	0	0	10370000	0	0	0
AMQDPEIQNILTDPIMR	17	0	1983.98	Q6H660;B9F1C2;B8AG03	Q6H660	yes	2	0.00065644	55.437	26129000	0	0	0	0	26129000	0
AMQEQQQQLSQALLDK	16	0	1857.93	Q94E74;B8A8X3	Q94E74	yes	2	2.0776e-18	116.96	0	0	0	0	0	0	0
AMQLLESGLK	10	0	1088.59	Q9LWN1;Q0DK10;B8AZ52;A2YDY2;A2WLV8;A0A0P0WXQ4;A6MZJ2;Q5Z951;A2Y1G9;B8APW3;A0A0P0Y2I2;Q2R3R6;Q0E2I8;B9F4G9;A2X2S3	Q9LWN1	no	2	0.00083246	91.636	4085100000	902660000	549680000	491470000	577480000	638250000	925540000
AMQLPAK	7	0	757.416	Q8GVT9;A2YKB6	Q8GVT9	yes	2	0.039532	79.939	277980000	0	47449000	36624000	66394000	65932000	61578000
AMSDFGDDEYKR	12	1	1432.59	Q8S3Q3;Q01HY8;A2XYH1	Q8S3Q3	yes	2	0.00095752	60.161	0	0	0	0	0	0	0
AMSDVVGFYK	10	0	1115.53	Q10MQ2;B8AM24	Q10MQ2	yes	2	0.037691	42.718	200720000	49372000	27483000	21983000	48459000	0	53425000
AMSIMNSFINDIFEK	15	0	1758.83	Q9LGI2;Q94JJ7;Q94JJ4;Q7GBK0;B9A1G8;B9A1G6;A2WKS8;A2WKS3;A2WKP5;A2WKP3;Q94JE1;A2WKT4;Q6F362;A2Y7R3;Q9LGH8;Q9LGH4;A2WKT1;A2WKS5;Q943L2;A2WWU2;Q6ZBP3;A2YWI3;A3AGM4;A2XF66;A0A0P0XHD8;B8AZ01;A2ZTK1;A2WQG8	Q9LGI2	yes	2;3	2.1291e-19	153.09	4360000000	1034000000	450310000	670510000	853140000	860840000	491190000
AMSLFEGVVQR	11	0	1235.63	Q69T90;A2YCD2	Q69T90	yes	2	0.0006611	79.659	32848000	0	32848000	0	0	0	0
AMSLIGMR	8	0	877.451	Q259N9;A2XYS7;Q7XR61;A0A0P0WG91;A0A0I9RJ57;Q7XR60;Q259N8;A2XYS8	Q259N9	yes	2	0.0073604	84.916	0	0	0	0	0	0	0
AMSLVTGVLDYER	13	0	1452.73	Q94CN1;B8A7J7	Q94CN1	yes	2	1.6861e-06	103.97	309880000	72917000	40283000	44696000	46772000	34734000	70477000
AMSNIESSPEGFNMLR	16	0	1781.81	Q7XCL2;A2Z9V2;B9G6U0;Q336W0;Q336W1;A0A0N7KS55;Q10S78;A0A0P0VSY4;Q10S79;Q10S80;B8AME3	Q7XCL2	yes	2	2.5435e-14	120.77	55671000	0	0	0	22467000	19080000	14124000
AMSSESGPQGLPIDLR	16	0	1656.81	Q6Z0I4;B9G0B8;B8B9S9;O24207	Q6Z0I4	yes	2	2.5815e-06	89.484	328780000	64669000	35141000	38209000	68740000	62058000	59967000
AMTGTVPFEEALAAR	15	0	1562.78	Q2R0W7;A3CD22;B8BLF8	Q2R0W7	yes	2	0.050742	36.029	189980000	0	0	53826000	75858000	60299000	0
AMTNSAVAR	9	0	919.455	Q69LD9;B8BPQ8;B9FVQ3	Q69LD9	yes	2	0.011057	76.679	31248000	0	0	0	0	0	31248000
AMTPDACAPLIATLPLEVR	19	0	2038.06	Q2QNG7;B9GDT7;B8BMJ6	Q2QNG7	yes	2	1.5692e-06	84.249	194820000	54597000	29887000	30479000	32351000	47502000	0
AMTPVEEVDLSAVR	14	0	1515.76	Q0JFH7;Q01N44	Q0JFH7	yes	2	1.8707e-05	84.753	398220000	0	24423000	0	116890000	136010000	120890000
AMVDVAK	7	0	732.384	A0A0N7KTS9;Q2QVC1;A2ZJA1	A0A0N7KTS9	yes	2	0.076637	58.604	144810000	42601000	0	0	49259000	52954000	0
AMVEELLK	8	0	931.505	Q6EPQ1;B8AGT3	B8AGT3	no	2	0.02101	69.598	268760000	0	57130000	76158000	0	135470000	0
AMVELDGAPFK	11	0	1176.58	Q654U8;A2YB91;A0A0P0WUZ1	Q654U8	yes	2	0.0010975	68.132	1895600000	350950000	221750000	227850000	358430000	365210000	371410000
AMVIINPGNPTGQCLSEGNIK	21	0	2212.1	Q84UX4;Q69UU3;A2YHE6;A0A0P0X1V6	Q84UX4	yes	2	7.6638e-26	133.95	135110000	31553000	24640000	19225000	22101000	23591000	13997000
AMVLQGAEILFYPTAIGSEPQDNNLDSR	28	0	3048.49	Q93XI4;A2X5P5	Q93XI4	yes	3;4	4.7657e-12	80.729	130920000	10457000	39731000	16170000	21760000	26782000	16023000
AMVMGAPLEDAR	12	0	1259.6	Q337C1;B8BHV1;Q7XR93;Q01IQ0;B8ASL3	Q337C1	no	2	0.00027027	72.29	192280000	42753000	29709000	28507000	12518000	47276000	31517000
AMVSEMVGK	9	0	950.457	Q6Z1H2;A2YXH6	Q6Z1H2	yes	2	0.013204	55.898	185530000	32412000	0	18578000	53639000	80902000	0
AMVVLNPLK	9	0	983.584	B8ADM6;Q5VRX8	B8ADM6	yes	2	0.0035302	68.224	0	0	0	0	0	0	0
ANAASGMAVDDECK	14	0	1437.59	A0A0P0WH75;Q0DLA3;B9FM48;B8AX99	A0A0P0WH75	yes	2	0.0014161	50.305	0	0	0	0	0	0	0
ANADTPADALTAR	13	0	1285.63	Q75KR1;A2XIA2;O82032	Q75KR1	yes	2	2.0568e-10	129.76	1889500000	284930000	305540000	274600000	371610000	359830000	292960000
ANALLPSIPK	10	0	1022.61	B8ADW8;Q6H8D6;A0A0P0VGA6	B8ADW8	no	1;2	0.0099496	74.173	470010000	97203000	73247000	63063000	69299000	75850000	91344000
ANAMLELER	9	0	1045.52	A2Y628;P20907	A2Y628	yes	2	0.0020447	77.533	181090000	0	15356000	0	82851000	82887000	0
ANAPGVYPDELLASSSSAAADVDK	24	0	2347.12	B9ETM5;Q5SMX7;A2WLN6	B9ETM5	yes	2	5.4357e-12	74.819	0	0	0	0	0	0	0
ANAQAFNNGIIR	12	0	1287.67	A3BKR0;Q6YVU2;A0A0P0X7J0;A2YM90	A3BKR0	yes	2	0.00074744	68.436	122340000	33414000	0	0	30893000	25364000	32666000
ANAVAIGK	8	0	742.434	A0A0P0Y248;A3CB05;A2ZDY5;Q2R4Y7;A0A0P0Y200;Q0ISV6	A0A0P0Y248	no	2	0.0094268	101.33	1927100000	401500000	201700000	254710000	371280000	346940000	351030000
ANAVALGNHLMSK	13	0	1324.69	A2YCP9;B9GCT6;Q0INQ6;Q2QT32;H2KWS1;A2ZJS7	A2YCP9	no	2;3	0.0017346	49.269	19394000	19394000	0	0	0	0	0
ANCIDSTMPAEAVFASEVEK	20	0	2167.98	B7FA85;A0A0N7KGC5;Q6K701;A2XB50;B8AYL8;Q0DWC1	B7FA85	yes	2	9.1436e-07	66.448	46503000	0	0	0	26591000	19912000	0
ANDAELALQK	10	0	1071.56	Q259F9;Q7XPW1;A0A0P0WGH1;B9FDD1;B8ARS2	Q259F9	yes	2	0.07432	32.616	0	0	0	0	0	0	0
ANDAFYK	7	0	827.381	A0A0P0WR49;Q6L4S3;A2Y840	A0A0P0WR49	yes	2	0.080771	57.177	146050000	29234000	13254000	15767000	22184000	34189000	31422000
ANDILGYDLLDFCTNGPK	18	0	2024.95	B8AM13;Q10MS3;B9F7U9;B8AM10	B8AM13	yes	2	1.2553e-30	145.43	128640000	30914000	0	14231000	27576000	26186000	29732000
ANDILPSIPK	10	0	1066.6	A2Y963;B9FRG1;Q5VQ78;Q5VQ77;A0A0P0WSW0	A2Y963	yes	2	0.070039	37.327	80082000	0	36747000	43335000	0	0	0
ANDIPNINILK	11	0	1223.69	A3ABD6;A2X9M7;Q6Z8L4	A3ABD6	yes	2	0.062561	32.159	0	0	0	0	0	0	0
ANDPALPLADQLIVMSPSGVQK	22	0	2263.19	Q2R483;B8BKI7	Q2R483	yes	2;3	1.764e-11	84.327	245850000	61022000	40854000	37761000	31686000	48537000	25988000
ANDQYLPPFVIVDDSDK	17	0	1934.93	Q5KQH5;B8AZB8	Q5KQH5	yes	2;3	2.6326e-07	97.502	927730000	172360000	116010000	112490000	173300000	170260000	183320000
ANEAEAVETAK	11	0	1131.54	B8A797;Q8W0I1	B8A797	yes	2	0.00049603	83.182	1674400000	359630000	256790000	252900000	261050000	282020000	262010000
ANEAGETVTSLSSR	14	0	1420.68	Q10RX2;B8AMW5;Q10RX0	Q10RX2	yes	2	1.1463e-10	106.14	301850000	63904000	60585000	0	56619000	50903000	69835000
ANEFGIVLGK	10	0	1046.58	Q2RAP8;Q2QXY9;B8BLZ1;B8BJ19;H2KWZ8	Q2RAP8	yes	2	0.028509	45.908	240340000	42814000	0	34077000	51214000	44858000	67381000
ANEIFEAIAR	10	0	1132.59	Q6YS11	Q6YS11	yes	2	0.00083202	91.656	404400000	0	75650000	82627000	120400000	125720000	0
ANEILGNTTEELVMR	15	0	1688.84	Q2QQX3;A2ZKG9	Q2QQX3	yes	2	6.8139e-05	79.652	114480000	30888000	25986000	19787000	0	37817000	0
ANELVPLYANK	11	0	1230.66	Q8H012	Q8H012	yes	2	0.00036335	86.014	720420000	167230000	64988000	92273000	115280000	104500000	176150000
ANENYCLTVR	10	0	1238.57	Q6Z4N6;A3BNI4;A2YQ14	Q6Z4N6	no	2	0.00072702	96.24	2058400000	389550000	238850000	255360000	462460000	380610000	331610000
ANEQVTSQASQLADALSSLK	20	0	2060.04	B8AF32	B8AF32	yes	2	0.00026837	49.662	0	0	0	0	0	0	0
ANESDPHLFSCILPK	15	0	1726.83	Q0J716;B8BC76;B9FZS8	Q0J716	yes	3	0.059596	19.672	59740000	23328000	0	19429000	0	16982000	0
ANFADLAAR	9	0	947.482	Q7XTK0;Q01MK7	Q7XTK0	yes	2	0.020083	43.272	183410000	46750000	0	0	42723000	35912000	58025000
ANFLSADDFEPSLIPSK	17	0	1849.91	Q7XV86;C5ML26;A3ATH4;A2XT12	Q7XV86	yes	2	1.3167e-07	99.092	2557000000	532550000	335040000	334670000	459950000	472770000	422050000
ANFNDKFDEVR	11	1	1353.63	P35685;P0DKK7;A2Z2X9;A6N0C0;B9G0B4	P35685	yes	2;3	1.8416e-09	174.23	1334600000	365620000	55738000	260090000	233810000	196760000	222540000
ANGLQNPANK	10	0	1025.53	Q6Z6Y2;A2X0H7	Q6Z6Y2	yes	2	0.0037278	56.013	0	0	0	0	0	0	0
ANGQIFNVGNPNNEVTVR	18	0	1941.97	Q8S9Z2;A0A0B4U270;A2WZI6	Q8S9Z2	yes	2	7.0671e-31	151.04	142340000	38023000	0	0	35267000	19548000	49498000
ANHEQPAESQKPK	13	1	1462.72	Q65X74;A2Y635	Q65X74	yes	4	0.003201	42.579	8138600	0	2501300	5637200	0	0	0
ANHEYDVPEVIALPIK	16	0	1806.95	A0A0P0XU44;Q109R6;B8BGJ5	A0A0P0XU44	yes	2	0.012753	39.348	0	0	0	0	0	0	0
ANHSIQQIIEVISEHEK	17	0	1974.02	B9EVH9;Q5N7W4;A0A0P0VC15;A0A0P0VBW9	B9EVH9	yes	4	3.9081e-05	60.618	28676000	0	0	17815000	0	10861000	0
ANIDMGK	7	0	747.359	Q7XKB5;Q259K4;A2XYZ3	Q7XKB5	yes	1	0.054703	58.716	605890000	180040000	0	0	140630000	128810000	156420000
ANIEAQLK	8	0	885.492	Q7XMK5;A2XVV0;Q5QT28;A0A0N7KJF0	Q7XMK5	yes	2	0.016506	76.478	1566200000	325820000	296120000	327140000	188530000	243480000	185100000
ANIGDVLK	8	0	828.471	Q6ZGJ8;A2XA10;Q0DX85;Q6ZGJ7;A3ABR0	Q6ZGJ8	yes	2	0.032213	59.35	184100000	0	0	0	60593000	69483000	54028000
ANILEELFLK	10	0	1188.68	Q5ZDJ3;B9EY28;B8ABW1	Q5ZDJ3	yes	2	0.0018366	73.887	190090000	36865000	31689000	28826000	25232000	29658000	37824000
ANITESFTR	9	0	1037.51	Q84Q83;B8AKQ1;B9F795;A0A0P0VVX9	Q84Q83	yes	2	0.001917	78.816	76295000	35393000	0	0	0	0	40902000
ANLDALWVR	9	0	1056.57	B9F2F8;Q6Z5M6;B8AHN8	B9F2F8	yes	2	0.0023795	100.02	142320000	55172000	0	25109000	0	18241000	43803000
ANLEHAVEAAADFLNK	16	0	1711.85	Q8H9F2;Q6AUJ8;A2Y5M0	Q8H9F2	yes	2;3	9.6558e-35	192.04	1260500000	132700000	158850000	234240000	275620000	282080000	176990000
ANLEYAVEAAADFLNK	16	0	1737.86	Q0DHF6;B7EQR6;A2Y5L9;Q2R1K4;A0A0N7KT66;B9G898	Q0DHF6	no	2;3	2.3512e-09	102.08	44274000	0	0	0	28098000	0	16176000
ANLNPVWNEELK	12	0	1425.73	A0A0P0VG07;Q6H738;Q49U73;A2X226	A0A0P0VG07	yes	2	0.0002168	80.31	343430000	65791000	43354000	41519000	61879000	64720000	66167000
ANLPGAENLVVQR	13	0	1379.75	Q2RBN7;Q2QYW2;A3CE52;A3CE45;A2ZH90;B8BNS6;A0A0P0Y653;A0A0P0XY01	Q2RBN7	yes	2;3	7.9513e-11	138.42	3675200000	703610000	513290000	500500000	587430000	628050000	742310000
ANLPLLHEWHFR	12	0	1531.8	B8AX63;A0A0P0WQR5;B9EY69;Q0DFM3;Q5ZCH7;B8ACD9;Q6L5D7;B9FIQ5	B8AX63	yes	3	0.013376	37.248	60949000	21252000	13679000	20749000	0	5269000	0
ANLTDLVNLNLSDCSDK	17	0	1890.9	P14654;B8AJN3	P14654	yes	2;3	1.2605e-40	212.32	772750000	167530000	168190000	161570000	0	154570000	120890000
ANMHELGLGVTGNNPNYGTAR	21	0	2185.03	Q0JFH7;Q7XTB3;Q01N44;B8ATY3	Q0JFH7	yes	2;3	8.6932e-19	115.36	547130000	125340000	99091000	49504000	66701000	84371000	122120000
ANNLPALASYAYNDYYQR	18	0	2105.98	Q7XI50;A0A0P0X9F6;A0A0P0X9B4;B8B4Y1;B9FUE8	Q7XI50	yes	2;3	1.5607e-18	105.9	216930000	70245000	36013000	18762000	27506000	37353000	27050000
ANNMVFVSGVLGLNPETGK	19	0	1945.99	Q8H4B9;B8B6M5	Q8H4B9	yes	2;3	1.1044e-07	89.604	155360000	32915000	23607000	30452000	29827000	38558000	0
ANPAAADMVDR	11	0	1129.52	Q6ZD89;A0A0P0XC87;A2YRE2;B8BAW2	Q6ZD89	yes	2	1.4536e-07	136.86	13193000000	2735900000	2107600000	2108700000	1989700000	2723200000	1527400000
ANQFLVASSIR	11	0	1204.66	B8BPD0;B9GCX0	B8BPD0	yes	2	0.007567	43.613	0	0	0	0	0	0	0
ANQILEAVR	9	0	1012.57	B9GBL8;B8BIU5;Q2RB41;A0A0N7KSD1;B8BIU4;B9G957;Q2RB43;A2ZAZ6;Q2QYE2;Q2QYE1;B8BNY0;A0A0P0XYD2	B9GBL8	yes	2	0.0063696	66.962	171400000	47720000	0	0	39563000	49910000	34206000
ANQIQSDLEELVK	13	0	1485.77	Q5Z7N1;A2YH71;A0A0P0X1C3	Q5Z7N1	yes	2	0.0030327	54.09	100260000	0	31133000	0	31205000	37923000	0
ANQVGTVTEAIEVVR	15	0	1584.85	B9F777;X5IB44;B8AKN2;Q84Q78;Q0DT68	B9F777	yes	2	0.0003334	62.861	57974000	27436000	0	0	17265000	13273000	0
ANSDSNVVTTVTVDELTPGLK	21	0	2159.1	Q6K548;A2Z0D1;A3BY14	Q6K548	yes	2;3	3.8829e-19	123.17	1831600000	318970000	233250000	241630000	358740000	328260000	350730000
ANSEATLGTYK	11	0	1153.56	P17784;A2XUB6;Q10A30;A6MZG7	P17784	yes	2	1.6733e-05	120.86	4245100000	886080000	596890000	649350000	656100000	703220000	753440000
ANSEATLGTYQGDAVLGEGASESLHVK	27	0	2703.3	Q5N725;A0A1L2JKJ5	Q5N725	yes	2;3;4	5.0359e-47	152.23	1741900000	208270000	212030000	206610000	300010000	253090000	561930000
ANSESDLLTTVTVDEFGTPGLK	22	0	2293.13	Q7F4F8;A2WRY9	Q7F4F8	yes	2;3	3.8754e-35	153.58	408330000	68686000	61657000	58747000	63212000	65744000	90281000
ANSFPEATQWSEGER	15	0	1707.75	Q6ZG91;A3A2T3;A2X0J0	Q6ZG91	yes	2	0.00029058	55.755	0	0	0	0	0	0	0
ANSGDGNDGAVGGQSK	16	0	1432.62	A2X2H3;Q6Z6K9;A3A4L6	A2X2H3	yes	2	6.7528e-10	111.34	22133000	0	22133000	0	0	0	0
ANSIQEIDDMIAMK	14	0	1577.74	B9G1S0;Q6Z8M9;B8BCD0	B9G1S0	yes	2	0.025612	36.928	0	0	0	0	0	0	0
ANSLLEFEK	9	0	1049.54	A0A0R7VIM3;A0A0P0V9F2;P09229;A2ZYR4;A2WW32;A0A0A7EQF3	A0A0R7VIM3	yes	2	0.0025439	95.642	677570000	121990000	0	0	178750000	195000000	181830000
ANSLSLSEIAEMKIIYR	17	1	1937.03	B8ANC5	B8ANC5	yes	2	0.066672	36.597	59117000	0	22187000	0	0	36930000	0
ANSSSGVAIHDDCK	14	0	1459.64	Q84TB3	Q84TB3	yes	2	1.1164e-11	126.16	996900000	0	139920000	204810000	221360000	229780000	201030000
ANSYSVHGSALGTK	14	0	1390.68	Q0DEU8;Q84ZY2;A2Y8X8;Q5VNW1;A3B840	Q0DEU8	yes	2;3	7.6304e-05	78.081	941010000	212040000	139370000	119860000	152180000	156300000	161270000
ANTFVAEVLGLDPR	14	0	1500.79	Q42972;Q0ILQ0;B8BN58;H2KWV9	Q42972	yes	2;3	4.2536e-11	114.64	447640000	77842000	53506000	54298000	87283000	79583000	95132000
ANTFVAQK	8	0	877.466	Q0J5H3;Q6YWL3;A2YVI5	Q0J5H3	yes	1;2	0.02187	143.61	209680000	41621000	0	0	33021000	77423000	57618000
ANTIVLSGLSGSGK	14	0	1302.71	Q6ZK21;A2YX85	Q6ZK21	yes	2	0.016342	40.187	269760000	54194000	13524000	40579000	43760000	43316000	74389000
ANVDYEK	7	0	837.387	Q1H9D0;Q0DKY4;B7EKA4;A2Y053;Q1H9D3;Q1H9C0;Q1H9C4;Q1H9C8;Q1H9B9	Q0DKY4	no	2	0.03133	87.754	2378500000	0	623000000	762150000	993350000	0	0
ANVEDEETLSSVAQCIEQLR	20	0	2290.07	B9FS99;B8B4A6	B9FS99	yes	2;3	3.1809e-35	157.14	333080000	83876000	25531000	51878000	39247000	62746000	69797000
ANVEQYCNK	9	0	1124.49	Q6ZHS4;Q38G74;A3A3Y3;A0A0P0VFU1	Q6ZHS4	yes	2	0.0037118	74.464	839310000	198910000	127710000	115360000	140170000	126000000	131150000
ANVILPSSAFSEK	13	0	1361.72	Q8W317;B8AQR2;A0A0P0W348;A0A0P0W251	Q8W317	yes	2	0.00099884	57.267	1096500000	217220000	182990000	155620000	177720000	160990000	201980000
ANVLAFWR	8	0	975.529	B8ATF5;Q01L37;B9FEY9;Q7XLG5;Q6ZD35;A2YXJ3	B8ATF5	no	2	0.0096651	104.37	20974000	0	0	0	9323600	11650000	0
ANVLGIK	7	0	713.444	Q9FWP8;Q9FWP9;A2ZA28	Q9FWP8	no	2	0.050381	71.141	3767400000	816000000	700920000	618410000	471090000	557490000	603460000
ANVLGVNLNVPVELK	15	0	1577.91	Q7XCD3;Q42474;A2ZA20;A6MZI5	Q7XCD3	yes	2;3	1.509e-11	119.54	1278700000	246230000	252520000	232930000	165230000	194100000	187720000
ANVPVTDVNVPVVGGHAGITILPLFSQATPATNALSDEDIK	41	0	4140.17	Q94JA2;Q7FSL4;A2WT84	Q94JA2	yes	3;4	3.9897e-08	46.461	255670000	55520000	0	0	71441000	34730000	93981000
ANVSTGDKEPHK	12	1	1281.63	B8BKI0;Q2R4A0;A3CBA1;Q0ISQ1	B8BKI0	yes	2;3;4	7.6694e-07	117.21	187890000	0	87110000	100780000	0	0	0
ANVVVASLEETLEIVASR	18	0	1899.03	Q5Z790;B9FTL1;A0A0P0WXE9;B8B3B1	Q5Z790	yes	2	4.3084e-07	70.837	0	0	0	0	0	0	0
ANWYGLLGK	9	0	1020.54	H2KX19;Q9M5J1;Q2QRV3;A2ZK43;C5NNQ4;H2KX20	H2KX19	yes	2	0.021053	53.493	198130000	52017000	22228000	25517000	35265000	25591000	37511000
ANYLAQFQTIK	11	0	1295.69	Q2QNU0;B9GDP5;B8BMF7	Q2QNU0	yes	2	0.031922	34.183	11788000	0	0	0	0	0	11788000
ANYSNEIHDLSTVQNGTMPTMYYGEK	26	0	2962.31	Q6Z2T3;D6PVA7;B8AIG2	Q6Z2T3	yes	3	2.9754e-13	94.73	117430000	24895000	0	28108000	25141000	39290000	0
ANYTIETVEAER	12	0	1394.67	Q6ZKM2;Q2A0N7;B8BC52;Q0J4P9	Q6ZKM2	yes	2	8.5603e-05	81.565	100380000	52440000	0	0	0	47940000	0
APAADDDDDDDVDLFGEETEEEK	23	0	2538.99	Q40680;A3BM61;B8B8K0;A0A0P0X986	Q40680	yes	2;3	2.1145e-72	193.87	208060000	30204000	32769000	25151000	40227000	36151000	43554000
APAADDDDDDDVDLFGEETEEEKK	24	1	2667.08	Q40680;A3BM61;B8B8K0;A0A0P0X986	Q40680	yes	3	3.0489e-31	130.37	272400000	43880000	43240000	38096000	45184000	45653000	56352000
APAAGGLAR	9	0	782.44	Q94EE4;E3SC17;B8AA54	Q94EE4	yes	2	0.0026336	85.642	1299900000	447730000	0	0	271560000	279630000	300990000
APAAGPFDLCYQK	13	0	1436.68	A3A1B7	A3A1B7	yes	2	9.344e-05	79.089	149670000	37378000	0	0	51888000	29938000	30461000
APAALGPYSQAIK	13	0	1285.7	Q8H4B9;B8B6M5	Q8H4B9	yes	2	0.00023641	70.563	1256700000	266350000	123010000	115640000	241810000	246030000	263890000
APACVSDEHAVAVSAER	17	0	1767.82	Q40707;Q2QNS7;Q9LKJ9;A2ZLJ4	Q40707	yes	2;3	4.1128e-08	77.221	165800000	24023000	0	49558000	44862000	0	47354000
APADAAADGAENGAPNSEEK	20	0	1883.81	Q9AQZ5;A2WLE4	Q9AQZ5	no	2;3	1.9077e-69	219.06	686670000	149280000	86885000	90591000	104370000	119740000	135810000
APADTEQTAAATAAR	15	0	1443.7	Q5JM79;B8A916	Q5JM79	yes	2	1.0666e-23	174.59	335120000	72010000	46042000	43180000	52196000	73040000	48648000
APAEPKPESSAGK	13	1	1267.64	Q67X37;A2YAZ4	Q67X37	yes	2	4.4237e-16	181.76	244580000	59933000	0	29657000	53816000	54427000	46742000
APAFVSDER	9	0	990.477	Q2QNT0;A2ZLJ0;A3CIC1;Q9LKJ8	Q2QNT0	yes	2	0.039363	50.353	182280000	0	0	0	0	0	182280000
APALLGGGEWSLNPGPFNMK	20	0	2055.02	B9F1X8;Q6YUP9;B8AHB2;Q6YUP8	B9F1X8	yes	2	0.0027772	41.912	0	0	0	0	0	0	0
APALPASLK	9	0	866.523	A3BCR1;Q5Z7F8;A2YE26	A3BCR1	yes	2	0.0072549	65.157	728340000	162800000	121900000	79912000	102130000	123680000	137920000
APAPVVSFDSSTVSVPTEK	19	0	1916.97	A0A0P0X2K2;Q6ZE11;B8B742	A0A0P0X2K2	yes	2	0.00010112	55.189	0	0	0	0	0	0	0
APAQGEEAASTSPWPLR	17	0	1766.86	Q10M34;B8ANF7	Q10M34	yes	2	6.7309e-15	122.01	145500000	46959000	28485000	21344000	22223000	26490000	0
APATEEKPR	9	1	997.519	A2Z932;Q9FVZ7;B8BHR3;A6MZZ5	A2Z932	yes	2;3	4.7199e-05	144.09	11413000	0	0	0	0	8803600	2609400
APATSSAVPAAAAAAPAAAPAVAPR	25	0	2127.14	Q7XPU9;B8ART0	Q7XPU9	yes	2;3	1.3282e-17	113.36	385070000	82658000	106150000	41850000	0	0	154420000
APCDVFITFADER	13	0	1539.7	Q2R0X0;B8BLF9;H2KWG8	Q2R0X0	yes	2	1.3749e-05	86.729	75634000	0	18119000	19213000	19147000	19154000	0
APDAFYALR	9	0	1022.52	Q9S768;Q338N8;B8BGM4;Q94HC5;A0A0P0XU67	Q9S768	yes	2	0.0020355	105.1	287070000	148510000	50244000	0	0	0	88321000
APDAVFSTAVTALKPEDASDTNR	23	1	2375.16	Q688Y2;B8AWQ3	Q688Y2	yes	3	5.0484e-08	71.905	215720000	59907000	34684000	31907000	0	39547000	49678000
APDDLDTR	8	0	901.414	Q25AL6;B9FCV6;Q7XMP6;A2XYC2;A0A0P0WFS7	Q25AL6	yes	2	0.022869	67.897	968580000	190590000	119820000	130480000	160030000	190420000	177230000
APDFDAEAVFDQEFINVK	18	0	2053.96	Q6ER94;B8AJ36	Q6ER94	yes	2;3	1.0403e-30	136.39	52902000	0	4597200	18177000	0	30128000	0
APDGTPAGGGLLYVVVHEAQDLEGK	25	0	2492.25	Q69JE2;B9ETX1;B8ABB4	Q69JE2	no	3	2.8664e-73	187.16	419310000	0	95691000	0	124060000	118500000	81059000
APDGTPEGGGLLVVIVHEAQDVEGK	25	0	2486.27	Q6ETC4;A2X4D4;B9F5H7	Q6ETC4	yes	3	9.2962e-13	81.553	184300000	33722000	0	0	55830000	42240000	52510000
APDLSNVISK	10	0	1042.57	Q8RUI4	Q8RUI4	yes	2	0.0013492	80.737	1982300000	418470000	173650000	255660000	309980000	289430000	535090000
APDLSSMLSKPEASTAAQEDDEAVDETGVEPK	32	1	3316.51	A2Y3Z4;Q75K80;Q7XXR8	A2Y3Z4	yes	3	1.509e-30	107.95	26920000	0	0	26920000	0	0	0
APDQTLELTGQAIDFLR	17	0	1886.97	A3ANX5;Q6ATR5;A2XN85;A0A0P0W4W6	A3ANX5	yes	2;3	7.8125e-25	147.17	557400000	107860000	74886000	70831000	88895000	96462000	118460000
APEFAGWLR	9	0	1045.53	Q851L5;A2XNS9;Q75LK4;Q851L6;A2XNT0	Q851L5	yes	2	0.0025348	98.582	362860000	102180000	32456000	10399000	69846000	80785000	67196000
APEFYFAQK	9	0	1099.53	Q6AT26;A2Y0X2	Q6AT26	yes	2	0.0082016	63.227	319730000	69026000	35420000	52400000	55688000	42216000	64981000
APEFYFSQK	9	0	1115.53	Q5JN63;A2WV32;A2ZXV0;Q9AV71;B9G661;B8BHD7;Q69P51;A2Z1C8;D4QEZ7	Q5JN63	no	2	0.044201	48.091	421930000	107000000	45526000	58615000	58986000	56958000	94849000
APEIDEDLHSR	11	0	1280.6	B9GBE8;Q2QYU8;Q2RBM4;B8BNT8;B8BIM9;A0A0P0Y5Y8	B9GBE8	yes	2;3	3.5721e-08	142.19	1078300000	159640000	188830000	193090000	171290000	190510000	174940000
APELQQEAVYGLTEVLR	17	0	1915.01	Q6AV34;B8AMJ8;B8BHN2;Q8LNT4;B9G6F2;A0A0N7KS03;Q7G2H3	Q6AV34	yes	2;3	3.0679e-15	126.07	251240000	41761000	43804000	44397000	32899000	53666000	34719000
APELWECPTHADIDER	16	0	1937.86	Q69ML2;A2YYU4	Q69ML2	yes	2;3	7.4955e-12	100.23	146570000	0	44811000	0	53656000	48100000	0
APEPEDDIMNEK	12	0	1386.6	P0DKK0;P0DKJ9;A2XAB9	P0DKK0	yes	2	2.5304e-05	96.551	489940000	116280000	77048000	78929000	80470000	82143000	55071000
APEPEPTFQILTNPAR	16	0	1779.92	Q01JD9;A3AX85;Q7XPE9;A2XXB6;Q0JAA9;Q8RVR5;Q6Z921;A2YSI1;B9FZN8;A0A0P0XD82;Q8W3N5	Q01JD9	no	2	0.02407	39.348	367390000	73916000	42822000	53052000	62040000	65965000	69601000
APERPEAAEK	10	1	1096.55	Q6K912;B8AER9;A0A0P0VL75	Q6K912	yes	2;3	6.0782e-06	133.79	433820000	117750000	0	0	85145000	115810000	115120000
APESAWQHDMYSDVAAGGGGGSGGGGR	27	0	2533.07	Q10N90;A2XF57;Q0DSZ9	Q10N90	yes	3	0.00088551	37.808	39402000	0	14397000	0	0	25005000	0
APEVTDIR	8	0	899.471	Q8H811;Q0DTV2;B8AQW5;A0A0N7KGV0;A0A0P0VUW3	Q8H811	yes	2	0.0059826	102.51	723450000	157050000	89394000	105820000	102870000	148860000	119450000
APEWYFQQK	9	0	1195.57	Q69V23;B9FWX1;A0A0P0X5H0;B8B5I2;Q851L8;A2XNT2;B7EDF0;A0A0P0W5V1;B8B4T1;Q6YVM4	Q69V23	yes	2	0.00064474	119.86	218590000	66688000	32011000	42499000	0	39079000	38316000
APEWYFSQK	9	0	1154.54	A2YJC4;Q84ZN6	A2YJC4	yes	2	0.030517	49.742	231260000	47474000	37149000	33217000	50065000	36352000	26999000
APEYLALNDK	10	0	1132.58	Q7XPI5;Q258Y7;A2XYU1	Q7XPI5	yes	2	0.0019128	72.817	615860000	109280000	81228000	84754000	109450000	109050000	122100000
APEYLAMDEK	10	0	1165.53	Q7XPI5;Q258Y7;A2XYU1	Q7XPI5	yes	2	0.0016991	75.819	262980000	0	50822000	49263000	0	83244000	79648000
APFDLFDTR	9	0	1080.52	Q69QQ6;A2Z2G1;Q0J4P2;E0X6U7;A2YWQ1;A0A0P0XIF8;Q5QLP0;Q0J0U8;Q07078;A0A0P0XNB2;Q7XR98;A2XPL8	Q69QQ6	no	1;2	2.7111e-05	162.88	5894700000	1218800000	774420000	683150000	1024600000	1015000000	1178700000
APFPYVNHSPNPSR	14	0	1581.77	A2YJC4;Q84ZN6	A2YJC4	yes	3	5.9759e-05	66.215	123440000	40695000	0	0	31829000	0	50915000
APGETCHIVIDHGGNVPYWEGQSYGIIPPGENPK	34	0	3687.74	P41345;A2XMM3;Q10CF4	P41345	yes	3;4	2.212e-10	67.553	366920000	60199000	33897000	52146000	34371000	121300000	65009000
APGFGESR	8	0	819.388	Q10RW9;B8AMW6	Q10RW9	yes	2	0.031943	59.597	231470000	44364000	28442000	39800000	42650000	32803000	43415000
APGGAPANVACAISK	15	0	1382.7	Q0J8G4;A2YQL4	Q0J8G4	yes	2	2.7617e-12	127.66	5463300000	1365500000	636510000	635820000	1040200000	877140000	908220000
APGGAPANVAIAVAR	15	0	1333.75	Q0JGZ6;A2WXV8	Q0JGZ6	yes	2	2.688e-06	93.348	1373000000	303800000	288880000	313840000	242600000	223880000	0
APGGAPANVAVGIAR	15	0	1319.73	B8B4A1;B9FSC3;Q0DDD3;Q67UL5	B8B4A1	yes	2	0.00016731	70.68	77642000	25844000	28096000	0	0	23702000	0
APGGGAVGSYLGMTGK	16	0	1421.7	B8B475;B9FU02;Q69UF2	B8B475	yes	2	3.657e-19	132.84	417780000	61179000	61671000	54871000	69046000	97308000	73700000
APGGMPIMQQPAPR	14	0	1449.72	Q7EZ93;B8B8W4	Q7EZ93	yes	2	0.0010424	52.495	0	0	0	0	0	0	0
APGIIER	7	0	754.434	P0C522;P0C521;P0C520;D3DF43;Q67TM4;B9ETG1	P0C522	yes	2	0.0272	94.662	2566700000	470690000	417100000	374720000	462900000	374600000	466730000
APGLAALVDSLVAGGR	16	0	1465.83	Q0JJY1;A2ZX36	Q0JJY1	yes	2	1.2948e-06	95.067	87276000	36427000	0	0	29061000	0	21788000
APGLYTDIGK	10	0	1033.54	Q7F4F8;A2WRY9	Q7F4F8	yes	2	0.0013364	80.916	886810000	200480000	135890000	99024000	124040000	106420000	220950000
APGTAETSSNESDVK	15	0	1491.67	Q7XTG6;Q01M49;A2XFN0	Q7XTG6	yes	2	7.1178e-05	58.079	0	0	0	0	0	0	0
APGTPADLIR	10	0	1009.56	Q5U1M2;A2Y052;Q6AVZ3	Q5U1M2	yes	2	0.0002071	112.3	168250000	55883000	22886000	23954000	25447000	40084000	0
APGVDADDDKKR	12	2	1285.63	Q6Z6F7;B8AIV6;A3ABM8	Q6Z6F7	yes	3	0.00021514	82.85	109210000	56082000	0	0	0	53127000	0
APGVPHSHTK	10	0	1029.54	Q5WMY3;A2Y0K0	Q5WMY3	yes	2;3	1.2694e-05	112.71	300450000	0	109560000	190880000	0	0	0
APGVQTPVIVR	11	0	1135.67	Q9ZWH7;Q9ZRI9;Q10S82;B8AME2;Q10S81;Q0D9C4;B8B2L5;A2YH64;A0A0R7FMX6	Q0D9C4	no	2	1.1555e-09	150.1	2381500000	499670000	259080000	252490000	368190000	424940000	577140000
APGYGVITNIVNGGLECGHGPDDR	24	0	2467.16	A2Y4F5;A0A0P0WM49;Q7DNA1;Q688M6	A0A0P0WM49	no	3	5.5991e-78	202.17	832020000	157200000	51647000	75774000	220030000	126740000	200630000
APHDLYESYYNSNK	14	0	1699.75	Q0D9G9;Q8SB39;Q5Z9N8;A2YH08;A3BFF4;Q9MB32;A0A0P0X0X9;A0A0P0X159	Q0D9G9	yes	2	5.349e-19	156.6	600280000	111470000	76815000	118230000	88460000	100560000	104750000
APHIEYPVR	9	0	1080.57	Q69R01;A3ACB2;A2XAL2	Q69R01	yes	2;3	2.83e-05	128.36	409130000	111510000	40362000	32627000	67430000	87940000	69266000
APIEECR	7	0	873.401	A0A0P0V7M3;Q0JJQ7;Q9FRT2;B9EZH0;B8A8R6;Q5JNA0;A0A0P0V7L8;Q5JN99;V5K4E6;P43279;A2WLJ5;A0A0P0UZ30	A0A0P0V7M3	no	2	0.020389	105.39	1874400000	0	174000000	230190000	391270000	521920000	556990000
APIGEEVEGR	10	0	1055.52	B8ADI1	B8ADI1	yes	2	0.0022182	71.03	1131000000	232660000	109310000	126500000	197880000	239210000	225440000
APILTVEQAVQNNSYFQVPPER	22	0	2499.28	B9FWN0;Q6Z351;B8B565	B9FWN0	yes	3	0.00013394	44.88	0	0	0	0	0	0	0
APIRPDVVTFTHK	13	1	1479.82	Q7Y1I5;A2XMW9	Q7Y1I5	yes	2;4	5.1504e-05	80.746	265660000	54727000	63099000	32833000	62076000	38663000	14260000
APISLPMENFESYVLK	16	0	1836.93	O24174;A3AUL7	O24174	yes	2	3.2554e-05	81.651	320830000	75423000	32816000	40918000	58519000	57409000	55741000
APITTFIVEPFVPHDQEYYLSIVSER	26	0	3049.54	Q2QNG7;B9GDT7;B8BMJ6;Q53JY8;Q2QZ86;B8BIJ8;A0A0P0Y5P9	Q2QNG7	no	3	2.3959e-32	131.94	128970000	49880000	0	0	43454000	35632000	0
APIVSSDGSISNLR	14	0	1414.74	Q10KW4;B8AQ74	Q10KW4	yes	2	2.6272e-05	83.877	157010000	31938000	25587000	30532000	20324000	26252000	22374000
APIVVDLQR	9	0	1009.59	Q654U5;A2YB92;Q84P77;Q6Z5P1;Q0DXR0	Q6Z5P1	no	2	0.00386	72.928	759010000	148190000	88300000	101960000	117680000	123810000	179070000
APIYGAAGK	9	0	846.46	Q52RG7;B8ACR6	Q52RG7	yes	2	0.046409	43.442	131480000	45912000	13310000	0	30340000	41915000	0
APKPPAQAVDPFSK	14	1	1451.78	Q5N7W3;B8A840;B9EVI1	Q5N7W3	yes	3	1.4269e-05	81.632	452050000	129020000	40259000	5279200	81233000	100060000	96197000
APLAAALAEELSSR	14	0	1397.75	Q6AVI7;B8AQ04;A3ALJ8	Q6AVI7	yes	2;3	1.5968e-14	127.71	220310000	46952000	18058000	30960000	14043000	45640000	64661000
APLESYADIGGLDAQIQEIK	20	0	2130.08	Q8W422;B9F7V2;B8AM18;P46466;A2XWM3;B9FV08	P46466	no	2;3	1.6454e-44	158.44	576570000	124680000	95601000	79032000	86924000	86262000	104060000
APLFHSLSVEFTR	13	0	1502.79	B9FJ61;A0A0P0WMV4;A0A0N7KKU6	B9FJ61	yes	3	0.031161	34.444	0	0	0	0	0	0	0
APLGENTVLLR	11	0	1181.68	Q5WMY3;A2Y0K0	Q5WMY3	yes	2	1.1555e-09	145.99	4733200000	949510000	608990000	610510000	756220000	717650000	1090300000
APLGQNTVLLR	11	0	1180.69	Q10LN7;B8APD9;Q6ZDW5;A2YPV7	Q10LN7	no	2	0.00023109	97.734	2391400000	546410000	281440000	301820000	388340000	411830000	461590000
APLLAAWAQR	10	0	1095.62	Q9FUE4;Q6WSC3	Q9FUE4	yes	2	0.00091171	88.177	96498000	0	0	0	32920000	63578000	0
APLLAAWLGR	10	0	1066.63	Q945W9;A2Z9L2	Q945W9	yes	2	0.0009845	85.862	23411000	0	0	0	11155000	12256000	0
APLLAQGETSR	11	0	1141.61	Q9FNU2;I0IVW0;B8AK86	Q9FNU2	yes	2	0.0053812	48.442	0	0	0	0	0	0	0
APLLDVTQFGYFK	13	0	1497.79	Q8GSE9;A2YNM6;A3BM51	Q8GSE9	yes	2	1.2181e-06	107.17	470230000	98627000	63931000	75992000	87043000	64163000	80469000
APLLIGCDVR	10	0	1112.6	A0A0P0XVT5;A0A0N7KS02;Q9FXT4;B9G6F0;B8BHM9;A0A0P0XW07;Q7XIV4;B8B656	A0A0P0XVT5	no	2	0.0011263	83.869	1184100000	206540000	114810000	109840000	179110000	215060000	358720000
APLLIIAEDVAGEALATLVVNK	22	0	2219.28	Q7X9A7;A2XPB4;Q10AA5;A0A0P0W6L8	Q7X9A7	yes	2;3	5.5451e-20	119.38	254050000	47207000	39475000	31637000	52005000	41792000	41934000
APLLLPSSAAGR	12	0	1151.67	Q69P80;F5BCS3;A2Z1P3;B9G3U9	Q69P80	yes	2	0.0010823	64.64	609750000	105100000	83842000	89339000	69666000	118950000	142850000
APLPLDGTR	9	0	938.519	Q9LGQ6;B8ADM7;A2ZQ33;A0A0N7KCG8;A6MZZ8	Q9LGQ6	yes	2	0.0026123	85.862	1297900000	288010000	187000000	167570000	197250000	243120000	214920000
APLRPDVVR	9	1	1021.6	A2YIS2;Q6ZLB8;Q0D868	Q6ZLB8	no	2;3	0.00087011	84.083	2567400000	208070000	444370000	476990000	515370000	423880000	498680000
APMDHAAGGNSHPASSGK	18	0	1690.75	Q7XPK1;Q01MN3;B8AVZ7	Q7XPK1	yes	3;4	5.0294e-23	131.48	323740000	78437000	0	0	90312000	102520000	52471000
APMIDNPDFK	10	0	1146.54	B8B4R4;Q9SLY8;Q0D7H6;B7EW55;B9FWE4;A6N013	B8B4R4	yes	2	0.0024194	70.321	1239600000	241010000	161880000	160660000	236900000	233500000	205620000
APMIDNPDFKDDPYIYAFDSLK	22	1	2574.2	B8B4R4;Q9SLY8;Q0D7H6;B7EW55;B9FWE4;A6N013	B8B4R4	yes	2;3	7.5069e-26	135.66	2814000000	649160000	375510000	407900000	536000000	480190000	365260000
APNGDAWVETTDGK	14	0	1459.66	A2XA53;Q6Z7L1	A2XA53	yes	2	6.5032e-14	131.72	422250000	124670000	8503600	0	111100000	76007000	101970000
APNLDILTCVK	11	0	1242.66	Q5VPC8;B8A6U3;B9EYD6;A0A0P0V5Y9	Q5VPC8	yes	2	0.022979	38.3	116250000	37849000	18087000	17238000	24819000	18262000	0
APNTPISWETR	11	0	1270.63	Q0IV73;Q2RBL3;A0A0P0Y5Z4;Q2QYS6;A2ZHB1;B9GBF3;B8BIM8	Q0IV73	yes	2	0.002748	54.343	58518000	29617000	0	0	28901000	0	0
APPAAAAAVTLGGK	14	0	1193.68	B9FHE1;A0A0P0WI14;P93422;A2Y0G8	B9FHE1	yes	2	0.074143	34.045	16683000	0	0	0	16683000	0	0
APPEVVAEHTVR	12	0	1303.69	Q6YPF1;A2YQR2	Q6YPF1	yes	2	0.00042194	72.705	62999000	34187000	0	0	28813000	0	0
APPFPGQNSLQR	12	0	1310.67	Q6ZI95;B8B930;A0A0N7KQ70	Q6ZI95	yes	2	0.0004791	61.11	58967000	31742000	0	0	0	27224000	0
APPIWQSMQEQELLADDVFSFWLNR	25	0	3019.45	B8AXV2;P42211;B9FMC0	B8AXV2	yes	2;3	4.979e-94	244.01	704590000	42420000	61608000	104980000	191530000	272770000	31276000
APPPPALPSAPLFTTEK	17	0	1732.94	Q10DR8;Q53K24;B9FB93;B8AQQ8;Q0DP12	Q10DR8	yes	2	0.0057607	41.695	138630000	25014000	0	29851000	38703000	19143000	25922000
APPTSIAVPADLTR	14	0	1407.77	Q8H594;B8B846	Q8H594	yes	2	0.0012752	51.073	20917000	0	0	9931800	0	10985000	0
APPVADGIDSSSQDWK	16	0	1671.77	A2XVU7;Q7XMK8	A2XVU7	yes	2	0.00029289	60.489	24684000	0	24684000	0	0	0	0
APQAAGTIHTDFER	14	0	1512.73	Q6Z1J6;B8BBN7;B8BBN8	Q6Z1J6	yes	2;3	3.5724e-08	93.237	123350000	69824000	0	0	0	0	53526000
APQDSELSDAK	11	0	1159.54	B8BBZ9;Q6ZKK4;Q6ZKK5	B8BBZ9	yes	2	0.00087998	74.987	117010000	0	34736000	38008000	0	44262000	0
APQNVQEEDMR	11	0	1315.58	Q851K9;B9FAQ6;B8APY8	Q851K9	yes	2	0.00061279	80.69	244200000	44160000	25403000	29953000	50047000	47460000	47178000
APSAAVAQPAAAGK	14	0	1208.65	Q8H430;A3BI26;A2YJQ0	Q8H430	yes	2	0.00012936	71.933	80330000	0	0	0	34991000	45338000	0
APSAFFVFMEEFR	13	0	1576.74	Q9ZSU6;Q8H6F1;Q5Z7N3;B8B2L9	Q9ZSU6	yes	2	7.8151e-20	201.04	497370000	0	64726000	0	205140000	138710000	88798000
APSEVDVADEEAASALR	17	0	1728.82	B9FHP1;Q75IS2;A2Y0P4	B9FHP1	yes	2	5.8965e-06	66.893	40257000	0	0	0	20066000	0	20190000
APSFGDEAPAADTER	15	0	1532.67	A2YXL2;Q69U93	A2YXL2	yes	2	0.00030155	55.66	0	0	0	0	0	0	0
APSGTSAVAK	10	0	887.471	Q7XVK1;Q01KT2;A2XSG1	Q7XVK1	yes	2	0.019028	50.791	59206000	0	0	59206000	0	0	0
APSLAEEYSLPPQEAPVEK	19	0	2054.02	Q9SXV0	Q9SXV0	yes	2;3	8.1962e-26	133.94	443930000	22698000	95956000	78730000	46035000	155030000	45482000
APSLLGGFTK	10	0	989.555	B9G125	B9G125	yes	2	0.0010542	84.882	322920000	74361000	47783000	54297000	4177800	56902000	85401000
APSPQAQQSAK	11	0	1111.56	Q6J2K5;Q5ZAJ0	Q6J2K5	yes	2	4.5314e-05	113.61	167670000	8661000	44549000	52483000	61977000	0	0
APSQAALNDEGVDLPR	16	0	1651.82	Q9AUQ7;B9FB64;Q0DP60;A2XLA9	Q9AUQ7	yes	2	2.0601e-10	87.429	0	0	0	0	0	0	0
APSSAESAAPAESKPQSEPTEPK	23	1	2295.09	A3B7K5;Q5VS74;B8B1M2;Q5VS73	A3B7K5	yes	2;3	1.1169e-23	120.33	130920000	0	80616000	50303000	0	0	0
APSSVTGEK	9	0	874.44	Q10RI4;Q10RI3;Q8H8C1;A0A0P0VT81;A0A0P0VT94;A0A0P0VTA0;Q10RI2;B8ANU7	Q10RI4	yes	2	0.013135	56.632	32945000	0	32945000	0	0	0	0
APSVFNVR	8	0	888.482	A0A0P0VUA6;P49397;A2XDL4;Q0INR5;B9GCT2;B8BP92	A0A0P0VUA6	no	2	0.028354	62.88	2881600000	692780000	324210000	386600000	455830000	480240000	541990000
APTADSMFNSQTQNR	15	0	1666.74	Q2QNZ9;B8BMD4;B9GDL6	Q2QNZ9	yes	2	0.00022281	56.339	0	0	0	0	0	0	0
APTAPTAAK	9	0	826.455	B8ABZ7;Q5ZEA1;B9EY56;Q0JL39	B8ABZ7	yes	2	0.039647	50.297	63760000	35225000	0	0	0	28534000	0
APTEMAPLFPGCDYEHWLIVMDKPGGEGATK	31	1	3416.59	Q5VRK8;B8B1N2;Q7X6N4;Q01HT4;B8ATN2;Q8H656	Q5VRK8	yes	4	3.0033e-09	58.903	95019000	45393000	0	17536000	32090000	0	0
APTHAVVNEEGLDLPR	16	0	1716.88	Q8H811;Q0DTV2;B8AQW5;A0A0N7KGV0;A0A0P0VUW3	Q8H811	yes	2;3	1.5159e-14	124.29	918930000	342710000	0	0	0	260960000	315270000
APTHIISTISDDR	13	0	1424.73	Q93VT8;A2WNV6;A0A0P0V1H5	Q93VT8	yes	2;3	9.8895e-11	137.09	1804700000	302130000	259790000	232750000	274190000	273740000	462130000
APTHPTFATSVK	12	0	1255.66	Q5KQL0;A3APW0;Q84T71;A2XP75	Q5KQL0	yes	3	0.065106	27.219	0	0	0	0	0	0	0
APTMHFSGK	9	0	974.464	Q6V9T1;A2WUC5	Q6V9T1	yes	3	0.0043734	46.033	25889000	25889000	0	0	0	0	0
APTPVGAR	8	0	767.429	Q0JCP6;Q01JK3;B9FFI3;A0A0P0WB27;B8AUQ0;Q7XV01	Q0JCP6	yes	2	0.01893	84.568	360490000	89120000	0	0	96781000	87769000	86816000
APTTGAPAVNPPQPQGGGDFEAK	23	0	2206.07	Q6H734;A0A0P0VG16	Q6H734	yes	2	3.0707e-06	68.42	16625000	0	0	0	0	0	16625000
APTYSILDTCFR	12	0	1442.69	Q5Z4E5	Q5Z4E5	yes	2	6.5557e-15	166.11	579810000	148280000	70099000	91126000	0	146350000	123960000
APVAAAPAPVAPAPAATK	18	0	1569.89	Q10KC0;Q75LR2;Q0DRF3	Q10KC0	yes	2	5.6825e-07	86.016	617600000	152950000	66024000	115860000	85431000	56668000	140670000
APVAVGDTLPDGQLGWFDGEDK	22	0	2286.08	Q9FR35;A2WTQ2	Q9FR35	yes	2;3	8.1582e-35	148.38	1966000000	314380000	341550000	330560000	323970000	318360000	337160000
APVCISDER	9	0	1045.49	B8BMG0;Q2QNT1	B8BMG0	yes	2	0.0055538	57.267	354360000	53713000	76525000	103050000	40568000	30681000	49822000
APVIDVTQFGYTK	13	0	1437.75	Q84MQ4;A2XHV1;B9F3C2;Q6EUQ7;A2X1H8	Q6EUQ7	no	2;3	3.4874e-08	120.84	3661300000	847470000	382730000	516850000	694050000	510070000	710100000
APVIVVGCK	9	0	941.537	A3ANX5;Q6ATR5;A2XN85;A0A0P0W4W6;Q7XZH7	A3ANX5	yes	2	0.0057158	68.224	138610000	68721000	31057000	38834000	0	0	0
APVSALAK	8	0	755.454	Q8H4Q9;B9FXC5;B8B6D3	Q8H4Q9	yes	2	0.010916	93.429	533150000	106750000	61911000	96263000	100610000	81349000	86268000
APVSISDER	9	0	972.488	Q75T45;B8BMF9;Q7M1S8	Q75T45	yes	2	2.2967e-05	149.72	1108100000	14529000	146530000	251840000	209740000	189790000	295690000
APVSQSQPATPVASVAR	17	0	1664.88	Q5Z6P9;A2YBG8	Q5Z6P9	yes	2	1.1961e-08	93.768	298270000	91149000	0	0	72789000	51056000	83275000
APVTSAEVSQDSR	13	0	1345.65	Q0DB62;Q69X61	Q0DB62	yes	2	8.6111e-07	109.6	167930000	49055000	0	32591000	47796000	38487000	0
APVTSSEVSQDSR	13	0	1361.64	B8B4B7	B8B4B7	yes	2	1.6358e-15	160.18	638030000	122500000	100460000	83033000	94582000	112810000	124650000
APWLEPLR	8	0	980.544	Q8S6G5;Q6Z1U5;P0C367;P0C366;P0C365;J3RPW4;E9KIM9;A0A0N9E0U7;A0A0N9E0P3;A0A0K0LKE7	Q8S6G5	yes	2	0.013554	83.206	43655000	43655000	0	0	0	0	0
APYEHYFR	8	0	1081.5	B9G6M3;A2Z9D0;Q7XCR8	B9G6M3	yes	2	0.030858	60.589	36448000	0	0	0	21662000	0	14786000
AQAAMFSDPNMAMDMMK	17	0	1888.77	A0A0P0XQ17;Q0J0J5;A2Z2Q2	A0A0P0XQ17	yes	2	3.5684e-08	83.894	38514000	0	0	0	18362000	20152000	0
AQAAQEAYDEDDEMPGGAQR	20	0	2150.88	Q53KN6;Q84PD0;A2XV12;A6N143	Q53KN6	yes	2	4.6686e-19	124.63	139650000	23548000	16095000	23456000	29513000	24106000	22932000
AQAELVDYR	9	0	1063.53	A2XCQ4;Q8LMR0	A2XCQ4	yes	2	0.0030857	70.028	0	0	0	0	0	0	0
AQAPPVEEQIMDEK	14	0	1583.75	Q5JN63;A2WV32	Q5JN63	yes	2	0.00010132	65.038	131060000	26845000	0	0	16061000	28023000	60133000
AQAWTDEDLLDALNQLEIGLK	21	0	2355.2	Q84ZC0;B7EDV8;B9FXT4;B8B782	Q84ZC0	yes	2;3	6.0914e-27	143.09	227910000	126790000	0	0	57902000	43217000	0
AQCPLVER	8	0	971.486	Q93VC6;A2WJL4	Q93VC6	yes	2	0.010761	69.812	836660000	264810000	154340000	0	0	187920000	229590000
AQCQFFR	7	0	955.433	Q5Z7J2;B8B3L5	Q5Z7J2	yes	2	0.076464	58.687	553540000	150840000	0	0	148980000	134250000	119470000
AQDADPGVQK	10	0	1027.49	B8AHQ9;A0A0P0VEQ0;B9F2Q3;Q6Z2Z3	B8AHQ9	no	2	0.0088312	56.043	243970000	0	0	0	0	0	243970000
AQDCLLPMGITSENVAHR	18	0	2010.96	Q84P96;A2XB19;A0A0H3UP39;Q8W2F8;A6MZY4	Q84P96	yes	2;3	2.1564e-07	85.496	265220000	59815000	27136000	43756000	46255000	48794000	39467000
AQDDSVVSAQWLHEHLGQPDVK	22	0	2458.19	Q6H4W2;B8AIK5	Q6H4W2	yes	3	2.2631e-07	77.576	255860000	33103000	30186000	29475000	54384000	56661000	52052000
AQDLAQPLVAAQIPFK	16	0	1708.95	Q60EJ0;A2Y689;B9FKZ8	Q60EJ0	yes	2;3	8.2475e-06	85.493	645730000	131190000	66288000	76441000	104990000	105760000	161070000
AQDQQETSAHALR	13	0	1453.69	A0A0P0VC13;A0A0P0VC43;A3A0W6;Q8RZX0;A2WYB1	A0A0P0VC13	yes	3	0.069371	25.53	96460000	13371000	0	0	50884000	32205000	0
AQDTDPGVQK	10	0	1057.5	B9FQQ6	B9FQQ6	yes	2	0.0010206	85.355	870060000	272480000	0	0	197390000	232940000	167250000
AQDTFTPISAVIPK	14	0	1486.8	A2XNL0;B7EIW8;Q10B63;A3AJ77	A2XNL0	yes	2	0.0042625	49.595	717950000	141260000	97953000	102020000	128690000	118170000	129860000
AQEEEMEAHKR	11	1	1356.61	Q01LJ9	Q01LJ9	yes	3	0.00045311	84.687	126170000	46490000	0	0	35890000	33771000	10020000
AQEESEGTYGSGGYPK	16	0	1658.71	Q7XXQ8;A2YAZ8;A0A0P0WUS9	Q7XXQ8	yes	2	3.0898e-07	99.344	226020000	52537000	33185000	32241000	40486000	33510000	34059000
AQEESYGSAGYGGR	14	0	1430.61	Q7XXQ8;A2YAZ8	Q7XXQ8	yes	2	5.552e-06	86.405	322870000	60363000	52954000	47562000	57475000	63080000	41441000
AQEIIANH	8	0	894.456	Q8S870;Q7XEL9;A2Z7A7	Q8S870	no	2	0.0056834	125.25	798780000	167240000	121730000	127720000	137770000	125180000	119140000
AQELGLQVIAR	11	0	1196.69	Q6K3Z3;A2YYZ3;Q0J366;A0A0N7KQF3	Q6K3Z3	yes	2	0.00029595	91.549	230130000	32879000	44297000	40167000	39658000	28768000	44366000
AQESLSDEER	10	0	1162.51	B9FUM8;Q0D3Z9;B8B5L9;Q94LY4;Q7EYX7	B9FUM8	yes	2	0.0030974	67.93	156750000	70527000	0	0	0	9195500	77030000
AQFEQLEYTEDDYQK	15	0	1905.83	Q6K8J4;B8AF20	Q6K8J4	yes	2	5.0833e-05	63.681	20277000	0	0	0	0	20277000	0
AQGAGICSSIEELEK	15	0	1590.76	Q762B4;B9G328;A2Z057	Q762B4	yes	2	0.034614	33.36	0	0	0	0	0	0	0
AQGDADSALDR	11	0	1117.5	Q7Y199;P35687;Q60DM0;B9F8E9;B8APE8;B9FA68;B8AP26	Q7Y199	yes	2	0.00042937	84.605	4610900000	917350000	663530000	677820000	744660000	791240000	816270000
AQGDTAYGANLEAR	14	0	1435.67	Q65XQ8;Q0DKN6;B8AY53;B9FHE3;A0A0P0WIB7	Q65XQ8	yes	2	0.07754	26.292	0	0	0	0	0	0	0
AQGLYLYNSK	10	0	1155.59	A3BMQ8;Q0D465	A3BMQ8	yes	2	0.0011943	82.914	172690000	54317000	0	0	55233000	0	63144000
AQGLYMGSDQAK	12	0	1267.59	Q53NQ9;A2ZC38	Q53NQ9	yes	2	0.00056175	70.54	735320000	185960000	96077000	89173000	130860000	148790000	84454000
AQGSYTFADQK	11	0	1214.56	Q53NP8;A2ZC27;A3C980	Q53NP8	yes	2	0.003809	57.175	533720000	232950000	0	145940000	0	154830000	0
AQGYAVGK	8	0	792.413	Q6H6C7;B8AIH2;Q09HR2;Q09HR1;A6N1P1;A6MZY0;Q655T1;A2YG06	Q6H6C7	no	2	0.07353	42.599	640620000	0	93666000	96453000	232770000	125010000	92713000
AQIIDGK	7	0	743.418	Q5WN02;A2Y0G7;B9FHE0	Q5WN02	yes	1	0.04085	79.469	151590000	0	0	0	39509000	46116000	65961000
AQILAEAEEFKK	12	1	1375.73	Q7XKE9;Q259D4;A2XZ05	Q7XKE9	yes	2;3	8.4526e-05	75.739	893730000	202010000	98842000	96379000	127270000	150220000	219000000
AQILASQPVDQQQR	14	0	1580.83	Q10GR1;B9F9Q2;Q6AV40;B8AMJ3;B8ACJ4;B9EV77;A0A0P0W087	Q10GR1	yes	2	0.05804	36.219	35083000	0	0	0	16868000	18215000	0
AQILESEGAMLDQANR	16	0	1744.84	Q7EZD2;A2YRF1;A0A0P0XC11	Q7EZD2	yes	2	3.9933e-14	115.8	108780000	0	33054000	30138000	45589000	0	0
AQIPGTTQDHLQIFNIEAK	19	0	2123.1	Q2RBN7;Q2QYW2;A3CE52;A3CE45;A2ZH90;B8BNS6;A0A0P0Y653;A0A0P0XY01	Q2RBN7	yes	2;3	1.2295e-22	131.56	3247400000	760660000	391560000	471160000	504500000	554310000	565230000
AQISHAQPDDLIDFYHLK	18	0	2110.05	Q53PC7;Q53PC6;B8BJD1;A0A0P0XZE2;Q0JNK5;A2WNI6	Q53PC7	no	2;3;4	6.4864e-32	157.62	1709600000	463270000	210930000	228860000	233030000	194980000	378520000
AQISIYDPQVTEDQIQR	17	0	2003	Q9AUV6;B8AK72;A0A0B4U1W3;Q2QS13;B8BPH5;A0A0B4U2C3;Q2QS14;B8BPH4	Q9AUV6	no	2;3	1.0155e-45	216.71	7731300000	1481300000	1330400000	1131300000	1099800000	1234700000	1453700000
AQITALIDK	9	0	971.565	Q2QVG9;B8BNQ4;B9GCG4	Q2QVG9	yes	2	0.074244	40.727	217450000	60889000	47389000	34037000	29949000	45188000	0
AQIWDTAGQER	11	0	1273.61	Q75M17;A2XZG2;Q941S7;A2WX00;Q84QW0;Q8LHP5;B8B4Y5;Q5Z9Q7;A2YGY9;Q652A2;A2Z3B5;A3BMJ5;B9G4N8;B9G1W0;B8B8V3;Q75LE2;B8AN77;A2XNX2;Q8RZ83;A2WTK8;Q75II9;A2Y6J2;Q94J09;A2WV30;A0A0P0V883;Q40723;Q0DJH2;A2Y2Q3;B7F5R6;P40393;A2YDY6;Q852B4;B8AMT0;Q6AUF8;A6N0G9;A2Y7H5;Q338Z5;B8BGJ2;P25766;B9G2J9	P40393	no	2	5.8535e-08	141.08	3482200000	752320000	511030000	576950000	514090000	545520000	582310000
AQLAQAYAQEFLETVGNK	18	0	1980	Q9XGY5;A2X8C8;Q7XUM9;Q01HK2;B8ATB0	Q9XGY5	yes	2;3	2.6526e-16	117.18	307470000	69448000	19641000	59730000	34154000	90012000	34488000
AQLEADIDEVAPTHVFNAAGVTGR	24	0	2480.23	B8AGT3	B8AGT3	yes	3	2.4415e-17	106.12	214490000	52216000	24974000	29151000	40968000	12771000	54407000
AQLETDIDEVAPTHVFNAAGVTGR	24	0	2510.24	Q6EPQ1	Q6EPQ1	yes	3	2.8907e-12	78.758	30801000	0	0	30801000	0	0	0
AQLFDYLR	8	0	1024.53	Q10LH4;B8APG2;O80401;Q0DRW2;Q10LH5;A2XGN8;B9F8G0	Q10LH4	yes	2	0.013897	82.426	335260000	60429000	30396000	48383000	66996000	54596000	74460000
AQLIATFNR	9	0	1032.57	Q67VZ1;C7EN89;A2YAT3;B9FS90	Q67VZ1	yes	2	0.003938	66.568	317780000	83772000	0	0	78051000	87791000	68169000
AQLIDILNNLK	11	0	1253.73	B9EVG3;B8A7T6	B9EVG3	yes	2	0.00064556	78.342	63086000	23084000	0	28099000	0	0	11903000
AQLIEDVR	8	0	942.513	Q9LI00;A0A0B4U151;A0A0N7KLE5;Q5VS01;B8B1K3	Q9LI00	yes	2	0.0056908	117.4	2545800000	456990000	438210000	379090000	381940000	489870000	399690000
AQLLATFNSYNDQFGHPITK	20	0	2264.12	Q6Z6A7;A2X9Q4;A6N0R1	Q6Z6A7	yes	2;3	6.7186e-35	155.88	540990000	81416000	69467000	50869000	169710000	169530000	0
AQLVEEIR	8	0	956.529	B9FK36;A2Y2U1;A0A0N7KKG9	B9FK36	yes	2	0.05817	65.156	180640000	51552000	0	0	43419000	41859000	43811000
AQMEAEFQR	9	0	1108.5	Q7FAM9;Q01HT5;A2XX62;B9F1Z3;B8AH83;Q6ZHJ9	Q7FAM9	yes	2	0.0025448	95.358	1177000000	215200000	217490000	190680000	199610000	221290000	132700000
AQNALAEVQEYTSFLR	16	0	1838.92	Q7XLY2;Q01L56;Q0JDF7;A2XT43	Q7XLY2	yes	2	3.3966e-07	72.583	0	0	0	0	0	0	0
AQNPLEEFFEVER	13	0	1606.76	Q658I1;B9FRB0;B8B1Y9	Q658I1	yes	2	0.000577	56.569	0	0	0	0	0	0	0
AQPEPAEPK	9	0	965.482	Q6YPG2;B8AGW7	Q6YPG2	yes	2	0.014696	56.013	417760000	0	72598000	73789000	0	164380000	106990000
AQPPVADVEALKK	13	1	1364.77	Q6ZJ08;A2YY23;A0A0P0XI83	Q6ZJ08	yes	2;3	0.00072423	54.276	519330000	104170000	78386000	81156000	72706000	79745000	103170000
AQPTLGLITAR	11	0	1139.67	Q6YXT5;A3BP16;A2YQM4	Q6YXT5	yes	2	0.003809	57.175	566790000	98516000	67364000	68222000	78238000	111290000	143160000
AQQVSGVEAAAGTPAAR	17	0	1582.81	B8BDB0	B8BDB0	yes	2	0.00053482	48.288	0	0	0	0	0	0	0
AQSLLSAGAHPTAAADALHR	20	0	1957.01	Q6YUK5;A2YUU5	Q6YUK5	yes	2;3;4	2.7174e-14	113.36	1422500000	424300000	135340000	143240000	32926000	190080000	496650000
AQSVAASEAIPLLQYLIQSGPPR	23	0	2408.31	B9FS99;B8B4A6;Q67UI5;A0A0N7KLS7	B9FS99	yes	3	8.2546e-09	82.475	35725000	35725000	0	0	0	0	0
AQTLGDTSSLEFMR	14	0	1554.73	Q6ZCV7;B8BC47;B9G1I1;B8BCQ3;B9G449	Q6ZCV7	yes	2	2.9834e-05	70.26	20446000	0	0	0	0	20446000	0
AQTMQAAPIQEQVLADALR	19	0	2053.06	B9G2A8;B8BD82	B8BD82	no	2	0.00056066	43.696	0	0	0	0	0	0	0
AQTNTTSGGSSSPGGGR	17	0	1520.68	A2WN23;B7F3Z8;Q5NAW2	A2WN23	yes	2	5.4729e-05	70.837	8130300	0	0	0	8130300	0	0
AQVALVPGDAFGDDK	15	0	1501.74	Q5N9Z8;A2WXF0;A0A0P0VB29;Q7F2K1	Q5N9Z8	yes	2	4.9308e-07	99.344	411790000	82343000	74831000	78446000	86638000	0	89531000
AQVEQLLR	8	0	955.545	B8AAT1;B9EXR9;Q6L4R9	B8AAT1	no	2	0.078994	53.878	192750000	0	0	0	100720000	92030000	0
AQVHAACGPTVSCADITALATR	22	0	2269.09	Q9ST81;Q7XSV1;A2XZ79	Q9ST81	yes	3	1.8784e-11	99.11	714620000	161730000	76211000	99287000	131640000	99228000	146520000
AQVIAHPQIIEAQR	14	0	1572.87	B9FYD7;Q6ZBI5;B8B9G1	B9FYD7	yes	3	0.072864	17.059	196420000	32401000	26226000	31312000	34753000	28752000	42977000
AQVQIPLEVVNLR	13	0	1477.86	B9FAE7;Q10SS5;Q10SS6	B9FAE7	yes	2;3	2.567e-08	105.65	406070000	77808000	49307000	64542000	64776000	71737000	77903000
AQWAADAINFIWSR	14	0	1647.82	Q53PH6;B8BJE0;A3C959	Q53PH6	yes	2	0.00040931	63.062	19646000	19646000	0	0	0	0	0
ARPAACENAR	10	1	1114.53	A2X8U7	A2X8U7	yes	2	0.0018657	96.229	47784000	0	41824000	5959700	0	0	0
ARPDYGDVPAGQDMTGYYPR	20	1	2228	B8B9D0;B9FYF5;Q6Z9C4	B8B9D0	yes	3	0.0077444	33.237	92421000	0	24058000	0	33135000	35228000	0
ARPNLVESTSGSR	13	1	1372.71	Q7EYR6;A2YK26;Q6AVQ4;Q10AT9;B8AM92;B8AN72;B9F6X9;Q75HF7;A0A0P0W4M8	Q7EYR6	no	2;3	6.2497e-11	130.15	1047400000	281090000	84947000	90445000	211000000	191300000	188610000
ARPPVLSVALPSDTGR	16	1	1634.91	Q2QMK8;B9GE42;B8BMV1	Q2QMK8	yes	2	0.0029627	51.089	201550000	32009000	28677000	28258000	30696000	35857000	46056000
ARPTACENAR	10	1	1144.54	Q6ZFX8;B9F2B8	Q6ZFX8	yes	2	0.067219	63.401	19680000	0	7837400	11842000	0	0	0
ARYDEIVK	8	1	992.529	Q10QZ6;O64937;B8APM5;A0A1L2JKK1;Q10QZ4;A0A0N7KGP4;B9FBM7;Q10QZ5;A0A0P0VTT8	Q10QZ6	yes	2	0.042632	76.221	387190000	157730000	0	0	102410000	81323000	45728000
ASAAAAAAAAK	11	0	872.472	A2X4M4	A2X4M4	yes	2	0.0030051	59.84	470790000	104570000	35895000	34946000	79281000	108490000	107600000
ASAAAAAATQVGTYFLR	17	0	1667.86	A0A0P0VEB3;Q6ZG86	A0A0P0VEB3	yes	2	1.4395e-54	240.24	122960000	0	47918000	0	32472000	22573000	19994000
ASAAAAADPGAAYK	14	0	1233.6	A2XZQ7;Q5W7C8	A2XZQ7	yes	2	0.00037993	56.569	0	0	0	0	0	0	0
ASAAAAASSR	10	0	861.43	Q7XHR1;B8B676;Q2QMP7;B8BMT7	Q7XHR1	yes	2	8.0037e-08	185.33	25013000	9960900	0	0	0	7411600	7640100
ASAAAADAEDEDEAAAPATPSK	22	0	2057.9	Q5KQD2	Q5KQD2	yes	2	3.1599e-19	118.36	177950000	55305000	17647000	35036000	29739000	40221000	0
ASAAAADAPEGAAADAVR	18	0	1583.75	B9F777;X5IB44;B8AKN2;Q84Q78	B9F777	yes	2	2.8313e-22	130.4	238030000	22466000	42374000	43044000	44487000	40212000	45449000
ASAAEAVEELTR	12	0	1245.62	Q8S7M7;A2ZAG4	Q8S7M7	yes	2	0.0015022	53.869	20073000	0	9367000	10706000	0	0	0
ASAAVAVAPVVSDLVDFLNASPTAFHAVDEAK	32	0	3181.63	Q2QVB4;A2ZJA7	Q2QVB4	yes	3	1.71e-42	138.9	85707000	0	8755200	0	31052000	45900000	0
ASADEALVLLQGTLIGGQNVR	21	0	2124.15	B9FZF5;Q6YZ94;A0A0P0XCP2;Q0J7I6	B9FZF5	yes	3	0.00017546	48.196	0	0	0	0	0	0	0
ASAGPGLESLVDQIISVITNDGR	23	0	2311.2	Q5TKF9;B9FLX7;B8AXH5	Q5TKF9	yes	2;3	9.6685e-78	205.02	635490000	104780000	60251000	72232000	152900000	112860000	132470000
ASAHPFENVQALLPVTSWLGAYPVPEHR	28	0	3085.58	Q6ZGV8;B8AHM3;B9F2D5	Q6ZGV8	yes	4	1.0661e-08	61.538	98818000	27609000	0	17303000	0	28756000	25150000
ASAIADFVSANK	12	0	1192.61	Q67IX6;B8AGU2	Q67IX6	yes	2	0.0013664	61.42	485450000	86359000	57801000	63474000	70375000	83841000	123600000
ASALAALSSAFNPSSQK	17	0	1648.84	Q10L71;Q10L72;B8APU2;A3AI33;Q10L70;A0A0P0VYG1	Q10L71	yes	2	8.2469e-05	68.979	74710000	28926000	0	0	19887000	25898000	0
ASALGVGVVYGAVK	14	0	1289.73	Q7XT14;Q01MV8;A2XPS1	Q7XT14	yes	2	0.0047891	48.467	388090000	72074000	65867000	56031000	66255000	60694000	67171000
ASALLQHEWR	10	0	1209.63	Q6K548;A2Z0D1;A6MZS8	Q6K548	yes	2;3	7.8754e-09	187.16	784560000	97485000	138370000	180870000	153010000	129730000	85104000
ASALLQHEWRPK	12	1	1434.77	Q6K548;A2Z0D1;A6MZS8	Q6K548	yes	2;3;4	4.7247e-13	143.91	2685600000	305920000	411750000	275810000	673180000	585660000	433310000
ASALLVEFFEK	11	0	1252.67	P31924;A2XHR1;A0A0P0VYH2;Q43009;A2YNQ2;A6MZV1;A0A0P0VYG9	P31924	yes	1;2	2.8459e-07	143.4	2894900000	595040000	359120000	475000000	517100000	412470000	536130000
ASALPQPVLAQIWTYADK	18	0	1971.05	Q5Z7N1;A2YH71;A0A0P0X1C3	Q5Z7N1	yes	2;3	2.7909e-13	88.385	183300000	48397000	22055000	31648000	0	50730000	30472000
ASALSSLR	8	0	803.45	Q6ASU6;A2XLH6	Q6ASU6	yes	1;2	0.0066707	106.91	28041000	0	28041000	0	0	0	0
ASAPTDLAFDK	11	0	1134.56	A3A473;A2X230;Q6H733;Q6H732	A3A473	yes	2	0.043602	39.394	116410000	31094000	27753000	19786000	8873600	0	28901000
ASASVPAAGYGADGVYR	17	0	1610.77	Q0DV32;B8AND5;B9FB36	Q0DV32	yes	2	0.020276	35.872	0	0	0	0	0	0	0
ASATDAAFAR	10	0	979.472	Q75IQ4;B8ANR3	Q75IQ4	yes	2	0.00014985	103.42	699680000	143690000	81085000	69828000	120560000	143410000	141110000
ASATEDMGR	9	0	936.397	A2WLL2;Q5SNJ4	A2WLL2	yes	2	1.9724e-05	145.72	2024900000	395290000	201970000	219680000	392760000	496840000	318370000
ASATGASGWLR	11	0	1075.54	A2X5H4;Q6H547;A3A7H2;Q7X6J0	A2X5H4	yes	2	4.0518e-10	162.26	429190000	99223000	0	0	93498000	96232000	140240000
ASAVSTLAK	9	0	846.481	B8B874;Q6Z382;Q8H852;B7EEW9;B8AJK8;B9F6L0	B8B874	no	1;2	0.010423	101.25	754200000	145850000	51150000	168570000	115680000	192060000	80896000
ASAYEALNEIVR	12	0	1334.68	Q8GTC5;A0A0P0WL85	Q8GTC5	no	2	0.0053537	51.726	222460000	31724000	49776000	45286000	33612000	23873000	38188000
ASAYSILDTCFK	12	0	1374.65	Q6Z670;A0A0N7KG02;Q6Z671;A2X915;B9F2E7	Q6Z670	yes	2	4.5404e-06	110.31	768410000	173100000	85688000	88915000	140140000	127300000	153270000
ASCISFK	7	0	811.39	Q8H8T0;Q9ZR35;B8AM48;Q84MY1;B8B8B1;Q6Z4G3	Q8H8T0	no	2	0.025761	91.626	1018500000	286510000	0	0	245540000	260930000	225530000
ASCSSVTPR	9	0	963.444	Q9LDL0;A2WNB5	Q9LDL0	yes	2	1.9724e-05	149.72	2160800000	536060000	193970000	304580000	436300000	352920000	337000000
ASDASQEVDSQENHETVQEDESK	23	0	2561.06	Q5NBP9;A2WNF5;A0A0P0V0Y5	Q5NBP9	yes	3	4.2555e-12	78.976	26281000	26281000	0	0	0	0	0
ASDEDGDFAELYMFK	15	0	1736.72	A2YJC4;Q84ZN6;A0A0P0X3V1	A2YJC4	yes	2	0.00017756	70.197	164910000	41238000	20262000	18921000	23523000	32270000	28694000
ASDEDGDFAELYVFK	15	0	1704.75	Q6AT26;A2Y0X2;A0A0P0WII5;A0A0P0WIK3;A6N1D0	Q6AT26	yes	2	1.6261e-11	102.65	232750000	55552000	30676000	32082000	39740000	36726000	37978000
ASDFDSLGSDGGPGPVR	17	0	1632.74	B9FMD1;B7FAL5;A2Y085	B9FMD1	yes	2	3.6859e-15	125.39	486120000	81311000	74649000	66655000	72731000	67725000	123050000
ASDIPDPQEYEAWQSR	16	0	1890.84	Q6ES97;A0A0P0XL03;Q6ES98;A2Z060	Q6ES97	yes	2	0.00018238	66.826	38013000	0	0	10938000	8501200	0	18574000
ASDLAAAPNGAR	12	0	1112.56	B9FDT1;B8AS57;A0A0P0WGP2;A0A0P0WGR7	B9FDT1	yes	2	0.003139	58.476	59769000	20935000	0	0	0	0	38835000
ASDLDIASILGMGFPK	16	0	1633.84	S4U008;Q8W1L6;B8AFN7;A0A0P0VHH4;B9F4Y9	S4U008	yes	2	6.2514e-32	174.47	517290000	135510000	92282000	96087000	79826000	20216000	93365000
ASDLEQEPISSTDKPVEK	18	1	1971.96	B9FFD3	B9FFD3	yes	2;3	2.8053e-08	78.078	94269000	41598000	0	27606000	0	25065000	0
ASDQYLPPFVIVDESGK	17	0	1863.93	Q5QMK7;B8ABA7;A2ZZ01	Q5QMK7	yes	2;3	2.0806e-07	89.468	3038600000	535140000	345410000	350220000	576880000	684680000	546250000
ASDSVTVPITFGDINIR	17	0	1803.94	B9FTY7;Q69XA0;B8B454	B9FTY7	yes	2	4.5503e-06	66.826	0	0	0	0	0	0	0
ASDVACLPISLGWYGPAEENR	21	0	2304.08	B8ARK2;A0A0P0W896;A0A0P0W8J1;Q7XWW0;B9FE54	B8ARK2	no	2	2.1322e-10	75.912	0	0	0	0	0	0	0
ASEALIGMFSGR	12	0	1237.61	Q53LC7;A2ZD47	Q53LC7	no	2	7.3419e-06	107.12	298000000	57181000	0	0	47007000	129870000	63949000
ASECSDSPSLK	11	0	1179.51	B8AE35;Q6K683;B9F3Z4	B8AE35	yes	2	0.00063366	80.245	20215000	0	20215000	0	0	0	0
ASEDQAIQNAILNSSWFK	18	0	2020.99	A3BLI0;Q7F101;A0A0P0X7X2;Q7F102;Q0D564	A3BLI0	yes	2;3	1.4366e-15	116.6	211940000	38742000	19693000	24826000	45349000	36757000	46576000
ASEEAIDLVTQHLK	14	0	1552.81	B9FBQ0;Q6TUC1;Q0DNR9;Q84R33;B8AR50	B9FBQ0	yes	3	0.018549	31.095	99850000	32300000	19925000	25628000	0	0	21997000
ASEGVLLGMGNPLLDISAVVDDAFLTK	27	0	2744.43	Q6K1R5;A2X7E9;A6MZU9	Q6K1R5	yes	2;3	1.827e-101	228.46	4499200000	904140000	564160000	598260000	872330000	887270000	673060000
ASELLEQTK	9	0	1017.53	B9FK36;A2Y2U1	B9FK36	yes	2	2.2601e-05	149.27	272330000	60058000	33404000	49523000	69006000	60343000	0
ASELPPGVTSHK	12	0	1221.64	Q6ZFX8;B9F2B8;A2X8U7	Q6ZFX8	no	2	0.07646	36.46	34462000	0	0	0	15596000	0	18866000
ASELVGR	7	0	730.397	Q2RAK8;A2ZBF1;A0A0P0XYT9	Q2RAK8	yes	2	0.077497	58.194	77996000	0	0	38873000	39123000	0	0
ASENKPVMNE	10	1	1117.51	Q0INR8;B8BP91;B9GCT1	Q0INR8	yes	2	0.00015354	120.04	546840000	86454000	119320000	89904000	89708000	98114000	63340000
ASESESNGHHHAGDEAR	17	0	1789.74	Q69XE0	Q69XE0	yes	3	0.00065436	43.37	3990200	0	0	0	0	0	3990200
ASETPGEDPFVVGR	14	0	1459.69	B9EVP5;Q94IY5	B9EVP5	yes	2	9.3513e-06	85.837	188820000	23326000	20220000	0	25666000	47213000	72393000
ASFAGDLNFYGK	12	0	1288.61	B8B7Y3;Q6Z4E4;B9FVX6;O49218;A0A0P0X3Y0	B8B7Y3	yes	2	0.0042371	46.101	141910000	15380000	0	38046000	0	34509000	53973000
ASFAHHGIK	9	0	966.504	B8AYE1;B9FML1	B8AYE1	yes	2	0.0025465	80.755	202970000	47449000	0	0	40153000	65927000	49437000
ASFFADDGADELPR	14	0	1509.67	Q7XKE9;Q259D4;A2XZ05	Q7XKE9	yes	2	0.00081852	52.599	114420000	0	0	0	0	53344000	61073000
ASFFAPSPETYAR	13	0	1442.68	Q7XQF8;Q01IG3	Q7XQF8	yes	2	0.00046245	65.895	161340000	37656000	29321000	31637000	26297000	0	36431000
ASFLDVLLSR	10	0	1119.63	B9FRN4;B8B377;Q0DEB5;Q5WA74	B9FRN4	yes	2	0.0013151	74.53	3165300	0	3165300	0	0	0	0
ASFSEAPPGNPK	12	0	1200.58	Q0DI31;A2Y4S9;O22490	Q0DI31	yes	2	1.4342e-05	88.24	1168800000	228230000	155100000	154160000	216390000	219570000	195310000
ASGASQLVVK	10	0	958.545	A0A0N7KTS9;Q2QVC1;A2ZJA1	A0A0N7KTS9	yes	2	0.0019641	72.096	229400000	0	44662000	51987000	72302000	60450000	0
ASGASYSSVVK	11	0	1054.53	Q8H4B9;B8B6M5	Q8H4B9	yes	2	0.00034929	86.463	676990000	117980000	87977000	95467000	126710000	128490000	120360000
ASGCNVLLIQK	11	0	1201.65	Q6YUK5;A2YUU5;A3C6G2;A2Z9B2	Q6YUK5	no	2	0.063403	31.989	0	0	0	0	0	0	0
ASGDYAIVISHNPDNGTSR	19	0	1972.92	Q2QNF3;A2ZLS7	Q2QNF3	yes	2;3	4.8947e-23	138.97	1582800000	360570000	251680000	243430000	250840000	218430000	257900000
ASGEGVQPQEYVLIK	15	0	1616.84	Q6H4P7;A2Z0N8;A3C0D8;Q0J0N6	A3C0D8	no	2	0.00031033	63.947	370670000	64990000	50079000	54673000	65200000	55968000	79763000
ASGPLPDPPNDEYDK	15	0	1613.72	Q9LX04;A2Y8A8	Q9LX04	yes	2	0.00044781	57.475	93231000	20759000	24695000	47776000	0	0	0
ASGPVILYVEDLFTSR	16	0	1765.93	Q10CF2;B8AKX1	Q10CF2	yes	2	0.030077	38.227	51743000	9932600	0	0	0	23212000	18599000
ASGSCDFAGAASIVNQQPK	19	0	1906.88	A0A0P0XDW1;Q6Z9Y9;Q6YVU4;B9FXP9;B8B6Z6;Q6YVU3	Q6YVU4	no	2	3.8401e-11	107.69	147690000	49715000	0	0	0	45231000	52747000
ASGSCDFAGAATIVTQQPK	19	0	1907.9	Q6YVU7;B9FXP8	Q6YVU7	yes	2;3	1.4299e-50	188.71	1060700000	211430000	141360000	148860000	254040000	207330000	97698000
ASGSEAEKSPEVVLEWPK	18	1	1941.97	Q948T6;A2YS08;A0A0P0XCY4;B7F6T2	Q948T6	yes	2	0.045631	27.312	0	0	0	0	0	0	0
ASGSTAPFWYSVK	13	0	1399.68	A0A0P0V8Z3;Q8LJ43;A2WVM5;A0A0P0V8T5	A0A0P0V8Z3	yes	2	0.079986	33.456	43722000	0	0	0	21325000	22397000	0
ASGSVPAATGPDPPTIK	17	0	1564.81	Q9AX74;B8ABL4	Q9AX74	yes	2	0.0049683	42.633	26763000	0	0	0	0	16637000	10125000
ASGYDVESSASSDAILK	17	0	1698.79	A0A0P0YCJ3;Q0IM09;A3CJA6;A2ZMK2;B8BMX7;Q2QMD4	A0A0P0YCJ3	yes	2	2.5136e-06	69.188	0	0	0	0	0	0	0
ASGYGGEVELFESK	14	0	1471.68	Q69Y17;A0A0P0WTX9;B9FS66;C7J394;B8B3Z0	Q69Y17	yes	2	0.0010321	56.514	271600000	54161000	32250000	41308000	47478000	39129000	57273000
ASHAAGGPTR	10	0	923.457	Q6YUK5;A2YUU5	Q6YUK5	yes	3	0.031317	30.889	629080	629080	0	0	0	0	0
ASHIVGYPR	9	0	998.53	Q2QLY4;B8BN41;H2KWU8;Q2QLY5;A2ZMX3;H2KWU9	Q2QLY4	no	2	4.155e-05	128.38	19484000000	4475300000	2436400000	2280900000	3337900000	3364200000	3589300000
ASHPNYEIETR	11	0	1315.62	A2ZS73;A2WNV9	A2ZS73	yes	2;3	0.00082913	76.073	236460000	75651000	70498000	54378000	0	0	35933000
ASHQVYQPNGAAPISSTDKPISAR	24	1	2494.26	Q6Z965;A2YVX7	Q6Z965	yes	3	0.00086445	43.091	0	0	0	0	0	0	0
ASIPQALHDPNHLFTR	16	0	1815.94	Q5VMI0;C3W7B0;B8B0N6	Q5VMI0	yes	3	0.0047459	39.256	47568000	0	0	0	0	19736000	27832000
ASIYNAMPLAGVEK	14	0	1462.75	A2XCQ4;Q8LMR0	A2XCQ4	yes	2	3.7415e-06	91.076	984720000	225810000	101700000	129950000	164760000	188730000	173770000
ASLAFGCVVASDIDTMGGPSGIVGLGR	27	0	2606.28	Q8LNN1;A2Z9R9;Q8LNM7;A3C6V9	A2Z9R9	no	2;3	1.5696e-14	89.272	52879000	0	0	0	18944000	22375000	11561000
ASLEMLR	7	0	818.432	P37891;A2X026;A0A0P0VDZ0	P37891	yes	2	0.03338	85.265	57476000	0	31591000	25884000	0	0	0
ASLEVLVADLQFLR	14	0	1572.89	Q2QNJ8;B8BMI5	Q2QNJ8	yes	2	1.5872e-05	71.279	25263000	0	25263000	0	0	0	0
ASLFSELAAK	10	0	1035.56	Q70Z43;Q5ZEN1;B8ACZ5;A0A0P0UXG7;A0A0P0UXW3;A0A0P0UXC4	Q70Z43	yes	1;2	0.024492	80.787	262570000	81944000	42109000	52803000	15970000	0	69744000
ASLNDFDR	8	0	936.43	Q7X752;Q6K1Q6;Q01I11;B8AS12;A2X7C9;B9F156	Q7X752	yes	2	0.0027651	136.8	2567600000	486680000	434840000	387110000	408600000	390090000	460280000
ASLQAAEETGR	11	0	1131.55	B8AHE2;B9F2M6;Q6YXZ7;A2X0Q3	B8AHE2	yes	2	0.060017	39.394	80048000	0	24479000	0	0	0	55569000
ASLQDSQQSLDRPEEGSILSTGEILNNIIR	30	1	3282.67	Q5Z876;Q0DCQ3;B9EXD7	Q5Z876	yes	3	9.4502e-22	102.03	43686000	0	0	0	0	0	43686000
ASLTDLVNLNLSDTTEK	17	0	1832.94	P14656;B8AI28;S5CLH9;S5CI20	P14656	yes	2;3	2.1301e-46	220.34	2609800000	467680000	489200000	461550000	368080000	357420000	465870000
ASLTLPPAPTNPR	13	0	1333.74	Q6H450;B8BF46	Q6H450	yes	2	0.00041383	56.569	76038000	43855000	5774300	0	14796000	11612000	0
ASLVNDVDDVEK	12	0	1302.63	Q6ZGJ8;A2XA10;Q0DX85;Q6ZGJ7;A3ABR0	Q6ZGJ8	yes	2	0.00015943	82.437	689080000	149720000	77837000	87511000	106900000	130590000	136520000
ASLWENFK	8	0	993.492	Q7XLG3;Q01L35;A2XSZ1	Q7XLG3	no	2	0.081859	37.153	0	0	0	0	0	0	0
ASLWQVETGR	10	0	1145.58	Q9LDL0;A2WNB5	Q9LDL0	yes	2	0.0010054	90.05	1118400000	207340000	42912000	121360000	203420000	228190000	315180000
ASMDEPLYPIAILIDELK	18	0	2030.06	Q9S7C5;Q6K4K9;B8BD97	Q9S7C5	yes	2;3	2.245e-09	91.589	298740000	76280000	37076000	30269000	59090000	92851000	3172200
ASMEDFYETR	10	0	1247.51	Q67UX7;B8AHS3;B9F2R0;Q7XR06;Q01I02;A2XYI8	Q67UX7	no	2	0.019255	51.286	37008000	0	18410000	18598000	0	0	0
ASMGGYISSQTVR	13	0	1355.65	B7EJR0;Q9LST5;Q5VMN4;B9FRJ7;B8B2Z5	B7EJR0	yes	2	0.064586	34.432	96134000	49890000	0	0	32631000	0	13613000
ASMGQDLSEVDLMNVK	16	0	1735.81	Q10LF8;A2XGQ0	Q10LF8	yes	2	2.7044e-06	88.951	36591000	0	0	36591000	0	0	0
ASMIWIIGEYAER	13	0	1537.76	Q0DRT9;Q10LA0;B8APS8;B9F8H2;A0A0P0VXI9;A0A0P0VXK2	Q0DRT9	yes	2	0.060631	28.986	0	0	0	0	0	0	0
ASNAAEVVVWGTGSPLR	17	0	1712.88	Q67WR2;A0A0B4U0M3;A2YFQ2;A6N029	Q67WR2	yes	2;3	1.3456e-08	93.812	122380000	24329000	17714000	0	11477000	32765000	36096000
ASNAHEFISSLPQGYDTTVGER	22	0	2378.11	Q7FMW3;A2WU37;A2ZWV4	Q7FMW3	yes	3	6.9882e-05	45.579	75920000	0	0	0	27735000	19768000	28417000
ASNILLDFK	9	0	1019.57	Q0DJW8;Q84VF7;B8AZ90;Q60E30;A0A0N7KKC7;B9FJ25	Q0DJW8	yes	2	0.004663	63.624	70660000	0	8835100	16393000	28687000	0	16745000
ASNPFVNLK	9	0	988.534	Q8H8T0;Q9ZR35;B8AM48;A6N1F0;A2XJ86;B8B8B1;Q6Z4G3	Q8H8T0	no	2	0.0031119	80.684	5121100000	888290000	671000000	687680000	842960000	856110000	1175100000
ASNTLSIIDSGIGMTK	16	0	1606.82	Q0J4P2;E0X6U7;A2YWQ1;A0A0P0XIF8;A3BUJ5;Q8LGM6	Q0J4P2	yes	2;3	2.9199e-30	161.24	1603700000	342390000	240330000	270940000	249290000	273210000	227530000
ASNTLSIIDSGVGMTK	16	0	1592.81	Q69QQ6;A2Z2G1;B8BCT9;B8BBE9;Q0J0U8;Q07078	Q69QQ6	no	2;3	1.1759e-14	125.45	2802100000	523300000	394790000	371840000	544150000	457590000	510380000
ASPAPAPPAASSSAAGSAPPPR	22	0	1913.96	Q2R480	Q2R480	yes	2	3.4529e-07	64.522	0	0	0	0	0	0	0
ASPCGATVFVQGAPDGVDVK	20	0	1973.95	B9EZD5;A2WKD0	B9EZD5	yes	2	0.00035884	46.953	0	0	0	0	0	0	0
ASPDLLFNLR	10	0	1144.62	Q9MAX6;B8AU46	Q9MAX6	yes	2	0.003887	53.597	155800000	0	82080000	73724000	0	0	0
ASPETENVFNDAFWESLDAVVNALDNVTAR	30	0	3293.55	B9GBE8;Q2QYU8;Q2RBM4;B8BNT8;B8BIM9;C7J9W5	B9GBE8	yes	2;3	1.1503e-48	155.09	356990000	88291000	89295000	85148000	74689000	0	19567000
ASPGMLDHIMVETTGVK	17	0	1784.88	Q7X8U6;A3AV43;A2XUY0	Q7X8U6	yes	3	0.00022671	52.814	0	0	0	0	0	0	0
ASPGPATAGELLR	13	0	1238.66	Q6ZD98;A2YRD4	Q6ZD98	yes	2	0.012768	40.941	0	0	0	0	0	0	0
ASPYPGQDSVQR	12	0	1303.62	Q2QN72;B8BMN6;I4DHV7;B9GDX3;C7J9E3;B9GDX2;B8BMN5;Q2QN73	Q2QN72	no	2	0.0014651	60.301	181680000	41852000	0	0	35154000	52824000	51845000
ASQALAECLTAMQSLK	16	0	1720.85	Q65XN1;Q9XEN1;A2Y727	Q65XN1	yes	2	2.0257e-11	114.96	121670000	42177000	20761000	0	27224000	31512000	0
ASQDVIPGTDDAVVVK	16	0	1612.83	Q7XL19;Q01ME3;B9FEC8;Q2R2G0;A3CCF3;A2WZW9;A2XRQ8	Q7XL19	yes	2	0.0021823	50.508	47361000	33914000	0	0	13447000	0	0
ASQEAFR	7	0	807.388	Q6I5U8;B9FIZ2	Q6I5U8	yes	2	0.071678	91.906	61500000	0	27188000	0	34311000	0	0
ASQLENEISDLQQR	14	0	1629.8	A0A0P0YAX1;B9GDK2;B8BMB9;Q2QP63	A0A0P0YAX1	yes	2	0.0010627	52.372	26586000	0	0	13774000	0	12812000	0
ASQLVEEHR	9	0	1067.54	Q5Z6T5;A2YDT7	Q5Z6T5	yes	2	2.1011e-05	131.22	1776800000	345120000	292530000	241690000	239360000	317320000	340750000
ASQPPALDILVR	12	0	1278.73	B9F0Z2;B8AF26;Q6K8R0	B9F0Z2	yes	2	0.0039152	45.28	88388000	0	0	17692000	25833000	16766000	28097000
ASQPTDTTTSPLAGR	15	0	1501.74	B9GDI1;B8BM99	B9GDI1	yes	2	4.0514e-06	89.624	271820000	68817000	68417000	0	0	62299000	72286000
ASQQFWFQQTSSNLQTK	17	0	2027.97	Q69SH3;B8BDV0;B9G4R2	Q69SH3	yes	2	3.1213e-19	118.48	57614000	0	22314000	0	13505000	21794000	0
ASSAAPFHMVQIQR	14	0	1541.78	A2ZTZ7	A2ZTZ7	yes	2	7.3417e-12	127.3	555050000	112490000	56407000	62002000	113880000	143400000	66877000
ASSAGSSSAAAAQSR	15	0	1307.61	Q6Z6E3	Q6Z6E3	yes	2	0.0088638	41.088	0	0	0	0	0	0	0
ASSALICDTEQWK	13	0	1507.7	U5KNJ7;P42862;B8AKL0;Q0DD43;P42863	U5KNJ7	no	2	1.3538e-15	156.81	781770000	132050000	115630000	128800000	130520000	134300000	140470000
ASSAPTPPPLLPVTNPAAAGSSPAATAVGSDAPIATPAFR	40	0	3695.92	B9FJQ3;Q65WW5;A2Y5P2;Q5S1T9	B9FJQ3	yes	3	0.00019941	31.719	12412000	0	0	12412000	0	0	0
ASSATETETVR	11	0	1150.55	Q7XTK0;Q01MK7	Q7XTK0	yes	2	0.00074245	62.338	81403000	21680000	12900000	23184000	0	0	23638000
[truncated: 21,599 more rows]
