# Supplementary material for: Identification of Phosphorus Stress Related Proteins in the Seedlings of Dongxiang Wild Rice (Oryza Rufipogon Griff.) Using Label-Free Quantitative Proteomic Analysis
Source: Genes (Basel). 2022 Jan 4;13(1):108. doi: 10.3390/genes13010108 (PMC8774503; doi:10.3390/genes13010108)
Supplement: Supplementary file 1 [file genes-13-00108-s001.zip › Supplementary Table S4.xlsx]

## Sheet: BP
Level	GO_ID	Term	Type	Seqs_Num	Sequences
1	GO:0008150	biological_process	Biological Process	57	Q0D840,B8AC69,Q0DKM4,Q5TKF9,Q8H3K6,Q6ZD29,A2YKM4,A2ZW76,B8AVH8,B9FXQ1,Q5WMX0,Q6ZHG1,Q7XXQ0,Q9ATR3,Q6ASW3,A0A0P0XSK6,B8A7W8,Q0DTX5,Q5K3B1,Q5U1N7,Q5Z9Z3,Q7Y0E8,Q7Y0F2,Q9LX04,P29250,A2Z9J9,B7FAD4,Q06398,B8AHU1,A2X5V0,Q6EP66,A2Z9R9,B9FPI6,B9FUN6,Q5Z8N8,Q1H9B9,Q6AUZ6,Q0DYB1,Q6Z4F3,Q8GSD9,Q8H6G8,Q9AUZ3,Q5ZAV7,Q8H7T7,Q53L28,Q5Z589,Q9LGB2,Q6K9G3,A0A0P0V8Z3,Q10PD0,Q10Q09,Q2QLL9,A2WV09,Q7XUK4,Q6YXZ3,Q8H4E4…
2	GO:0000003	reproduction	Biological Process	2	Q7Y0F2,Q7Y0E8
2	GO:0008152	metabolic process	Biological Process	51	Q0D840,B8AC69,Q0DKM4,Q5TKF9,A2YKM4,A2ZW76,B8AVH8,B9FXQ1,Q5WMX0,Q6ZHG1,Q7XXQ0,Q9ATR3,Q6ASW3,A0A0P0XSK6,B8A7W8,Q0DTX5,Q5K3B1,Q5U1N7,Q5Z9Z3,Q7Y0E8,Q7Y0F2,Q9LX04,P29250,A2Z9J9,B7FAD4,Q06398,B8AHU1,A2X5V0,Q6EP66,A2Z9R9,B9FPI6,B9FUN6,Q5Z8N8,Q1H9B9,Q6AUZ6,Q0DYB1,Q8H7T7,Q53L28,Q5Z589,Q9LGB2,Q9AUZ3,A0A0P0V8Z3,Q10PD0,Q10Q09,Q2QLL9,A2WV09,Q7XUK4,Q6ZD29,Q8H4E4,Q9FRU0,Q8H3K6
2	GO:0002376	immune system process	Biological Process	1	B8AC69
2	GO:0040007	growth	Biological Process	1	Q7Y0F2
2	GO:0009987	cellular process	Biological Process	34	Q0D840,B8AC69,Q0DKM4,Q5TKF9,Q6ASW3,Q7Y0E8,Q7Y0F2,P29250,A2Z9J9,B7FAD4,Q06398,B8AHU1,A2X5V0,Q6EP66,Q1H9B9,Q0DYB1,Q8H7T7,Q53L28,Q5U1N7,Q6ZD29,Q5K3B1,Q9LGB2,Q9AUZ3,A0A0P0V8Z3,Q10PD0,Q10Q09,Q2QLL9,Q0DTX5,A2WV09,Q7XUK4,B8A7W8,Q5Z589,Q8H4E4,Q9FRU0
2	GO:0019740	nitrogen utilization	Biological Process	1	Q6K9G3
2	GO:0022414	reproductive process	Biological Process	2	Q7Y0F2,Q7Y0E8
2	GO:0023052	signaling	Biological Process	2	Q6ZD29,B8AC69
2	GO:0032501	multicellular organismal process	Biological Process	2	Q7Y0F2,Q7Y0E8
2	GO:0032502	developmental process	Biological Process	2	Q7Y0F2,Q7Y0E8
2	GO:0048518	positive regulation of biological process	Biological Process	1	B8AC69
2	GO:0048519	negative regulation of biological process	Biological Process	1	Q9LGB2
2	GO:0050789	regulation of biological process	Biological Process	6	Q0D840,Q7Y0E8,Q7Y0F2,Q6ZD29,B8AC69,Q9LGB2
2	GO:0050896	response to stimulus	Biological Process	10	Q6ZD29,B8AC69,Q5ZAV7,Q5U1N7,A2Z9J9,B7FAD4,Q06398,Q0D840,P29250,Q0DTX5
2	GO:0051179	localization	Biological Process	6	Q6Z4F3,Q8GSD9,Q8H6G8,Q9AUZ3,Q0D840,Q6K9G3
2	GO:0051704	multi-organism process	Biological Process	4	B8AC69,P29250,Q7Y0F2,Q7Y0E8
2	GO:0065007	biological regulation	Biological Process	7	Q0D840,Q7Y0E8,Q7Y0F2,Q6ZD29,B8AC69,Q9LGB2,Q6YXZ3
2	GO:0071840	cellular component organization or biogenesis	Biological Process	4	Q5U1N7,Q7Y0F2,A2X5V0,Q7XUK4
2	GO:0098754	detoxification	Biological Process	5	A2Z9J9,B7FAD4,Q06398,Q0DTX5,Q5U1N7
3	GO:0055114	oxidation-reduction process	Biological Process	11	P29250,A0A0P0XSK6,B8A7W8,Q0D840,Q0DTX5,Q5K3B1,Q5U1N7,Q5Z9Z3,Q7Y0E8,Q7Y0F2,Q9LX04
3	GO:0006807	nitrogen compound metabolic process	Biological Process	25	B8AC69,Q0DKM4,Q5TKF9,A2YKM4,A2ZW76,Q5WMX0,Q7XXQ0,A2Z9J9,B7FAD4,Q06398,B8AHU1,A2X5V0,Q6EP66,A2Z9R9,B9FPI6,B9FUN6,Q5Z8N8,Q8H7T7,Q53L28,Q9LGB2,A2WV09,B8A7W8,Q6ZD29,Q8H4E4,Q9FRU0
3	GO:0009056	catabolic process	Biological Process	13	A2YKM4,A2ZW76,Q5WMX0,Q7XXQ0,A2Z9J9,B7FAD4,Q06398,A2Z9R9,B9FPI6,B9FUN6,Q5Z8N8,Q7XUK4,Q5U1N7
3	GO:0009058	biosynthetic process	Biological Process	8	B8AHU1,A2X5V0,Q1H9B9,Q53L28,Q5Z589,Q5K3B1,A2WV09,P29250
3	GO:0009892	negative regulation of metabolic process	Biological Process	1	Q9LGB2
3	GO:0019222	regulation of metabolic process	Biological Process	2	Q9LGB2,Q6ZD29
3	GO:0019748	secondary metabolic process	Biological Process	3	A2Z9J9,B7FAD4,Q06398
3	GO:0044237	cellular metabolic process	Biological Process	32	Q0D840,B8AC69,Q0DKM4,Q5TKF9,Q6ASW3,P29250,A2Z9J9,B7FAD4,Q06398,B8AHU1,A2X5V0,Q6EP66,Q1H9B9,Q0DYB1,Q8H7T7,Q53L28,Q5K3B1,Q9LGB2,Q9AUZ3,A0A0P0V8Z3,Q10PD0,Q10Q09,Q2QLL9,Q0DTX5,A2WV09,Q7XUK4,B8A7W8,Q5U1N7,Q5Z589,Q6ZD29,Q8H4E4,Q9FRU0
3	GO:0044238	primary metabolic process	Biological Process	31	B8AC69,Q0DKM4,Q5TKF9,A2YKM4,A2ZW76,B8AVH8,B9FXQ1,Q5WMX0,Q6ZHG1,Q7XXQ0,Q9ATR3,Q6ASW3,B8AHU1,A2X5V0,Q6EP66,A2Z9R9,B9FPI6,B9FUN6,Q5Z8N8,Q6AUZ6,Q8H7T7,Q53L28,Q9LGB2,Q5K3B1,A2WV09,Q7XUK4,P29250,Q5Z589,Q6ZD29,Q8H4E4,Q9FRU0
3	GO:0044281	small molecule metabolic process	Biological Process	9	Q6ASW3,Q0D840,Q1H9B9,Q8H7T7,Q53L28,A2WV09,P29250,B8A7W8,Q5Z589
3	GO:0071704	organic substance metabolic process	Biological Process	37	B8AC69,Q0DKM4,Q5TKF9,A2YKM4,A2ZW76,B8AVH8,B9FXQ1,Q5WMX0,Q6ZHG1,Q7XXQ0,Q9ATR3,Q6ASW3,A2Z9J9,B7FAD4,Q06398,B8AHU1,A2X5V0,Q6EP66,A2Z9R9,B9FPI6,B9FUN6,Q5Z8N8,Q1H9B9,Q6AUZ6,Q0D840,Q8H7T7,Q53L28,Q5Z589,Q9LGB2,Q5K3B1,A2WV09,Q7XUK4,P29250,B8A7W8,Q6ZD29,Q8H4E4,Q9FRU0
3	GO:0002253	activation of immune response	Biological Process	1	B8AC69
3	GO:0002682	regulation of immune system process	Biological Process	1	B8AC69
3	GO:0002684	positive regulation of immune system process	Biological Process	1	B8AC69
3	GO:0006955	immune response	Biological Process	1	B8AC69
3	GO:0016049	cell growth	Biological Process	1	Q7Y0F2
3	GO:0048589	developmental growth	Biological Process	1	Q7Y0F2
3	GO:0010496	intercellular transport	Biological Process	1	Q0D840
3	GO:0006457	protein folding	Biological Process	1	Q0D840
3	GO:0007165	signal transduction	Biological Process	2	Q6ZD29,B8AC69
3	GO:0007154	cell communication	Biological Process	2	Q6ZD29,B8AC69
3	GO:0016043	cellular component organization	Biological Process	4	Q5U1N7,Q7Y0F2,A2X5V0,Q7XUK4
3	GO:0019725	cellular homeostasis	Biological Process	3	Q0D840,Q7Y0E8,Q7Y0F2
3	GO:0048523	negative regulation of cellular process	Biological Process	1	Q9LGB2
3	GO:0048869	cellular developmental process	Biological Process	1	Q7Y0F2
3	GO:0050794	regulation of cellular process	Biological Process	6	Q0D840,Q7Y0E8,Q7Y0F2,Q6ZD29,B8AC69,Q9LGB2
3	GO:0051716	cellular response to stimulus	Biological Process	5	Q6ZD29,B8AC69,Q0DTX5,Q0D840,Q5U1N7
3	GO:0071554	cell wall organization or biogenesis	Biological Process	2	Q5U1N7,Q7XUK4
3	GO:0003006	developmental process involved in reproduction	Biological Process	2	Q7Y0F2,Q7Y0E8
3	GO:0009856	pollination	Biological Process	2	Q7Y0F2,Q7Y0E8
3	GO:0044706	multi-multicellular organism process	Biological Process	2	Q7Y0F2,Q7Y0E8
3	GO:0009653	anatomical structure morphogenesis	Biological Process	1	Q7Y0F2
3	GO:0048856	anatomical structure development	Biological Process	2	Q7Y0F2,Q7Y0E8
3	GO:0048584	positive regulation of response to stimulus	Biological Process	1	B8AC69
3	GO:0048583	regulation of response to stimulus	Biological Process	1	B8AC69
3	GO:0006950	response to stress	Biological Process	7	Q6ZD29,B8AC69,Q5U1N7,Q0D840,P29250,Q0DTX5,Q5ZAV7
3	GO:0009605	response to external stimulus	Biological Process	2	B8AC69,P29250
3	GO:0009607	response to biotic stimulus	Biological Process	3	B8AC69,P29250,Q6ZD29
3	GO:0009628	response to abiotic stimulus	Biological Process	1	Q0D840
3	GO:0009719	response to endogenous stimulus	Biological Process	1	Q6ZD29
3	GO:0042221	response to chemical	Biological Process	7	A2Z9J9,B7FAD4,Q06398,Q6ZD29,Q0DTX5,Q0D840,Q5U1N7
3	GO:0051234	establishment of localization	Biological Process	6	Q6Z4F3,Q8GSD9,Q8H6G8,Q9AUZ3,Q0D840,Q6K9G3
3	GO:0051641	cellular localization	Biological Process	1	Q6Z4F3
3	GO:0051707	response to other organism	Biological Process	2	B8AC69,P29250
3	GO:0065008	regulation of biological quality	Biological Process	3	Q0D840,Q7Y0E8,Q7Y0F2
3	GO:0065009	regulation of molecular function	Biological Process	4	Q9LGB2,Q6YXZ3,Q0D840,Q6ZD29
3	GO:0044085	cellular component biogenesis	Biological Process	1	A2X5V0
3	GO:0009407	toxin catabolic process	Biological Process	3	A2Z9J9,B7FAD4,Q06398
3	GO:1990748	cellular detoxification	Biological Process	2	Q0DTX5,Q5U1N7
4	GO:0022900	electron transport chain	Biological Process	1	P29250
4	GO:0034641	cellular nitrogen compound metabolic process	Biological Process	11	B8AC69,Q0DKM4,Q5TKF9,A2Z9J9,B7FAD4,Q06398,B8AHU1,A2X5V0,A2WV09,Q8H4E4,Q9FRU0
4	GO:0051171	regulation of nitrogen compound metabolic process	Biological Process	2	Q9LGB2,Q6ZD29
4	GO:0051172	negative regulation of nitrogen compound metabolic process	Biological Process	1	Q9LGB2
4	GO:0071941	nitrogen cycle metabolic process	Biological Process	1	B8A7W8
4	GO:1901564	organonitrogen compound metabolic process	Biological Process	18	A2YKM4,A2ZW76,Q5WMX0,Q7XXQ0,A2Z9J9,B7FAD4,Q06398,A2X5V0,Q6EP66,A2Z9R9,B9FPI6,B9FUN6,Q5Z8N8,Q8H7T7,Q53L28,Q9LGB2,A2WV09,Q6ZD29
4	GO:2001057	reactive nitrogen species metabolic process	Biological Process	1	B8A7W8
4	GO:0044248	cellular catabolic process	Biological Process	5	A2Z9J9,B7FAD4,Q06398,Q7XUK4,Q5U1N7
4	GO:0090487	secondary metabolite catabolic process	Biological Process	3	A2Z9J9,B7FAD4,Q06398
4	GO:1901575	organic substance catabolic process	Biological Process	9	A2YKM4,A2ZW76,Q5WMX0,Q7XXQ0,A2Z9R9,B9FPI6,B9FUN6,Q5Z8N8,Q7XUK4
4	GO:0044249	cellular biosynthetic process	Biological Process	6	B8AHU1,A2X5V0,Q1H9B9,Q53L28,A2WV09,P29250
4	GO:0044283	small molecule biosynthetic process	Biological Process	2	Q53L28,P29250
4	GO:1901576	organic substance biosynthetic process	Biological Process	8	B8AHU1,A2X5V0,Q1H9B9,Q53L28,Q5Z589,Q5K3B1,A2WV09,P29250
4	GO:0010605	negative regulation of macromolecule metabolic process	Biological Process	1	Q9LGB2
4	GO:0031324	negative regulation of cellular metabolic process	Biological Process	1	Q9LGB2
4	GO:0031323	regulation of cellular metabolic process	Biological Process	2	Q9LGB2,Q6ZD29
4	GO:0060255	regulation of macromolecule metabolic process	Biological Process	2	Q9LGB2,Q6ZD29
4	GO:0080090	regulation of primary metabolic process	Biological Process	2	Q9LGB2,Q6ZD29
4	GO:0009404	toxin metabolic process	Biological Process	3	A2Z9J9,B7FAD4,Q06398
4	GO:0006790	sulfur compound metabolic process	Biological Process	5	Q0D840,A2Z9J9,B7FAD4,Q06398,Q1H9B9
4	GO:0006082	organic acid metabolic process	Biological Process	5	Q8H7T7,Q53L28,P29250,B8A7W8,Q5Z589
4	GO:0006091	generation of precursor metabolites and energy	Biological Process	1	P29250
4	GO:0006575	cellular modified amino acid metabolic process	Biological Process	3	A2Z9J9,B7FAD4,Q06398
4	GO:0006725	cellular aromatic compound metabolic process	Biological Process	7	B8AC69,Q0DKM4,Q5TKF9,B8AHU1,A2WV09,Q8H4E4,Q9FRU0
4	GO:0006730	one-carbon metabolic process	Biological Process	1	Q1H9B9
4	GO:0006793	phosphorus metabolic process	Biological Process	10	Q6EP66,Q0DYB1,Q6ASW3,Q9AUZ3,A0A0P0V8Z3,Q10PD0,Q10Q09,Q2QLL9,A2WV09,Q6ZD29
4	GO:0072593	reactive oxygen species metabolic process	Biological Process	2	Q0DTX5,Q5U1N7
4	GO:0015979	photosynthesis	Biological Process	1	Q5K3B1
4	GO:0043094	cellular metabolic compound salvage	Biological Process	1	Q5K3B1
4	GO:0044255	cellular lipid metabolic process	Biological Process	1	P29250
4	GO:0044260	cellular macromolecule metabolic process	Biological Process	11	B8AC69,Q0DKM4,Q5TKF9,B8AHU1,A2X5V0,Q6EP66,Q9LGB2,Q7XUK4,Q6ZD29,Q8H4E4,Q9FRU0
4	GO:0044262	cellular carbohydrate metabolic process	Biological Process	2	Q6ASW3,Q7XUK4
4	GO:0046483	heterocycle metabolic process	Biological Process	7	B8AC69,Q0DKM4,Q5TKF9,B8AHU1,A2WV09,Q8H4E4,Q9FRU0
4	GO:0051186	cofactor metabolic process	Biological Process	1	Q1H9B9
4	GO:0005975	carbohydrate metabolic process	Biological Process	12	Q6ASW3,Q5K3B1,Q7XUK4,Q5Z589,A2YKM4,A2ZW76,B8AVH8,B9FXQ1,Q5WMX0,Q6ZHG1,Q7XXQ0,Q9ATR3
4	GO:0006139	nucleobase-containing compound metabolic process	Biological Process	7	B8AC69,Q0DKM4,Q5TKF9,B8AHU1,A2WV09,Q8H4E4,Q9FRU0
4	GO:0006520	cellular amino acid metabolic process	Biological Process	2	Q8H7T7,Q53L28
4	GO:0006629	lipid metabolic process	Biological Process	2	P29250,Q6AUZ6
4	GO:0019538	protein metabolic process	Biological Process	8	A2X5V0,Q6EP66,A2Z9R9,B9FPI6,B9FUN6,Q5Z8N8,Q9LGB2,Q6ZD29
4	GO:0005996	monosaccharide metabolic process	Biological Process	1	Q5Z589
4	GO:0006066	alcohol metabolic process	Biological Process	1	Q6ASW3
4	GO:0018904	ether metabolic process	Biological Process	1	Q0D840
4	GO:0055086	nucleobase-containing small molecule metabolic process	Biological Process	1	A2WV09
4	GO:0009812	flavonoid metabolic process	Biological Process	1	Q5Z589
4	GO:0015977	carbon fixation	Biological Process	1	Q5K3B1
4	GO:0019637	organophosphate metabolic process	Biological Process	1	A2WV09
4	GO:0043170	macromolecule metabolic process	Biological Process	19	B8AC69,Q0DKM4,Q5TKF9,A2YKM4,A2ZW76,Q5WMX0,Q7XXQ0,B8AHU1,A2X5V0,Q6EP66,A2Z9R9,B9FPI6,B9FUN6,Q5Z8N8,Q9LGB2,Q7XUK4,Q6ZD29,Q8H4E4,Q9FRU0
4	GO:0046500	S-adenosylmethionine metabolic process	Biological Process	1	Q1H9B9
4	GO:1901135	carbohydrate derivative metabolic process	Biological Process	5	A2YKM4,A2ZW76,Q5WMX0,Q7XXQ0,A2WV09
4	GO:1901360	organic cyclic compound metabolic process	Biological Process	7	B8AC69,Q0DKM4,Q5TKF9,B8AHU1,A2WV09,Q8H4E4,Q9FRU0
4	GO:1901615	organic hydroxy compound metabolic process	Biological Process	1	Q6ASW3
4	GO:0002218	activation of innate immune response	Biological Process	1	B8AC69
4	GO:0050776	regulation of immune response	Biological Process	1	B8AC69
4	GO:0050778	positive regulation of immune response	Biological Process	1	B8AC69
4	GO:0045087	innate immune response	Biological Process	1	B8AC69
4	GO:0009826	unidimensional cell growth	Biological Process	1	Q7Y0F2
4	GO:0048588	developmental cell growth	Biological Process	1	Q7Y0F2
4	GO:0060560	developmental growth involved in morphogenesis	Biological Process	1	Q7Y0F2
4	GO:0010497	plasmodesmata-mediated intercellular transport	Biological Process	1	Q0D840
4	GO:0009755	hormone-mediated signaling pathway	Biological Process	1	Q6ZD29
4	GO:0009870	defense response signaling pathway, resistance gene-dependent	Biological Process	1	B8AC69
4	GO:0010204	defense response signaling pathway, resistance gene-independent	Biological Process	1	B8AC69
4	GO:0006996	organelle organization	Biological Process	1	A2X5V0
4	GO:0022607	cellular component assembly	Biological Process	1	A2X5V0
4	GO:0032989	cellular component morphogenesis	Biological Process	1	Q7Y0F2
4	GO:0043933	macromolecular complex subunit organization	Biological Process	1	A2X5V0
4	GO:0045229	external encapsulating structure organization	Biological Process	2	Q5U1N7,Q7XUK4
4	GO:0045454	cell redox homeostasis	Biological Process	3	Q0D840,Q7Y0E8,Q7Y0F2
4	GO:0030154	cell differentiation	Biological Process	1	Q7Y0F2
4	GO:0048468	cell development	Biological Process	1	Q7Y0F2
4	GO:0033554	cellular response to stress	Biological Process	2	Q0DTX5,Q0D840
4	GO:0070887	cellular response to chemical stimulus	Biological Process	4	Q6ZD29,Q0DTX5,Q0D840,Q5U1N7
4	GO:0071555	cell wall organization	Biological Process	2	Q5U1N7,Q7XUK4
4	GO:0071669	plant-type cell wall organization or biogenesis	Biological Process	1	Q5U1N7
4	GO:0009860	pollen tube growth	Biological Process	1	Q7Y0F2
4	GO:0048868	pollen tube development	Biological Process	2	Q7Y0F2,Q7Y0E8
4	GO:0031349	positive regulation of defense response	Biological Process	1	B8AC69
4	GO:0080134	regulation of response to stress	Biological Process	1	B8AC69
4	GO:0006952	defense response	Biological Process	2	B8AC69,Q6ZD29
4	GO:0006979	response to oxidative stress	Biological Process	3	Q0DTX5,Q0D840,Q5U1N7
4	GO:0009409	response to cold	Biological Process	1	Q0D840
4	GO:0009611	response to wounding	Biological Process	1	P29250
4	GO:0043207	response to external biotic stimulus	Biological Process	2	B8AC69,P29250
4	GO:0009266	response to temperature stimulus	Biological Process	1	Q0D840
4	GO:0009725	response to hormone	Biological Process	1	Q6ZD29
4	GO:0071495	cellular response to endogenous stimulus	Biological Process	1	Q6ZD29
4	GO:0001101	response to acid chemical	Biological Process	1	Q6ZD29
4	GO:0009636	response to toxic substance	Biological Process	5	A2Z9J9,B7FAD4,Q06398,Q0DTX5,Q5U1N7
4	GO:0010033	response to organic substance	Biological Process	1	Q6ZD29
4	GO:0010035	response to inorganic substance	Biological Process	1	Q0DTX5
4	GO:1901700	response to oxygen-containing compound	Biological Process	2	Q6ZD29,Q0DTX5
4	GO:0006810	transport	Biological Process	6	Q6Z4F3,Q8GSD9,Q8H6G8,Q9AUZ3,Q0D840,Q6K9G3
4	GO:0051649	establishment of localization in cell	Biological Process	1	Q6Z4F3
4	GO:0046907	intracellular transport	Biological Process	1	Q6Z4F3
4	GO:0009617	response to bacterium	Biological Process	1	B8AC69
4	GO:0009620	response to fungus	Biological Process	1	B8AC69
4	GO:0098542	defense response to other organism	Biological Process	1	B8AC69
4	GO:0042592	homeostatic process	Biological Process	3	Q0D840,Q7Y0E8,Q7Y0F2
4	GO:0044092	negative regulation of molecular function	Biological Process	3	Q9LGB2,Q0D840,Q6ZD29
4	GO:0044093	positive regulation of molecular function	Biological Process	1	Q6YXZ3
4	GO:0050790	regulation of catalytic activity	Biological Process	4	Q9LGB2,Q6YXZ3,Q0D840,Q6ZD29
4	GO:0022613	ribonucleoprotein complex biogenesis	Biological Process	1	A2X5V0
4	GO:0098869	cellular oxidant detoxification	Biological Process	2	Q0DTX5,Q5U1N7
5	GO:0043603	cellular amide metabolic process	Biological Process	4	A2Z9J9,B7FAD4,Q06398,A2X5V0
5	GO:0044271	cellular nitrogen compound biosynthetic process	Biological Process	3	B8AHU1,A2X5V0,A2WV09
5	GO:0072527	pyrimidine-containing compound metabolic process	Biological Process	1	A2WV09
5	GO:0051246	regulation of protein metabolic process	Biological Process	2	Q9LGB2,Q6ZD29
5	GO:0051248	negative regulation of protein metabolic process	Biological Process	1	Q9LGB2
5	GO:0042128	nitrate assimilation	Biological Process	1	B8A7W8
5	GO:0006022	aminoglycan metabolic process	Biological Process	4	A2YKM4,A2ZW76,Q5WMX0,Q7XXQ0
5	GO:0006518	peptide metabolic process	Biological Process	4	A2Z9J9,B7FAD4,Q06398,A2X5V0
5	GO:0009112	nucleobase metabolic process	Biological Process	1	A2WV09
5	GO:0009116	nucleoside metabolic process	Biological Process	1	A2WV09
5	GO:1901565	organonitrogen compound catabolic process	Biological Process	8	A2YKM4,A2ZW76,Q5WMX0,Q7XXQ0,A2Z9R9,B9FPI6,B9FUN6,Q5Z8N8
5	GO:1901566	organonitrogen compound biosynthetic process	Biological Process	3	A2X5V0,Q53L28,A2WV09
5	GO:0042126	nitrate metabolic process	Biological Process	1	B8A7W8
5	GO:0042744	hydrogen peroxide catabolic process	Biological Process	1	Q5U1N7
5	GO:0044275	cellular carbohydrate catabolic process	Biological Process	1	Q7XUK4
5	GO:0009057	macromolecule catabolic process	Biological Process	9	A2YKM4,A2ZW76,Q5WMX0,Q7XXQ0,A2Z9R9,B9FPI6,B9FUN6,Q5Z8N8,Q7XUK4
5	GO:0016052	carbohydrate catabolic process	Biological Process	1	Q7XUK4
5	GO:1901136	carbohydrate derivative catabolic process	Biological Process	4	A2YKM4,A2ZW76,Q5WMX0,Q7XXQ0
5	GO:0016053	organic acid biosynthetic process	Biological Process	2	Q53L28,P29250
5	GO:0018130	heterocycle biosynthetic process	Biological Process	2	B8AHU1,A2WV09
5	GO:0019438	aromatic compound biosynthetic process	Biological Process	2	B8AHU1,A2WV09
5	GO:0034645	cellular macromolecule biosynthetic process	Biological Process	2	B8AHU1,A2X5V0
5	GO:0044272	sulfur compound biosynthetic process	Biological Process	1	Q1H9B9
5	GO:0051188	cofactor biosynthetic process	Biological Process	1	Q1H9B9
5	GO:0006556	S-adenosylmethionine biosynthetic process	Biological Process	1	Q1H9B9
5	GO:0008610	lipid biosynthetic process	Biological Process	1	P29250
5	GO:0009059	macromolecule biosynthetic process	Biological Process	2	B8AHU1,A2X5V0
5	GO:0009813	flavonoid biosynthetic process	Biological Process	1	Q5Z589
5	GO:0016051	carbohydrate biosynthetic process	Biological Process	1	Q5K3B1
5	GO:0090407	organophosphate biosynthetic process	Biological Process	1	A2WV09
5	GO:1901137	carbohydrate derivative biosynthetic process	Biological Process	1	A2WV09
5	GO:1901362	organic cyclic compound biosynthetic process	Biological Process	2	B8AHU1,A2WV09
5	GO:0032269	negative regulation of cellular protein metabolic process	Biological Process	1	Q9LGB2
5	GO:0032268	regulation of cellular protein metabolic process	Biological Process	2	Q9LGB2,Q6ZD29
5	GO:0051174	regulation of phosphorus metabolic process	Biological Process	1	Q6ZD29
5	GO:0000103	sulfate assimilation	Biological Process	1	Q0D840
5	GO:0006749	glutathione metabolic process	Biological Process	3	A2Z9J9,B7FAD4,Q06398
5	GO:0043436	oxoacid metabolic process	Biological Process	5	Q8H7T7,Q53L28,P29250,B8A7W8,Q5Z589
5	GO:0006796	phosphate-containing compound metabolic process	Biological Process	10	Q6EP66,Q6ASW3,Q9AUZ3,A0A0P0V8Z3,Q10PD0,Q10Q09,Q2QLL9,A2WV09,Q6ZD29,Q0DYB1
5	GO:0006801	superoxide metabolic process	Biological Process	1	Q0DTX5
5	GO:0042743	hydrogen peroxide metabolic process	Biological Process	1	Q5U1N7
5	GO:0019685	photosynthesis, dark reaction	Biological Process	1	Q5K3B1
5	GO:0009853	photorespiration	Biological Process	1	Q5K3B1
5	GO:0006631	fatty acid metabolic process	Biological Process	1	P29250
5	GO:0016070	RNA metabolic process	Biological Process	6	B8AC69,Q0DKM4,Q5TKF9,B8AHU1,Q8H4E4,Q9FRU0
5	GO:0044264	cellular polysaccharide metabolic process	Biological Process	1	Q7XUK4
5	GO:0044267	cellular protein metabolic process	Biological Process	4	A2X5V0,Q6EP66,Q9LGB2,Q6ZD29
5	GO:0019400	alditol metabolic process	Biological Process	1	Q6ASW3
5	GO:0006732	coenzyme metabolic process	Biological Process	1	Q1H9B9
5	GO:0005976	polysaccharide metabolic process	Biological Process	1	Q7XUK4
5	GO:0034654	nucleobase-containing compound biosynthetic process	Biological Process	2	B8AHU1,A2WV09
5	GO:0090304	nucleic acid metabolic process	Biological Process	6	B8AC69,Q0DKM4,Q5TKF9,B8AHU1,Q8H4E4,Q9FRU0
5	GO:0008652	cellular amino acid biosynthetic process	Biological Process	1	Q53L28
5	GO:0009081	branched-chain amino acid metabolic process	Biological Process	2	Q53L28,Q8H7T7
5	GO:0006508	proteolysis	Biological Process	5	Q9LGB2,A2Z9R9,B9FPI6,B9FUN6,Q5Z8N8
5	GO:0030163	protein catabolic process	Biological Process	4	A2Z9R9,B9FPI6,B9FUN6,Q5Z8N8
5	GO:0036211	protein modification process	Biological Process	2	Q6EP66,Q6ZD29
5	GO:0006063	uronic acid metabolic process	Biological Process	1	Q5Z589
5	GO:0019751	polyol metabolic process	Biological Process	1	Q6ASW3
5	GO:0006662	glycerol ether metabolic process	Biological Process	1	Q0D840
5	GO:0006753	nucleoside phosphate metabolic process	Biological Process	1	A2WV09
5	GO:0052696	flavonoid glucuronidation	Biological Process	1	Q5Z589
5	GO:0019253	reductive pentose-phosphate cycle	Biological Process	1	Q5K3B1
5	GO:0019693	ribose phosphate metabolic process	Biological Process	1	A2WV09
5	GO:0010467	gene expression	Biological Process	5	B8AC69,Q0DKM4,Q5TKF9,B8AHU1,A2X5V0
5	GO:0043412	macromolecule modification	Biological Process	2	Q6EP66,Q6ZD29
5	GO:0006040	amino sugar metabolic process	Biological Process	4	A2YKM4,A2ZW76,Q5WMX0,Q7XXQ0
5	GO:1901657	glycosyl compound metabolic process	Biological Process	1	A2WV09
5	GO:0045088	regulation of innate immune response	Biological Process	1	B8AC69
5	GO:0045089	positive regulation of innate immune response	Biological Process	1	B8AC69
5	GO:0009932	cell tip growth	Biological Process	1	Q7Y0F2
5	GO:0009738	abscisic acid-activated signaling pathway	Biological Process	1	Q6ZD29
5	GO:0070925	organelle assembly	Biological Process	1	A2X5V0
5	GO:0065003	macromolecular complex assembly	Biological Process	1	A2X5V0
5	GO:0000902	cell morphogenesis	Biological Process	1	Q7Y0F2
5	GO:0071826	ribonucleoprotein complex subunit organization	Biological Process	1	A2X5V0
5	GO:0000904	cell morphogenesis involved in differentiation	Biological Process	1	Q7Y0F2
5	GO:0034599	cellular response to oxidative stress	Biological Process	2	Q0DTX5,Q0D840
5	GO:0071229	cellular response to acid chemical	Biological Process	1	Q6ZD29
5	GO:0071310	cellular response to organic substance	Biological Process	1	Q6ZD29
5	GO:0097237	cellular response to toxic substance	Biological Process	2	Q0DTX5,Q5U1N7
5	GO:1901701	cellular response to oxygen-containing compound	Biological Process	2	Q6ZD29,Q0DTX5
5	GO:0009664	plant-type cell wall organization	Biological Process	1	Q5U1N7
5	GO:0031347	regulation of defense response	Biological Process	1	B8AC69
5	GO:0000302	response to reactive oxygen species	Biological Process	1	Q0DTX5
5	GO:0009737	response to abscisic acid	Biological Process	1	Q6ZD29
5	GO:0032870	cellular response to hormone stimulus	Biological Process	1	Q6ZD29
5	GO:0033993	response to lipid	Biological Process	1	Q6ZD29
5	GO:0097305	response to alcohol	Biological Process	1	Q6ZD29
5	GO:0000305	response to oxygen radical	Biological Process	1	Q0DTX5
5	GO:0016192	vesicle-mediated transport	Biological Process	2	Q6Z4F3,Q9AUZ3
5	GO:0006811	ion transport	Biological Process	4	Q6Z4F3,Q8GSD9,Q8H6G8,Q6K9G3
5	GO:0055085	transmembrane transport	Biological Process	3	Q6K9G3,Q8GSD9,Q8H6G8
5	GO:0071702	organic substance transport	Biological Process	1	Q6K9G3
5	GO:0071705	nitrogen compound transport	Biological Process	1	Q6K9G3
5	GO:0098657	import into cell	Biological Process	1	Q9AUZ3
5	GO:0006888	ER to Golgi vesicle-mediated transport	Biological Process	1	Q6Z4F3
5	GO:0042742	defense response to bacterium	Biological Process	1	B8AC69
5	GO:0050832	defense response to fungus	Biological Process	1	B8AC69
5	GO:0043086	negative regulation of catalytic activity	Biological Process	3	Q9LGB2,Q0D840,Q6ZD29
5	GO:0043085	positive regulation of catalytic activity	Biological Process	1	Q6YXZ3
5	GO:0051336	regulation of hydrolase activity	Biological Process	3	Q9LGB2,Q6YXZ3,Q6ZD29
5	GO:0042254	ribosome biogenesis	Biological Process	1	A2X5V0
5	GO:0022618	ribonucleoprotein complex assembly	Biological Process	1	A2X5V0
5	GO:0019430	removal of superoxide radicals	Biological Process	1	Q0DTX5
6	GO:0043604	amide biosynthetic process	Biological Process	1	A2X5V0
6	GO:0072528	pyrimidine-containing compound biosynthetic process	Biological Process	1	A2WV09
6	GO:0006206	pyrimidine nucleobase metabolic process	Biological Process	1	A2WV09
6	GO:0006213	pyrimidine nucleoside metabolic process	Biological Process	1	A2WV09
6	GO:0006220	pyrimidine nucleotide metabolic process	Biological Process	1	A2WV09
6	GO:0030162	regulation of proteolysis	Biological Process	1	Q9LGB2
6	GO:0006026	aminoglycan catabolic process	Biological Process	4	A2YKM4,A2ZW76,Q5WMX0,Q7XXQ0
6	GO:0006030	chitin metabolic process	Biological Process	4	A2YKM4,A2ZW76,Q5WMX0,Q7XXQ0
6	GO:0043043	peptide biosynthetic process	Biological Process	1	A2X5V0
6	GO:0046112	nucleobase biosynthetic process	Biological Process	1	A2WV09
6	GO:0009119	ribonucleoside metabolic process	Biological Process	1	A2WV09
6	GO:0009163	nucleoside biosynthetic process	Biological Process	1	A2WV09
6	GO:0044247	cellular polysaccharide catabolic process	Biological Process	1	Q7XUK4
6	GO:0000272	polysaccharide catabolic process	Biological Process	1	Q7XUK4
6	GO:0046348	amino sugar catabolic process	Biological Process	4	A2YKM4,A2ZW76,Q5WMX0,Q7XXQ0
6	GO:0046394	carboxylic acid biosynthetic process	Biological Process	2	Q53L28,P29250
6	GO:0006351	transcription, DNA-templated	Biological Process	1	B8AHU1
6	GO:0006412	translation	Biological Process	1	A2X5V0
6	GO:0009108	coenzyme biosynthetic process	Biological Process	1	Q1H9B9
6	GO:0006633	fatty acid biosynthetic process	Biological Process	1	P29250
6	GO:0032774	RNA biosynthetic process	Biological Process	1	B8AHU1
6	GO:0046390	ribose phosphate biosynthetic process	Biological Process	1	A2WV09
6	GO:1901293	nucleoside phosphate biosynthetic process	Biological Process	1	A2WV09
6	GO:1901659	glycosyl compound biosynthetic process	Biological Process	1	A2WV09
6	GO:0045861	negative regulation of proteolysis	Biological Process	1	Q9LGB2
6	GO:0031399	regulation of protein modification process	Biological Process	1	Q6ZD29
6	GO:0019220	regulation of phosphate metabolic process	Biological Process	1	Q6ZD29
6	GO:0019752	carboxylic acid metabolic process	Biological Process	4	Q8H7T7,Q53L28,P29250,Q5Z589
6	GO:0016310	phosphorylation	Biological Process	3	Q6EP66,Q6ASW3,Q9AUZ3
6	GO:0016311	dephosphorylation	Biological Process	6	Q6ZD29,A0A0P0V8Z3,Q10PD0,Q10Q09,Q2QLL9,Q6EP66
6	GO:0031407	oxylipin metabolic process	Biological Process	1	P29250
6	GO:0006396	RNA processing	Biological Process	3	B8AC69,Q0DKM4,Q5TKF9
6	GO:0016071	mRNA metabolic process	Biological Process	3	B8AC69,Q0DKM4,Q5TKF9
6	GO:0090501	RNA phosphodiester bond hydrolysis	Biological Process	2	Q8H4E4,Q9FRU0
6	GO:0006073	cellular glucan metabolic process	Biological Process	1	Q7XUK4
6	GO:0006464	cellular protein modification process	Biological Process	2	Q6EP66,Q6ZD29
6	GO:0006071	glycerol metabolic process	Biological Process	1	Q6ASW3
6	GO:0044042	glucan metabolic process	Biological Process	1	Q7XUK4
6	GO:0090305	nucleic acid phosphodiester bond hydrolysis	Biological Process	2	Q8H4E4,Q9FRU0
6	GO:0009082	branched-chain amino acid biosynthetic process	Biological Process	1	Q53L28
6	GO:0019585	glucuronate metabolic process	Biological Process	1	Q5Z589
6	GO:0009117	nucleotide metabolic process	Biological Process	1	A2WV09
6	GO:0009123	nucleoside monophosphate metabolic process	Biological Process	1	A2WV09
6	GO:0009259	ribonucleotide metabolic process	Biological Process	1	A2WV09
6	GO:1901071	glucosamine-containing compound metabolic process	Biological Process	4	A2YKM4,A2ZW76,Q5WMX0,Q7XXQ0
6	GO:0042255	ribosome assembly	Biological Process	1	A2X5V0
6	GO:0034622	cellular macromolecular complex assembly	Biological Process	1	A2X5V0
6	GO:0034614	cellular response to reactive oxygen species	Biological Process	1	Q0DTX5
6	GO:0071215	cellular response to abscisic acid stimulus	Biological Process	1	Q6ZD29
6	GO:0071396	cellular response to lipid	Biological Process	1	Q6ZD29
6	GO:0097306	cellular response to alcohol	Biological Process	1	Q6ZD29
6	GO:0000303	response to superoxide	Biological Process	1	Q0DTX5
6	GO:0071450	cellular response to oxygen radical	Biological Process	1	Q0DTX5
6	GO:0006897	endocytosis	Biological Process	1	Q9AUZ3
6	GO:0048193	Golgi vesicle transport	Biological Process	1	Q6Z4F3
6	GO:0006812	cation transport	Biological Process	1	Q6K9G3
6	GO:0006820	anion transport	Biological Process	3	Q6Z4F3,Q8GSD9,Q8H6G8
6	GO:0034220	ion transmembrane transport	Biological Process	1	Q6K9G3
6	GO:0015695	organic cation transport	Biological Process	1	Q6K9G3
6	GO:0015696	ammonium transport	Biological Process	1	Q6K9G3
6	GO:0051346	negative regulation of hydrolase activity	Biological Process	1	Q9LGB2
6	GO:0051345	positive regulation of hydrolase activity	Biological Process	1	Q6YXZ3
6	GO:0010921	regulation of phosphatase activity	Biological Process	1	Q6ZD29
6	GO:0043462	regulation of ATPase activity	Biological Process	1	Q6YXZ3
6	GO:0052547	regulation of peptidase activity	Biological Process	1	Q9LGB2
7	GO:0006221	pyrimidine nucleotide biosynthetic process	Biological Process	1	A2WV09
7	GO:0019856	pyrimidine nucleobase biosynthetic process	Biological Process	1	A2WV09
7	GO:0046134	pyrimidine nucleoside biosynthetic process	Biological Process	1	A2WV09
7	GO:0046131	pyrimidine ribonucleoside metabolic process	Biological Process	1	A2WV09
7	GO:0009218	pyrimidine ribonucleotide metabolic process	Biological Process	1	A2WV09
7	GO:0006032	chitin catabolic process	Biological Process	4	A2YKM4,A2ZW76,Q5WMX0,Q7XXQ0
7	GO:0042455	ribonucleoside biosynthetic process	Biological Process	1	A2WV09
7	GO:0051275	beta-glucan catabolic process	Biological Process	1	Q7XUK4
7	GO:0009251	glucan catabolic process	Biological Process	1	Q7XUK4
7	GO:1901072	glucosamine-containing compound catabolic process	Biological Process	4	A2YKM4,A2ZW76,Q5WMX0,Q7XXQ0
7	GO:0072330	monocarboxylic acid biosynthetic process	Biological Process	1	P29250
7	GO:0031408	oxylipin biosynthetic process	Biological Process	1	P29250
7	GO:0097659	nucleic acid-templated transcription	Biological Process	1	B8AHU1
7	GO:0009260	ribonucleotide biosynthetic process	Biological Process	1	A2WV09
7	GO:0009124	nucleoside monophosphate biosynthetic process	Biological Process	1	A2WV09
7	GO:0009165	nucleotide biosynthetic process	Biological Process	1	A2WV09
7	GO:0010466	negative regulation of peptidase activity	Biological Process	1	Q9LGB2
7	GO:0035304	regulation of protein dephosphorylation	Biological Process	1	Q6ZD29
7	GO:0035303	regulation of dephosphorylation	Biological Process	1	Q6ZD29
7	GO:0032787	monocarboxylic acid metabolic process	Biological Process	2	P29250,Q5Z589
7	GO:0006468	protein phosphorylation	Biological Process	1	Q6EP66
7	GO:0006470	protein dephosphorylation	Biological Process	1	Q6ZD29
7	GO:0006397	mRNA processing	Biological Process	3	B8AC69,Q0DKM4,Q5TKF9
7	GO:0008380	RNA splicing	Biological Process	3	B8AC69,Q0DKM4,Q5TKF9
7	GO:0090502	RNA phosphodiester bond hydrolysis, endonucleolytic	Biological Process	2	Q8H4E4,Q9FRU0
7	GO:0051273	beta-glucan metabolic process	Biological Process	1	Q7XUK4
7	GO:0052695	cellular glucuronidation	Biological Process	1	Q5Z589
7	GO:0009129	pyrimidine nucleoside monophosphate metabolic process	Biological Process	1	A2WV09
7	GO:0009161	ribonucleoside monophosphate metabolic process	Biological Process	1	A2WV09
7	GO:0042256	mature ribosome assembly	Biological Process	1	A2X5V0
7	GO:0071451	cellular response to superoxide	Biological Process	1	Q0DTX5
7	GO:0098655	cation transmembrane transport	Biological Process	1	Q6K9G3
7	GO:0015698	inorganic anion transport	Biological Process	3	Q6Z4F3,Q8GSD9,Q8H6G8
7	GO:0072488	ammonium transmembrane transport	Biological Process	1	Q6K9G3
7	GO:0032781	positive regulation of ATPase activity	Biological Process	1	Q6YXZ3
7	GO:0043666	regulation of phosphoprotein phosphatase activity	Biological Process	1	Q6ZD29
7	GO:0052548	regulation of endopeptidase activity	Biological Process	1	Q9LGB2
8	GO:0009220	pyrimidine ribonucleotide biosynthetic process	Biological Process	1	A2WV09
8	GO:0046132	pyrimidine ribonucleoside biosynthetic process	Biological Process	1	A2WV09
8	GO:0046049	UMP metabolic process	Biological Process	1	A2WV09
8	GO:0030245	cellulose catabolic process	Biological Process	1	Q7XUK4
8	GO:0009130	pyrimidine nucleoside monophosphate biosynthetic process	Biological Process	1	A2WV09
8	GO:0009156	ribonucleoside monophosphate biosynthetic process	Biological Process	1	A2WV09
8	GO:0010951	negative regulation of endopeptidase activity	Biological Process	1	Q9LGB2
8	GO:0000398	mRNA splicing, via spliceosome	Biological Process	3	B8AC69,Q0DKM4,Q5TKF9
8	GO:0000375	RNA splicing, via transesterification reactions	Biological Process	3	B8AC69,Q0DKM4,Q5TKF9
8	GO:0030243	cellulose metabolic process	Biological Process	1	Q7XUK4
8	GO:0009173	pyrimidine ribonucleoside monophosphate metabolic process	Biological Process	1	A2WV09
8	GO:0006817	phosphate ion transport	Biological Process	3	Q6Z4F3,Q8GSD9,Q8H6G8
8	GO:0080163	regulation of protein serine/threonine phosphatase activity	Biological Process	1	Q6ZD29
9	GO:0006222	UMP biosynthetic process	Biological Process	1	A2WV09
9	GO:0009174	pyrimidine ribonucleoside monophosphate biosynthetic process	Biological Process	1	A2WV09
9	GO:0000377	RNA splicing, via transesterification reactions with bulged adenosine as nucleophile	Biological Process	3	B8AC69,Q0DKM4,Q5TKF9
10	GO:0044205	'de novo' UMP biosynthetic process	Biological Process	1	A2WV09

## Sheet: MF
Level	GO_ID	Term	Type	Seqs_Num	Sequences
1	GO:0003674	molecular_function	Molecular Function	63	A2YBI4,A2YMF8,A6MZ96,Q0DKM4,Q5K3B1,Q9AUZ3,A2X5V0,Q0DYB1,Q6YXZ3,B8AHU1,Q5Z8N8,Q5TKF9,Q8H4E4,Q9FRU0,B9FRS2,Q53L28,A0A0P0V8Z3,Q10PD0,Q10Q09,Q2QLL9,A2WV09,A2Z9R9,B9FPI6,B9FUN6,Q9LGB2,A2Z9J9,B7FAD4,Q06398,Q6ASW3,Q1H9B9,B8AVH8,B9FXQ1,Q6ZHG1,Q9ATR3,A2YKM4,A2ZW76,Q5WMX0,Q7XXQ0,Q5U1N7,Q6EP66,Q0DTX5,Q0D840,Q6ZD29,Q8GSD9,Q8H6G8,B8A7W8,P29250,Q9LX04,A0A0P0XSK6,Q6Z9E7,Q6K9G3,Q7XUK4,Q6AUZ6,Q0DJH7,A3C655,Q69UW6…
2	GO:0003824	catalytic activity	Molecular Function	54	A2YBI4,A2X5V0,B8AHU1,Q53L28,A0A0P0V8Z3,Q10PD0,Q10Q09,Q2QLL9,A2WV09,A2Z9R9,B9FPI6,B9FUN6,Q5Z8N8,Q9LGB2,A2Z9J9,B7FAD4,Q06398,Q6ASW3,Q0DYB1,Q1H9B9,Q5K3B1,B8AVH8,B9FXQ1,Q6ZHG1,Q9ATR3,A2YKM4,A2ZW76,Q5WMX0,Q7XXQ0,Q5U1N7,Q9AUZ3,Q6EP66,Q0DTX5,A0A0P0XSK6,Q6Z9E7,Q7XUK4,Q6AUZ6,Q0D840,P29250,Q9LX04,Q0DJH7,A3C655,Q69UW6,Q8H3K6,Q942G1,Q8H4E4,Q9FRU0,Q5Z9Z3,Q7Y0E8,Q7Y0F2,B8A7W8,Q8H7T7,Q5Z589,B9FRS2
2	GO:0005215	transporter activity	Molecular Function	3	Q8GSD9,Q8H6G8,Q6K9G3
2	GO:0005488	binding	Molecular Function	35	A2YMF8,A6MZ96,Q0DKM4,Q5K3B1,Q9AUZ3,Q0DYB1,B8AHU1,Q5Z8N8,Q5TKF9,Q8H4E4,Q9FRU0,Q6YXZ3,A0A0P0V8Z3,A2WV09,B8A7W8,Q10Q09,Q1H9B9,Q2QLL9,Q5U1N7,P29250,Q0DTX5,Q9LX04,Q6ASW3,A2X5V0,A2YKM4,A2ZW76,Q5WMX0,Q7XXQ0,A0A0P0XSK6,Q6ZD29,Q53L28,B9FXQ1,Q6ZHG1,Q9ATR3,Q6Z9E7
2	GO:0016209	antioxidant activity	Molecular Function	2	Q5U1N7,Q0DTX5
2	GO:0060089	molecular transducer activity	Molecular Function	1	Q6ZD29
2	GO:0098772	molecular function regulator	Molecular Function	4	Q6YXZ3,Q0D840,Q6ZD29,Q9LGB2
3	GO:0016491	oxidoreductase activity	Molecular Function	13	A2YBI4,Q5K3B1,Q5U1N7,Q0DTX5,Q0D840,P29250,Q9LX04,Q5Z9Z3,Q7Y0E8,Q7Y0F2,B8A7W8,A0A0P0XSK6,Q6Z9E7
3	GO:0016740	transferase activity	Molecular Function	13	B8AHU1,Q53L28,A2Z9J9,B7FAD4,Q06398,Q6ASW3,Q1H9B9,Q9AUZ3,Q6EP66,Q0DJH7,Q8H7T7,Q5Z589,Q7XUK4
3	GO:0016787	hydrolase activity	Molecular Function	28	A2X5V0,A0A0P0V8Z3,Q10PD0,Q10Q09,Q2QLL9,A2WV09,A2Z9R9,B9FPI6,B9FUN6,Q5Z8N8,Q9LGB2,Q0DYB1,B8AVH8,B9FXQ1,Q6ZHG1,Q9ATR3,A2YKM4,A2ZW76,Q5WMX0,Q7XXQ0,Q7XUK4,Q6AUZ6,Q6EP66,Q8H4E4,Q9FRU0,A3C655,Q69UW6,Q8H3K6
3	GO:0016829	lyase activity	Molecular Function	2	Q942G1,Q5K3B1
3	GO:0140096	catalytic activity, acting on a protein	Molecular Function	7	A2Z9R9,B9FPI6,B9FUN6,Q5Z8N8,Q9LGB2,Q9AUZ3,Q6EP66
3	GO:0140098	catalytic activity, acting on RNA	Molecular Function	3	B8AHU1,Q8H4E4,Q9FRU0
3	GO:0022857	transmembrane transporter activity	Molecular Function	3	Q8GSD9,Q8H6G8,Q6K9G3
3	GO:0022892	substrate-specific transporter activity	Molecular Function	3	Q6K9G3,Q8GSD9,Q8H6G8
3	GO:0005515	protein binding	Molecular Function	1	Q6YXZ3
3	GO:0001871	pattern binding	Molecular Function	3	B9FXQ1,Q6ZHG1,Q9ATR3
3	GO:0030246	carbohydrate binding	Molecular Function	3	B9FXQ1,Q6ZHG1,Q9ATR3
3	GO:0008289	lipid binding	Molecular Function	1	Q6ZD29
3	GO:0036094	small molecule binding	Molecular Function	10	A2YMF8,A6MZ96,Q0DKM4,Q5K3B1,Q9AUZ3,Q1H9B9,Q6ASW3,A2X5V0,Q6ZD29,Q53L28
3	GO:0042562	hormone binding	Molecular Function	1	Q6ZD29
3	GO:0043167	ion binding	Molecular Function	18	Q0DYB1,Q5K3B1,A0A0P0V8Z3,A2WV09,B8A7W8,Q10Q09,Q1H9B9,Q2QLL9,Q5U1N7,P29250,Q0DTX5,Q9LX04,Q6ASW3,A2X5V0,A0A0P0XSK6,A6MZ96,Q6ZD29,Q53L28
3	GO:0048037	cofactor binding	Molecular Function	1	Q6Z9E7
3	GO:0051540	metal cluster binding	Molecular Function	1	B8A7W8
3	GO:0097159	organic cyclic compound binding	Molecular Function	15	A2YMF8,A6MZ96,Q0DKM4,Q5K3B1,Q9AUZ3,B8AHU1,Q5Z8N8,Q5TKF9,Q8H4E4,Q9FRU0,Q1H9B9,Q6ASW3,A2X5V0,B8A7W8,Q5U1N7
3	GO:0097367	carbohydrate derivative binding	Molecular Function	7	Q1H9B9,Q6ASW3,A2X5V0,A2YKM4,A2ZW76,Q5WMX0,Q7XXQ0
3	GO:1901363	heterocyclic compound binding	Molecular Function	15	A2YMF8,A6MZ96,Q0DKM4,Q5K3B1,Q9AUZ3,B8AHU1,Q5Z8N8,Q5TKF9,Q8H4E4,Q9FRU0,Q1H9B9,Q6ASW3,A2X5V0,B8A7W8,Q5U1N7
3	GO:0004601	peroxidase activity	Molecular Function	1	Q5U1N7
3	GO:0004784	superoxide dismutase activity	Molecular Function	1	Q0DTX5
3	GO:0004872	receptor activity	Molecular Function	1	Q6ZD29
3	GO:0030234	enzyme regulator activity	Molecular Function	4	Q6YXZ3,Q0D840,Q6ZD29,Q9LGB2
4	GO:0009055	electron transfer activity	Molecular Function	1	A2YBI4
4	GO:0004497	monooxygenase activity	Molecular Function	1	Q5K3B1
4	GO:0016651	oxidoreductase activity, acting on NAD(P)H	Molecular Function	3	Q5Z9Z3,Q7Y0E8,Q7Y0F2
4	GO:0016661	oxidoreductase activity, acting on other nitrogenous compounds as donors	Molecular Function	1	B8A7W8
4	GO:0016667	oxidoreductase activity, acting on a sulfur group of donors	Molecular Function	4	Q0D840,Q5Z9Z3,Q7Y0E8,Q7Y0F2
4	GO:0016684	oxidoreductase activity, acting on peroxide as acceptor	Molecular Function	1	Q5U1N7
4	GO:0016701	oxidoreductase activity, acting on single donors with incorporation of molecular oxygen	Molecular Function	1	P29250
4	GO:0016721	oxidoreductase activity, acting on superoxide radicals as acceptor	Molecular Function	1	Q0DTX5
4	GO:0016722	oxidoreductase activity, oxidizing metal ions	Molecular Function	1	Q9LX04
4	GO:0051213	dioxygenase activity	Molecular Function	1	P29250
4	GO:0016744	transferase activity, transferring aldehyde or ketonic groups	Molecular Function	1	Q53L28
4	GO:0016746	transferase activity, transferring acyl groups	Molecular Function	1	Q0DJH7
4	GO:0016757	transferase activity, transferring glycosyl groups	Molecular Function	1	Q5Z589
4	GO:0016765	transferase activity, transferring alkyl or aryl (other than methyl) groups	Molecular Function	4	A2Z9J9,B7FAD4,Q06398,Q1H9B9
4	GO:0016769	transferase activity, transferring nitrogenous groups	Molecular Function	1	Q8H7T7
4	GO:0016772	transferase activity, transferring phosphorus-containing groups	Molecular Function	4	B8AHU1,Q6ASW3,Q9AUZ3,Q6EP66
4	GO:0008233	peptidase activity	Molecular Function	5	A2Z9R9,B9FPI6,B9FUN6,Q5Z8N8,Q9LGB2
4	GO:0016788	hydrolase activity, acting on ester bonds	Molecular Function	8	A0A0P0V8Z3,Q10PD0,Q10Q09,Q2QLL9,Q6AUZ6,Q6EP66,Q8H4E4,Q9FRU0
4	GO:0016798	hydrolase activity, acting on glycosyl bonds	Molecular Function	9	B8AVH8,B9FXQ1,Q6ZHG1,Q9ATR3,A2YKM4,A2ZW76,Q5WMX0,Q7XXQ0,Q7XUK4
4	GO:0016810	hydrolase activity, acting on carbon-nitrogen (but not peptide) bonds	Molecular Function	1	A2WV09
4	GO:0016817	hydrolase activity, acting on acid anhydrides	Molecular Function	2	A2X5V0,Q0DYB1
4	GO:0016830	carbon-carbon lyase activity	Molecular Function	1	Q5K3B1
4	GO:0016846	carbon-sulfur lyase activity	Molecular Function	1	Q942G1
4	GO:0004672	protein kinase activity	Molecular Function	2	Q6EP66,Q9AUZ3
4	GO:0004540	ribonuclease activity	Molecular Function	2	Q8H4E4,Q9FRU0
4	GO:0097747	RNA polymerase activity	Molecular Function	1	B8AHU1
4	GO:0022804	active transmembrane transporter activity	Molecular Function	2	Q8GSD9,Q8H6G8
4	GO:0022891	substrate-specific transmembrane transporter activity	Molecular Function	3	Q6K9G3,Q8GSD9,Q8H6G8
4	GO:0051087	chaperone binding	Molecular Function	1	Q6YXZ3
4	GO:0030247	polysaccharide binding	Molecular Function	3	B9FXQ1,Q6ZHG1,Q9ATR3
4	GO:0019840	isoprenoid binding	Molecular Function	1	Q6ZD29
4	GO:0000166	nucleotide binding	Molecular Function	8	Q1H9B9,Q6ASW3,A2X5V0,A2YMF8,A6MZ96,Q0DKM4,Q5K3B1,Q9AUZ3
4	GO:0001882	nucleoside binding	Molecular Function	1	A2X5V0
4	GO:0043177	organic acid binding	Molecular Function	2	Q6ZD29,Q53L28
4	GO:0043178	alcohol binding	Molecular Function	1	Q6ZD29
4	GO:0010427	abscisic acid binding	Molecular Function	1	Q6ZD29
4	GO:0043168	anion binding	Molecular Function	5	Q1H9B9,Q6ASW3,A2X5V0,Q6ZD29,Q53L28
4	GO:0043169	cation binding	Molecular Function	14	Q0DYB1,Q5K3B1,A0A0P0V8Z3,A2WV09,B8A7W8,Q10Q09,Q1H9B9,Q2QLL9,Q5U1N7,P29250,Q0DTX5,Q9LX04,A0A0P0XSK6,A6MZ96
4	GO:0050662	coenzyme binding	Molecular Function	1	Q6Z9E7
4	GO:0051536	iron-sulfur cluster binding	Molecular Function	1	B8A7W8
4	GO:0003676	nucleic acid binding	Molecular Function	8	B8AHU1,Q5Z8N8,Q5TKF9,Q8H4E4,Q9FRU0,Q0DKM4,A2YMF8,A6MZ96
4	GO:0046906	tetrapyrrole binding	Molecular Function	2	B8A7W8,Q5U1N7
4	GO:1901265	nucleoside phosphate binding	Molecular Function	8	A2YMF8,A6MZ96,Q0DKM4,Q5K3B1,Q9AUZ3,Q1H9B9,Q6ASW3,A2X5V0
4	GO:0008061	chitin binding	Molecular Function	4	A2YKM4,A2ZW76,Q5WMX0,Q7XXQ0
4	GO:0032553	ribonucleotide binding	Molecular Function	3	Q1H9B9,Q6ASW3,A2X5V0
4	GO:0004857	enzyme inhibitor activity	Molecular Function	3	Q6ZD29,Q9LGB2,Q0D840
4	GO:0008047	enzyme activator activity	Molecular Function	1	Q6YXZ3
4	GO:0019208	phosphatase regulator activity	Molecular Function	1	Q6ZD29
4	GO:0060589	nucleoside-triphosphatase regulator activity	Molecular Function	1	Q6YXZ3
4	GO:0061134	peptidase regulator activity	Molecular Function	1	Q9LGB2
5	GO:0016668	oxidoreductase activity, acting on a sulfur group of donors, NAD(P) as acceptor	Molecular Function	3	Q5Z9Z3,Q7Y0E8,Q7Y0F2
5	GO:0016664	oxidoreductase activity, acting on other nitrogenous compounds as donors, iron-sulfur protein as acceptor	Molecular Function	1	B8A7W8
5	GO:0098809	nitrite reductase activity	Molecular Function	1	B8A7W8
5	GO:0015036	disulfide oxidoreductase activity	Molecular Function	4	Q0D840,Q5Z9Z3,Q7Y0E8,Q7Y0F2
5	GO:0016671	oxidoreductase activity, acting on a sulfur group of donors, disulfide as acceptor	Molecular Function	1	Q0D840
5	GO:0016702	oxidoreductase activity, acting on single donors with incorporation of molecular oxygen, incorporation of two atoms of oxygen	Molecular Function	1	P29250
5	GO:0003984	acetolactate synthase activity	Molecular Function	1	Q53L28
5	GO:0016747	transferase activity, transferring acyl groups other than amino-acyl groups	Molecular Function	1	Q0DJH7
5	GO:0008194	UDP-glycosyltransferase activity	Molecular Function	1	Q5Z589
5	GO:0016758	transferase activity, transferring hexosyl groups	Molecular Function	1	Q5Z589
5	GO:0004364	glutathione transferase activity	Molecular Function	3	A2Z9J9,B7FAD4,Q06398
5	GO:0004478	methionine adenosyltransferase activity	Molecular Function	1	Q1H9B9
5	GO:0008483	transaminase activity	Molecular Function	1	Q8H7T7
5	GO:0016301	kinase activity	Molecular Function	3	Q6ASW3,Q9AUZ3,Q6EP66
5	GO:0016773	phosphotransferase activity, alcohol group as acceptor	Molecular Function	3	Q6ASW3,Q9AUZ3,Q6EP66
5	GO:0016779	nucleotidyltransferase activity	Molecular Function	1	B8AHU1
5	GO:0070011	peptidase activity, acting on L-amino acid peptides	Molecular Function	4	A2Z9R9,B9FPI6,B9FUN6,Q5Z8N8
5	GO:0004518	nuclease activity	Molecular Function	2	Q8H4E4,Q9FRU0
5	GO:0042578	phosphoric ester hydrolase activity	Molecular Function	6	A0A0P0V8Z3,Q10PD0,Q10Q09,Q2QLL9,Q6AUZ6,Q6EP66
5	GO:0004553	hydrolase activity, hydrolyzing O-glycosyl compounds	Molecular Function	9	A2YKM4,A2ZW76,Q5WMX0,Q7XXQ0,Q7XUK4,B8AVH8,B9FXQ1,Q6ZHG1,Q9ATR3
5	GO:0016812	hydrolase activity, acting on carbon-nitrogen (but not peptide) bonds, in cyclic amides	Molecular Function	1	A2WV09
5	GO:0016818	hydrolase activity, acting on acid anhydrides, in phosphorus-containing anhydrides	Molecular Function	2	A2X5V0,Q0DYB1
5	GO:0016831	carboxy-lyase activity	Molecular Function	1	Q5K3B1
5	GO:0004674	protein serine/threonine kinase activity	Molecular Function	1	Q6EP66
5	GO:0004521	endoribonuclease activity	Molecular Function	2	Q8H4E4,Q9FRU0
5	GO:0034062	5'-3' RNA polymerase activity	Molecular Function	1	B8AHU1
5	GO:0015291	secondary active transmembrane transporter activity	Molecular Function	2	Q8GSD9,Q8H6G8
5	GO:0015075	ion transmembrane transporter activity	Molecular Function	1	Q6K9G3
5	GO:0017076	purine nucleotide binding	Molecular Function	3	Q1H9B9,Q6ASW3,A2X5V0
5	GO:0001883	purine nucleoside binding	Molecular Function	1	A2X5V0
5	GO:0032549	ribonucleoside binding	Molecular Function	1	A2X5V0
5	GO:0031406	carboxylic acid binding	Molecular Function	2	Q6ZD29,Q53L28
5	GO:0035639	purine ribonucleoside triphosphate binding	Molecular Function	3	Q1H9B9,Q6ASW3,A2X5V0
5	GO:0046872	metal ion binding	Molecular Function	14	Q0DYB1,Q5K3B1,P29250,Q0DTX5,Q9LX04,A0A0P0XSK6,A6MZ96,A0A0P0V8Z3,A2WV09,B8A7W8,Q10Q09,Q1H9B9,Q2QLL9,Q5U1N7
5	GO:0051539	4 iron, 4 sulfur cluster binding	Molecular Function	1	B8A7W8
5	GO:0003677	DNA binding	Molecular Function	2	B8AHU1,Q5Z8N8
5	GO:0003723	RNA binding	Molecular Function	4	Q0DKM4,Q5TKF9,Q8H4E4,Q9FRU0
5	GO:0020037	heme binding	Molecular Function	2	B8A7W8,Q5U1N7
5	GO:0032555	purine ribonucleotide binding	Molecular Function	3	Q1H9B9,Q6ASW3,A2X5V0
5	GO:0030414	peptidase inhibitor activity	Molecular Function	1	Q9LGB2
5	GO:0019212	phosphatase inhibitor activity	Molecular Function	1	Q6ZD29
5	GO:0001671	ATPase activator activity	Molecular Function	1	Q6YXZ3
5	GO:0019888	protein phosphatase regulator activity	Molecular Function	1	Q6ZD29
5	GO:0060590	ATPase regulator activity	Molecular Function	1	Q6YXZ3
5	GO:0061135	endopeptidase regulator activity	Molecular Function	1	Q9LGB2
6	GO:0047134	protein-disulfide reductase activity	Molecular Function	3	Q5Z9Z3,Q7Y0E8,Q7Y0F2
6	GO:0048307	ferredoxin-nitrite reductase activity	Molecular Function	1	B8A7W8
6	GO:0015035	protein disulfide oxidoreductase activity	Molecular Function	1	Q0D840
6	GO:0016165	linoleate 13S-lipoxygenase activity	Molecular Function	1	P29250
6	GO:0035251	UDP-glucosyltransferase activity	Molecular Function	1	Q5Z589
6	GO:0046527	glucosyltransferase activity	Molecular Function	1	Q5Z589
6	GO:0004084	branched-chain-amino-acid transaminase activity	Molecular Function	1	Q8H7T7
6	GO:0004371	glycerone kinase activity	Molecular Function	1	Q6ASW3
6	GO:0004175	endopeptidase activity	Molecular Function	4	A2Z9R9,B9FPI6,B9FUN6,Q5Z8N8
6	GO:0070001	aspartic-type peptidase activity	Molecular Function	4	A2Z9R9,B9FPI6,B9FUN6,Q5Z8N8
6	GO:0004519	endonuclease activity	Molecular Function	2	Q8H4E4,Q9FRU0
6	GO:0008081	phosphoric diester hydrolase activity	Molecular Function	1	Q6AUZ6
6	GO:0016791	phosphatase activity	Molecular Function	5	A0A0P0V8Z3,Q10PD0,Q10Q09,Q2QLL9,Q6EP66
6	GO:0004568	chitinase activity	Molecular Function	4	A2YKM4,A2ZW76,Q5WMX0,Q7XXQ0
6	GO:0008810	cellulase activity	Molecular Function	1	Q7XUK4
6	GO:0004151	dihydroorotase activity	Molecular Function	1	A2WV09
6	GO:0016462	pyrophosphatase activity	Molecular Function	2	A2X5V0,Q0DYB1
6	GO:0016984	ribulose-bisphosphate carboxylase activity	Molecular Function	1	Q5K3B1
6	GO:0016892	endoribonuclease activity, producing 3'-phosphomonoesters	Molecular Function	2	Q8H4E4,Q9FRU0
6	GO:0003899	DNA-directed 5'-3' RNA polymerase activity	Molecular Function	1	B8AHU1
6	GO:0005315	inorganic phosphate transmembrane transporter activity	Molecular Function	2	Q8GSD9,Q8H6G8
6	GO:0015293	symporter activity	Molecular Function	2	Q8GSD9,Q8H6G8
6	GO:0008324	cation transmembrane transporter activity	Molecular Function	1	Q6K9G3
6	GO:0019001	guanyl nucleotide binding	Molecular Function	1	A2X5V0
6	GO:0030554	adenyl nucleotide binding	Molecular Function	2	Q1H9B9,Q6ASW3
6	GO:0032550	purine ribonucleoside binding	Molecular Function	1	A2X5V0
6	GO:0016597	amino acid binding	Molecular Function	1	Q53L28
6	GO:0033293	monocarboxylic acid binding	Molecular Function	1	Q6ZD29
6	GO:0005524	ATP binding	Molecular Function	2	Q1H9B9,Q6ASW3
6	GO:0005525	GTP binding	Molecular Function	1	A2X5V0
6	GO:0000287	magnesium ion binding	Molecular Function	2	Q0DYB1,Q5K3B1
6	GO:0046914	transition metal ion binding	Molecular Function	5	P29250,Q0DTX5,Q9LX04,A0A0P0XSK6,A6MZ96
6	GO:0017069	snRNA binding	Molecular Function	1	Q0DKM4
6	GO:0035613	RNA stem-loop binding	Molecular Function	1	Q0DKM4
6	GO:0032559	adenyl ribonucleotide binding	Molecular Function	2	Q1H9B9,Q6ASW3
6	GO:0032561	guanyl ribonucleotide binding	Molecular Function	1	A2X5V0
6	GO:0004866	endopeptidase inhibitor activity	Molecular Function	1	Q9LGB2
6	GO:0004864	protein phosphatase inhibitor activity	Molecular Function	1	Q6ZD29
7	GO:0080043	quercetin 3-O-glucosyltransferase activity	Molecular Function	1	Q5Z589
7	GO:0080044	quercetin 7-O-glucosyltransferase activity	Molecular Function	1	Q5Z589
7	GO:0052654	L-leucine transaminase activity	Molecular Function	1	Q8H7T7
7	GO:0052655	L-valine transaminase activity	Molecular Function	1	Q8H7T7
7	GO:0052656	L-isoleucine transaminase activity	Molecular Function	1	Q8H7T7
7	GO:0004190	aspartic-type endopeptidase activity	Molecular Function	4	A2Z9R9,B9FPI6,B9FUN6,Q5Z8N8
7	GO:0016894	endonuclease activity, active with either ribo- or deoxyribonucleic acids and producing 3'-phosphomonoesters	Molecular Function	2	Q8H4E4,Q9FRU0
7	GO:0008889	glycerophosphodiester phosphodiesterase activity	Molecular Function	1	Q6AUZ6
7	GO:0003993	acid phosphatase activity	Molecular Function	4	A0A0P0V8Z3,Q10PD0,Q10Q09,Q2QLL9
7	GO:0008967	phosphoglycolate phosphatase activity	Molecular Function	1	Q6EP66
7	GO:0017111	nucleoside-triphosphatase activity	Molecular Function	1	A2X5V0
7	GO:0004427	inorganic diphosphatase activity	Molecular Function	1	Q0DYB1
7	GO:0033897	ribonuclease T2 activity	Molecular Function	2	Q8H4E4,Q9FRU0
7	GO:0008519	ammonium transmembrane transporter activity	Molecular Function	1	Q6K9G3
7	GO:0005506	iron ion binding	Molecular Function	1	P29250
7	GO:0005507	copper ion binding	Molecular Function	2	Q0DTX5,Q9LX04
7	GO:0008270	zinc ion binding	Molecular Function	3	A0A0P0XSK6,A6MZ96,Q0DTX5
7	GO:0030619	U1 snRNA binding	Molecular Function	1	Q0DKM4
7	GO:0035614	snRNA stem-loop binding	Molecular Function	1	Q0DKM4
7	GO:0004867	serine-type endopeptidase inhibitor activity	Molecular Function	1	Q9LGB2
8	GO:0003924	GTPase activity	Molecular Function	1	A2X5V0

## Sheet: CC
Level	GO_ID	Term	Type	Seqs_Num	Sequences
1	GO:0005575	cellular_component	Cellular Component	51	Q10Q09,Q6K9X9,Q9AUZ3,A2YKM4,A2ZW76,B9FVB5,Q5U1N7,Q5WMX0,Q7XXQ0,Q8LMW8,Q9LGB2,Q7Y0E8,Q7Y0F2,Q0D840,Q6Z4F3,A2X5V0,Q9LX04,A0A0P0V8Z3,Q5K3B1,Q75GR1,Q7XUK4,Q942G1,A2YBI4,B9FXQ1,Q6ZHG1,Q9ATR3,Q6K9G3,Q8GSD9,Q8H6G8,B8AC69,Q5Z589,A2WV09,A2YMF8,Q0DTX5,Q6ZD29,A6MZ96,B8AYY5,Q53L28,Q5ZAV7,Q0DKM4,B8AHU1,Q1H9B9,Q5Z9Z3,Q6EP66,A2Z9J9,B7FAD4,P29250,Q06398,Q0DYB1,Q5TKF9,B8A7W8
2	GO:0016020	membrane	Cellular Component	17	Q0D840,Q6Z4F3,A0A0P0V8Z3,Q5K3B1,Q75GR1,Q7XUK4,Q942G1,A2YBI4,B9FXQ1,Q6ZHG1,Q9ATR3,Q6K9G3,Q8GSD9,Q8H6G8,Q10Q09,Q6K9X9,Q9AUZ3
2	GO:0005576	extracellular region	Cellular Component	8	A2YKM4,A2ZW76,B9FVB5,Q5U1N7,Q5WMX0,Q7XXQ0,Q8LMW8,Q9LGB2
2	GO:0005623	cell	Cellular Component	38	Q0D840,Q6Z4F3,A2X5V0,A2WV09,A2YMF8,Q0DTX5,Q0DKM4,Q1H9B9,Q5Z9Z3,Q6EP66,A2YBI4,B9FXQ1,Q6ZHG1,Q9ATR3,Q6K9G3,Q8GSD9,Q8H6G8,Q6ZD29,A2Z9J9,B7FAD4,P29250,Q06398,Q0DYB1,B8AC69,Q5Z589,Q5U1N7,Q9LX04,B8A7W8,A6MZ96,B8AYY5,Q53L28,Q5ZAV7,Q5K3B1,B8AHU1,Q6K9X9,Q5TKF9,Q7Y0E8,Q7Y0F2
2	GO:0030054	cell junction	Cellular Component	1	Q9LX04
2	GO:0031974	membrane-enclosed lumen	Cellular Component	3	B8AHU1,B8AC69,Q0DKM4
2	GO:0032991	macromolecular complex	Cellular Component	4	B8AC69,Q0DKM4,Q5K3B1,Q5TKF9
2	GO:0043226	organelle	Cellular Component	17	Q5Z589,A2WV09,A2YMF8,Q0DTX5,Q6Z4F3,Q6ZD29,B8A7W8,Q6EP66,A6MZ96,B8AYY5,Q53L28,Q5ZAV7,B8AC69,Q0DKM4,Q5K3B1,B8AHU1,Q5TKF9
2	GO:0044422	organelle part	Cellular Component	5	B8AHU1,Q0DKM4,B8AC69,Q5K3B1,Q5TKF9
2	GO:0044425	membrane part	Cellular Component	13	A0A0P0V8Z3,Q5K3B1,Q6Z4F3,Q75GR1,Q7XUK4,Q942G1,Q6K9G3,Q8GSD9,Q8H6G8,A2YBI4,B9FXQ1,Q6ZHG1,Q9ATR3
2	GO:0044464	cell part	Cellular Component	36	Q0D840,Q6Z4F3,A2X5V0,Q6K9X9,A2Z9J9,B7FAD4,P29250,Q06398,Q0DYB1,Q6ZD29,Q0DKM4,B8AC69,Q5U1N7,Q9LX04,A2YBI4,B9FXQ1,Q6ZHG1,Q9ATR3,Q6K9G3,Q8GSD9,Q8H6G8,A2WV09,A2YMF8,Q0DTX5,Q5Z589,A6MZ96,B8AYY5,Q53L28,Q5ZAV7,Q1H9B9,Q5Z9Z3,Q6EP66,B8AHU1,B8A7W8,Q5K3B1,Q5TKF9
2	GO:0055044	symplast	Cellular Component	1	Q9LX04
3	GO:0005886	plasma membrane	Cellular Component	9	A2YBI4,B9FXQ1,Q6ZHG1,Q9ATR3,Q6K9G3,Q8GSD9,Q8H6G8,Q0D840,Q6Z4F3
3	GO:0005911	cell-cell junction	Cellular Component	1	Q9LX04
3	GO:0043233	organelle lumen	Cellular Component	3	B8AHU1,B8AC69,Q0DKM4
3	GO:0043234	protein complex	Cellular Component	1	B8AC69
3	GO:1902494	catalytic complex	Cellular Component	2	B8AC69,Q5K3B1
3	GO:1990904	ribonucleoprotein complex	Cellular Component	3	Q0DKM4,B8AC69,Q5TKF9
3	GO:0043227	membrane-bounded organelle	Cellular Component	17	Q5Z589,A2WV09,A2YMF8,Q0DTX5,Q6Z4F3,Q6ZD29,A6MZ96,B8AYY5,Q53L28,Q5ZAV7,B8A7W8,Q6EP66,Q0DKM4,B8AC69,B8AHU1,Q5TKF9,Q5K3B1
3	GO:0043228	non-membrane-bounded organelle	Cellular Component	2	B8AC69,Q0DKM4
3	GO:0043229	intracellular organelle	Cellular Component	17	Q5Z589,A2WV09,A2YMF8,Q0DTX5,Q6Z4F3,Q6ZD29,A6MZ96,B8AYY5,Q53L28,Q5ZAV7,B8AC69,Q0DKM4,B8A7W8,Q6EP66,Q5K3B1,B8AHU1,Q5TKF9
3	GO:0044446	intracellular organelle part	Cellular Component	5	Q0DKM4,B8AC69,B8AHU1,Q5K3B1,Q5TKF9
3	GO:0031224	intrinsic component of membrane	Cellular Component	13	A0A0P0V8Z3,Q5K3B1,Q6Z4F3,Q75GR1,Q7XUK4,Q942G1,Q6K9G3,Q8GSD9,Q8H6G8,A2YBI4,B9FXQ1,Q6ZHG1,Q9ATR3
3	GO:0044459	plasma membrane part	Cellular Component	7	A2YBI4,B9FXQ1,Q6ZHG1,Q9ATR3,Q6K9G3,Q8GSD9,Q8H6G8
3	GO:0005622	intracellular	Cellular Component	27	Q6K9X9,A2WV09,A2YMF8,Q0DTX5,Q0D840,Q0DKM4,Q1H9B9,Q5Z9Z3,Q6EP66,Q6Z4F3,Q6ZD29,A2Z9J9,B7FAD4,P29250,Q06398,Q0DYB1,B8AC69,Q5Z589,B8A7W8,A6MZ96,B8AYY5,Q53L28,Q5ZAV7,Q5K3B1,B8AHU1,Q5TKF9,A2X5V0
3	GO:0012505	endomembrane system	Cellular Component	1	Q6Z4F3
3	GO:0030312	external encapsulating structure	Cellular Component	2	Q5U1N7,Q9LX04
3	GO:0044424	intracellular part	Cellular Component	26	A2Z9J9,B7FAD4,P29250,Q06398,Q0DYB1,Q6ZD29,Q0DKM4,Q5Z589,A2WV09,A2YMF8,Q0DTX5,Q0D840,Q1H9B9,Q5Z9Z3,Q6EP66,Q6Z4F3,A6MZ96,B8AYY5,Q53L28,Q5ZAV7,B8AHU1,B8AC69,B8A7W8,Q5K3B1,Q5TKF9,Q6K9X9
3	GO:0071944	cell periphery	Cellular Component	11	Q0D840,Q6Z4F3,Q5U1N7,Q9LX04,A2YBI4,B9FXQ1,Q6ZHG1,Q9ATR3,Q6K9G3,Q8GSD9,Q8H6G8
3	GO:0009506	plasmodesma	Cellular Component	1	Q9LX04
4	GO:0070013	intracellular organelle lumen	Cellular Component	3	B8AHU1,B8AC69,Q0DKM4
4	GO:0000974	Prp19 complex	Cellular Component	1	B8AC69
4	GO:0048492	ribulose bisphosphate carboxylase complex	Cellular Component	1	Q5K3B1
4	GO:0071012	catalytic step 1 spliceosome	Cellular Component	1	B8AC69
4	GO:0071013	catalytic step 2 spliceosome	Cellular Component	1	B8AC69
4	GO:0030529	intracellular ribonucleoprotein complex	Cellular Component	3	Q0DKM4,B8AC69,Q5TKF9
4	GO:0043231	intracellular membrane-bounded organelle	Cellular Component	17	A2WV09,A2YMF8,Q0DTX5,Q6Z4F3,Q6ZD29,A6MZ96,B8AYY5,Q53L28,Q5ZAV7,B8A7W8,Q6EP66,Q0DKM4,B8AC69,B8AHU1,Q5TKF9,Q5K3B1,Q5Z589
4	GO:0043232	intracellular non-membrane-bounded organelle	Cellular Component	2	B8AC69,Q0DKM4
4	GO:0044428	nuclear part	Cellular Component	4	Q0DKM4,B8AC69,B8AHU1,Q5TKF9
4	GO:0044435	plastid part	Cellular Component	1	Q5K3B1
4	GO:0016021	integral component of membrane	Cellular Component	9	Q6K9G3,Q8GSD9,Q8H6G8,A0A0P0V8Z3,Q5K3B1,Q6Z4F3,Q75GR1,Q7XUK4,Q942G1
4	GO:0031225	anchored component of membrane	Cellular Component	4	A2YBI4,B9FXQ1,Q6ZHG1,Q9ATR3
4	GO:0031226	intrinsic component of plasma membrane	Cellular Component	7	A2YBI4,B9FXQ1,Q6ZHG1,Q9ATR3,Q6K9G3,Q8GSD9,Q8H6G8
4	GO:0005783	endoplasmic reticulum	Cellular Component	1	Q6Z4F3
4	GO:0005618	cell wall	Cellular Component	2	Q5U1N7,Q9LX04
4	GO:0005737	cytoplasm	Cellular Component	21	A2WV09,A2YMF8,Q0DTX5,Q0D840,Q0DKM4,Q1H9B9,Q5Z9Z3,Q6EP66,Q6Z4F3,B8A7W8,A6MZ96,B8AYY5,Q53L28,Q5ZAV7,Q5K3B1,A2Z9J9,B7FAD4,P29250,Q06398,Q0DYB1,Q6ZD29
4	GO:0044444	cytoplasmic part	Cellular Component	15	A2WV09,A2YMF8,Q0DTX5,Q0D840,Q0DKM4,Q1H9B9,Q5Z9Z3,Q6EP66,Q6Z4F3,A6MZ96,B8AYY5,Q53L28,Q5ZAV7,B8A7W8,Q5K3B1
5	GO:0031981	nuclear lumen	Cellular Component	3	B8AC69,Q0DKM4,B8AHU1
5	GO:0009573	chloroplast ribulose bisphosphate carboxylase complex	Cellular Component	1	Q5K3B1
5	GO:0030532	small nuclear ribonucleoprotein complex	Cellular Component	2	Q0DKM4,Q5TKF9
5	GO:0005681	spliceosomal complex	Cellular Component	2	B8AC69,Q0DKM4
5	GO:0005739	mitochondrion	Cellular Component	2	A2WV09,A2YMF8
5	GO:0005773	vacuole	Cellular Component	1	Q0DTX5
5	GO:0005634	nucleus	Cellular Component	5	Q0DKM4,B8AC69,B8AHU1,Q5TKF9,Q6ZD29
5	GO:0009536	plastid	Cellular Component	8	A2WV09,B8A7W8,Q6EP66,Q5K3B1,A6MZ96,B8AYY5,Q53L28,Q5ZAV7
5	GO:0042579	microbody	Cellular Component	1	Q0DTX5
5	GO:0005730	nucleolus	Cellular Component	2	B8AC69,Q0DKM4
5	GO:0009532	plastid stroma	Cellular Component	1	Q5K3B1
5	GO:0044434	chloroplast part	Cellular Component	1	Q5K3B1
5	GO:0005887	integral component of plasma membrane	Cellular Component	3	Q6K9G3,Q8GSD9,Q8H6G8
5	GO:0046658	anchored component of plasma membrane	Cellular Component	4	A2YBI4,B9FXQ1,Q6ZHG1,Q9ATR3
5	GO:0009505	plant-type cell wall	Cellular Component	2	Q5U1N7,Q9LX04
5	GO:0005829	cytosol	Cellular Component	5	Q0D840,Q0DKM4,Q1H9B9,Q5Z9Z3,Q6EP66
6	GO:0097525	spliceosomal snRNP complex	Cellular Component	2	Q0DKM4,Q5TKF9
6	GO:0071011	precatalytic spliceosome	Cellular Component	1	B8AC69
6	GO:0009507	chloroplast	Cellular Component	4	Q5K3B1,A2WV09,B8A7W8,Q6EP66
6	GO:0005777	peroxisome	Cellular Component	1	Q0DTX5
6	GO:0009570	chloroplast stroma	Cellular Component	1	Q5K3B1
7	GO:0005685	U1 snRNP	Cellular Component	1	Q0DKM4
7	GO:0097526	spliceosomal tri-snRNP complex	Cellular Component	1	Q5TKF9
8	GO:0046540	U4/U6 x U5 tri-snRNP complex	Cellular Component	1	Q5TKF9
