# Supplementary material for: Identification of Phosphorus Stress Related Proteins in the Seedlings of Dongxiang Wild Rice (Oryza Rufipogon Griff.) Using Label-Free Quantitative Proteomic Analysis
Source: Genes (Basel). 2022 Jan 4;13(1):108. doi: 10.3390/genes13010108 (PMC8774503; doi:10.3390/genes13010108)
Supplement: Supplementary file 1 [file genes-13-00108-s001.zip › Supplementary Table S5.xlsx]

## Sheet: query2map
Protein_ID	KO	Name	Definition	Map_ID	Map_Name	URL
B9FVB5	K13449	PR1	pathogenesis-related protein 1	map04016	MAPK signaling pathway - plant	http://www.kegg.jp/kegg-bin/show_pathway?map04016+K13449
B9FVB5	K13449	PR1	pathogenesis-related protein 1	map04075	Plant hormone signal transduction	http://www.kegg.jp/kegg-bin/show_pathway?map04075+K13449
B9FVB5	K13449	PR1	pathogenesis-related protein 1	map04626	Plant-pathogen interaction	http://www.kegg.jp/kegg-bin/show_pathway?map04626+K13449
A0A0P0V8Z3	K22390
A2ZW76	K01183	E3.2.1.14	chitinase [EC:3.2.1.14]	map00520	Amino sugar and nucleotide sugar metabolism	http://www.kegg.jp/kegg-bin/show_pathway?map00520+K01183
A2X5V0	K14536	RIA1	ribosome assembly protein 1 [EC:3.6.5.-]	map03008	Ribosome biogenesis in eukaryotes	http://www.kegg.jp/kegg-bin/show_pathway?map03008+K14536
Q0DYB1	K01507	ppa	inorganic pyrophosphatase [EC:3.6.1.1]	map00190	Oxidative phosphorylation	http://www.kegg.jp/kegg-bin/show_pathway?map00190+K01507
Q8GSD9	K08176
P29250	K15718	LOX1_5	linoleate 9S-lipoxygenase [EC:1.13.11.58]	map00591	Linoleic acid metabolism	http://www.kegg.jp/kegg-bin/show_pathway?map00591+K15718
Q5WMX0
A2YMF8
Q8LMW8	K13449	PR1	pathogenesis-related protein 1	map04016	MAPK signaling pathway - plant	http://www.kegg.jp/kegg-bin/show_pathway?map04016+K13449
Q8LMW8	K13449	PR1	pathogenesis-related protein 1	map04075	Plant hormone signal transduction	http://www.kegg.jp/kegg-bin/show_pathway?map04075+K13449
Q8LMW8	K13449	PR1	pathogenesis-related protein 1	map04626	Plant-pathogen interaction	http://www.kegg.jp/kegg-bin/show_pathway?map04626+K13449
Q8H6G8	K08176
A2Z9R9
Q2QWE5
B8A7W8	K00366	nirA	ferredoxin-nitrite reductase [EC:1.7.7.1]	map00910	Nitrogen metabolism	http://www.kegg.jp/kegg-bin/show_pathway?map00910+K00366
Q7Y0F2	K17609
Q6ASW3	K00863	DAK	triose/dihydroxyacetone kinase / FAD-AMP lyase (cyclizing) [EC:2.7.1.28 2.7.1.29 4.6.1.15]	map00051	Fructose and mannose metabolism	http://www.kegg.jp/kegg-bin/show_pathway?map00051+K00863
Q6ASW3	K00863	DAK	triose/dihydroxyacetone kinase / FAD-AMP lyase (cyclizing) [EC:2.7.1.28 2.7.1.29 4.6.1.15]	map00561	Glycerolipid metabolism	http://www.kegg.jp/kegg-bin/show_pathway?map00561+K00863
Q53L28	K01653	E2.2.1.6S	acetolactate synthase I/III small subunit [EC:2.2.1.6]	map00290	Valine, leucine and isoleucine biosynthesis	http://www.kegg.jp/kegg-bin/show_pathway?map00290+K01653
Q53L28	K01653	E2.2.1.6S	acetolactate synthase I/III small subunit [EC:2.2.1.6]	map00650	Butanoate metabolism	http://www.kegg.jp/kegg-bin/show_pathway?map00650+K01653
Q53L28	K01653	E2.2.1.6S	acetolactate synthase I/III small subunit [EC:2.2.1.6]	map00770	Pantothenate and CoA biosynthesis	http://www.kegg.jp/kegg-bin/show_pathway?map00770+K01653
Q53L28	K01653	E2.2.1.6S	acetolactate synthase I/III small subunit [EC:2.2.1.6]	map00660	C5-Branched dibasic acid metabolism	http://www.kegg.jp/kegg-bin/show_pathway?map00660+K01653
B9FPI6
Q2QLL9	K22390
Q5Z589
Q6AUZ6	K01126	E3.1.4.46	glycerophosphoryl diester phosphodiesterase [EC:3.1.4.46]	map00564	Glycerophospholipid metabolism	http://www.kegg.jp/kegg-bin/show_pathway?map00564+K01126
Q9FRU0	K01166
Q8H4E4	K01166
Q5K3B1	K01601	rbcL	ribulose-bisphosphate carboxylase large chain [EC:4.1.1.39]	map00630	Glyoxylate and dicarboxylate metabolism	http://www.kegg.jp/kegg-bin/show_pathway?map00630+K01601
Q5K3B1	K01601	rbcL	ribulose-bisphosphate carboxylase large chain [EC:4.1.1.39]	map00710	Carbon fixation in photosynthetic organisms	http://www.kegg.jp/kegg-bin/show_pathway?map00710+K01601
Q942G1
Q6K9G3	K03320
Q7XUK4
B8AC69	K12861	BCAS2	pre-mRNA-splicing factor SPF27	map03040	Spliceosome	http://www.kegg.jp/kegg-bin/show_pathway?map03040+K12861
B8AHU1	K16251
Q75GR1
B9FRS2	K06617	E2.4.1.82	raffinose synthase [EC:2.4.1.82]	map00052	Galactose metabolism	http://www.kegg.jp/kegg-bin/show_pathway?map00052+K06617
A0A0P0XSK6	K00001	E1.1.1.1	alcohol dehydrogenase [EC:1.1.1.1]	map00010	Glycolysis / Gluconeogenesis	http://www.kegg.jp/kegg-bin/show_pathway?map00010+K00001
A0A0P0XSK6	K00001	E1.1.1.1	alcohol dehydrogenase [EC:1.1.1.1]	map00071	Fatty acid degradation	http://www.kegg.jp/kegg-bin/show_pathway?map00071+K00001
A0A0P0XSK6	K00001	E1.1.1.1	alcohol dehydrogenase [EC:1.1.1.1]	map00350	Tyrosine metabolism	http://www.kegg.jp/kegg-bin/show_pathway?map00350+K00001
Q9LGB2
Q7XXQ0	K01183	E3.2.1.14	chitinase [EC:3.2.1.14]	map00520	Amino sugar and nucleotide sugar metabolism	http://www.kegg.jp/kegg-bin/show_pathway?map00520+K01183
A2WV09	K01465	URA4	dihydroorotase [EC:3.5.2.3]	map00240	Pyrimidine metabolism	http://www.kegg.jp/kegg-bin/show_pathway?map00240+K01465
B7FAD4
Q8H7T7	K00826	E2.6.1.42	branched-chain amino acid aminotransferase [EC:2.6.1.42]	map00290	Valine, leucine and isoleucine biosynthesis	http://www.kegg.jp/kegg-bin/show_pathway?map00290+K00826
Q8H7T7	K00826	E2.6.1.42	branched-chain amino acid aminotransferase [EC:2.6.1.42]	map00270	Cysteine and methionine metabolism	http://www.kegg.jp/kegg-bin/show_pathway?map00270+K00826
Q8H7T7	K00826	E2.6.1.42	branched-chain amino acid aminotransferase [EC:2.6.1.42]	map00280	Valine, leucine and isoleucine degradation	http://www.kegg.jp/kegg-bin/show_pathway?map00280+K00826
Q8H7T7	K00826	E2.6.1.42	branched-chain amino acid aminotransferase [EC:2.6.1.42]	map00770	Pantothenate and CoA biosynthesis	http://www.kegg.jp/kegg-bin/show_pathway?map00770+K00826
Q10PD0	K14379	ACP5	tartrate-resistant acid phosphatase type 5 [EC:3.1.3.2]	map00740	Riboflavin metabolism	http://www.kegg.jp/kegg-bin/show_pathway?map00740+K14379
Q7Y0E8	K17609
Q7XRE7
Q5U1N7	K00430	E1.11.1.7	peroxidase [EC:1.11.1.7]	map00940	Phenylpropanoid biosynthesis	http://www.kegg.jp/kegg-bin/show_pathway?map00940+K00430
Q0DKM4	K11091	SNRPA	U1 small nuclear ribonucleoprotein A	map03040	Spliceosome	http://www.kegg.jp/kegg-bin/show_pathway?map03040+K11091
A2YBI4
Q5Z9Z3
Q5Z8N8
Q0D840	K03671
A2YKM4
Q69UW6
Q8GVH2
Q9AUZ3	K20069
A2Z9J9	K00799	GST	glutathione S-transferase [EC:2.5.1.18]	map00480	Glutathione metabolism	http://www.kegg.jp/kegg-bin/show_pathway?map00480+K00799
Q06398	K00799	GST	glutathione S-transferase [EC:2.5.1.18]	map00480	Glutathione metabolism	http://www.kegg.jp/kegg-bin/show_pathway?map00480+K00799
Q5ZAV7
Q10Q09
Q6Z4F3	K14003	PREB	prolactin regulatory element-binding protein	map04141	Protein processing in endoplasmic reticulum	http://www.kegg.jp/kegg-bin/show_pathway?map04141+K14003
A3C655
Q6YXZ3
Q6ZHG1
B8AVH8
Q5TKF9	K12627	LSM8	U6 snRNA-associated Sm-like protein LSm8	map03040	Spliceosome	http://www.kegg.jp/kegg-bin/show_pathway?map03040+K12627
Q5TKF9	K12627	LSM8	U6 snRNA-associated Sm-like protein LSm8	map03018	RNA degradation	http://www.kegg.jp/kegg-bin/show_pathway?map03018+K12627
B8AYY5
B9FUX8
B9FXQ1
Q6EP66	K19269	PGP	phosphoglycolate phosphatase [EC:3.1.3.18 3.1.3.48]	map00630	Glyoxylate and dicarboxylate metabolism	http://www.kegg.jp/kegg-bin/show_pathway?map00630+K19269
B9FUN6
Q8H3K6
A6MZ96	K12896	SFRS7	splicing factor, arginine/serine-rich 7	map03040	Spliceosome	http://www.kegg.jp/kegg-bin/show_pathway?map03040+K12896
Q0DJH7
Q9ATR3
Q9LX04
Q6Z9E7	K09753	CCR	cinnamoyl-CoA reductase [EC:1.2.1.44]	map00940	Phenylpropanoid biosynthesis	http://www.kegg.jp/kegg-bin/show_pathway?map00940+K09753
Q0DTX5	K04565	SOD1	superoxide dismutase, Cu-Zn family [EC:1.15.1.1]	map04146	Peroxisome	http://www.kegg.jp/kegg-bin/show_pathway?map04146+K04565
Q1H9B9	K00789	metK	S-adenosylmethionine synthetase [EC:2.5.1.6]	map00270	Cysteine and methionine metabolism	http://www.kegg.jp/kegg-bin/show_pathway?map00270+K00789
Q6K9X9
Q6ZD29

## Sheet: map2query
Map_ID	Map_Name	Seqs	Seqs_Num	URL
map03040	Spliceosome	B8AC69 Q0DKM4 Q5TKF9 A6MZ96	4	http://www.kegg.jp/kegg-bin/show_pathway?map03040+K12861+K11091+K12627+K12896
map00290	Valine, leucine and isoleucine biosynthesis	Q53L28 Q8H7T7	2	http://www.kegg.jp/kegg-bin/show_pathway?map00290+K01653+K00826
map00630	Glyoxylate and dicarboxylate metabolism	Q5K3B1 Q6EP66	2	http://www.kegg.jp/kegg-bin/show_pathway?map00630+K01601+K19269
map00770	Pantothenate and CoA biosynthesis	Q53L28 Q8H7T7	2	http://www.kegg.jp/kegg-bin/show_pathway?map00770+K01653+K00826
map00520	Amino sugar and nucleotide sugar metabolism	A2ZW76 Q7XXQ0	2	http://www.kegg.jp/kegg-bin/show_pathway?map00520+K01183+K01183
map04075	Plant hormone signal transduction	B9FVB5 Q8LMW8	2	http://www.kegg.jp/kegg-bin/show_pathway?map04075+K13449+K13449
map00480	Glutathione metabolism	A2Z9J9 Q06398	2	http://www.kegg.jp/kegg-bin/show_pathway?map00480+K00799+K00799
map04016	MAPK signaling pathway - plant	B9FVB5 Q8LMW8	2	http://www.kegg.jp/kegg-bin/show_pathway?map04016+K13449+K13449
map00270	Cysteine and methionine metabolism	Q8H7T7 Q1H9B9	2	http://www.kegg.jp/kegg-bin/show_pathway?map00270+K00826+K00789
map00940	Phenylpropanoid biosynthesis	Q5U1N7 Q6Z9E7	2	http://www.kegg.jp/kegg-bin/show_pathway?map00940+K00430+K09753
map04626	Plant-pathogen interaction	B9FVB5 Q8LMW8	2	http://www.kegg.jp/kegg-bin/show_pathway?map04626+K13449+K13449
map00740	Riboflavin metabolism	Q10PD0	1	http://www.kegg.jp/kegg-bin/show_pathway?map00740+K14379
map00650	Butanoate metabolism	Q53L28	1	http://www.kegg.jp/kegg-bin/show_pathway?map00650+K01653
map00591	Linoleic acid metabolism	P29250	1	http://www.kegg.jp/kegg-bin/show_pathway?map00591+K15718
map00190	Oxidative phosphorylation	Q0DYB1	1	http://www.kegg.jp/kegg-bin/show_pathway?map00190+K01507
map00052	Galactose metabolism	B9FRS2	1	http://www.kegg.jp/kegg-bin/show_pathway?map00052+K06617
map00280	Valine, leucine and isoleucine degradation	Q8H7T7	1	http://www.kegg.jp/kegg-bin/show_pathway?map00280+K00826
map04141	Protein processing in endoplasmic reticulum	Q6Z4F3	1	http://www.kegg.jp/kegg-bin/show_pathway?map04141+K14003
map00910	Nitrogen metabolism	B8A7W8	1	http://www.kegg.jp/kegg-bin/show_pathway?map00910+K00366
map03018	RNA degradation	Q5TKF9	1	http://www.kegg.jp/kegg-bin/show_pathway?map03018+K12627
map03008	Ribosome biogenesis in eukaryotes	A2X5V0	1	http://www.kegg.jp/kegg-bin/show_pathway?map03008+K14536
map00010	Glycolysis / Gluconeogenesis	A0A0P0XSK6	1	http://www.kegg.jp/kegg-bin/show_pathway?map00010+K00001
map00051	Fructose and mannose metabolism	Q6ASW3	1	http://www.kegg.jp/kegg-bin/show_pathway?map00051+K00863
map00561	Glycerolipid metabolism	Q6ASW3	1	http://www.kegg.jp/kegg-bin/show_pathway?map00561+K00863
map00564	Glycerophospholipid metabolism	Q6AUZ6	1	http://www.kegg.jp/kegg-bin/show_pathway?map00564+K01126
map04146	Peroxisome	Q0DTX5	1	http://www.kegg.jp/kegg-bin/show_pathway?map04146+K04565
map00660	C5-Branched dibasic acid metabolism	Q53L28	1	http://www.kegg.jp/kegg-bin/show_pathway?map00660+K01653
map00071	Fatty acid degradation	A0A0P0XSK6	1	http://www.kegg.jp/kegg-bin/show_pathway?map00071+K00001
map00240	Pyrimidine metabolism	A2WV09	1	http://www.kegg.jp/kegg-bin/show_pathway?map00240+K01465
map00710	Carbon fixation in photosynthetic organisms	Q5K3B1	1	http://www.kegg.jp/kegg-bin/show_pathway?map00710+K01601
map00350	Tyrosine metabolism	A0A0P0XSK6	1	http://www.kegg.jp/kegg-bin/show_pathway?map00350+K00001
